# Supplementary material for: Diversification and reproductive isolation: cryptic species in the only New World high-duty cycle bat, Pteronotus parnellii
Source: BMC Evol Biol. 2013 Jan 29;13:26. doi: 10.1186/1471-2148-13-26 (PMC3567945; doi:10.1186/1471-2148-13-26)
Supplement: Additional file 1 — Specimen accession numbers for BOLD and Genbank. [file 1471-2148-13-26-S1.xls]

## Sheet: SpecimenData
BOLD Process ID	BOLD Sample ID	Field ID	Museum ID	Institution Storing	Genbank Accession COI	Genbank Accession DBY	Genbank Accession RAG2
ABCSA212-06	ROM 98483	FN31472	98483	Royal Ontario Museum	JF448362		JF459335
ABCSA376-06	ROM 99390	FN31940	99390	Royal Ontario Museum	JF448361	JX905442	JF459334
ABCSA459-06	ROM 99610	FN32279	99610	Royal Ontario Museum	JF448356	JX905445	JF459331
ABCSA460-06	ROM 99611	FN32280	99611	Royal Ontario Museum	JF448357
ABCSA497-06	ROM 99495	FN32344	99495	Royal Ontario Museum	JF448358
ABCSA498-06	ROM 99496	FN32345	99496	Royal Ontario Museum	JF448359	JX905444	JF459332
ABCSA511-06	ROM 99522	FN32371	99522	Royal Ontario Museum	JF448360	JX905443	JF459333
ABCSA757-06	ROM 101360	F35538	101360	Royal Ontario Museum	JF448352	JX905446	JF459330
ABCSA758-06	ROM 101361	F35539	101361	Royal Ontario Museum	JF448353
ABCSA759-06	ROM 101362	F35540	101362	Royal Ontario Museum	JF448354
ABCSA760-06	ROM 101363	F35541	101363	Royal Ontario Museum	JF448355
ABCSA795-06	ROM 101400	F35578	101400	Royal Ontario Museum	JF448351
ABGYA118-06	ROM 97957	FN33458	97957	Royal Ontario Museum	JF448258	JX905489	JF459308
ABGYA123-06	ROM 97963	FN33464	97963	Royal Ontario Museum	JF448259	JX905488	JF459309
ABGYA124-06	ROM 97964	FN33465	97964	Royal Ontario Museum	JF448260
ABGYA125-06	ROM 97965	FN33466	97965	Royal Ontario Museum	JF448211	JX905493	JF459304
ABGYA126-06	ROM 97966	FN33467	97966	Royal Ontario Museum	JF448212
ABGYA127-06	ROM 97967	FN33468	97967	Royal Ontario Museum	JF448213
ABGYA232-06	ROM 98110	FN31112	98110	Royal Ontario Museum	JF448214	JX905492	JF459305
ABGYA233-06	ROM 98111	FN31113	98111	Royal Ontario Museum	JF448215
ABGYA238-06	ROM 98127	FN31129	98127	Royal Ontario Museum	JF448216
ABGYA239-06	ROM 98128	FN31130	98128	Royal Ontario Museum	JF448217
ABGYA563-06	ROM 100239	F34480	100239	Royal Ontario Museum	JF448225
ABGYA564-06	ROM 100240	F34481	100240	Royal Ontario Museum	JF448226
ABGYA572-06	ROM 100251	F34492	100251	Royal Ontario Museum	JF448227
ABGYA591-06	ROM 100278	F34519	100278	Royal Ontario Museum	JF448228
ABGYA592-06	ROM 100279	F34520	100279	Royal Ontario Museum	JF448229
ABGYA593-06	ROM 100280	F34521	100280	Royal Ontario Museum	JF448230
ABGYA594-06	ROM 100281	F34522	100281	Royal Ontario Museum	JF448231
ABGYA615-06	ROM 100303	F34544	100303	Royal Ontario Museum	JF448232
ABGYA616-06	ROM 100304	F34545	100304	Royal Ontario Museum	JF448233
ABGYA678-06	ROM 100383	F34624	100383	Royal Ontario Museum	JF448234
ABGYA679-06	ROM 100384	F34625	100384	Royal Ontario Museum	JF448235
ABGYA680-06	ROM 100385	F34626	100385	Royal Ontario Museum	JF448236
ABGYA681-06	ROM 100386	F34627	100386	Royal Ontario Museum	JF448237	JX905491	JF459306
ABGYA682-06	ROM 100387	F34628	100387	Royal Ontario Museum	JF448238
ABGYA683-06	ROM 100388	F34629	100388	Royal Ontario Museum	JF448239
ABGYA684-06	ROM 100389	F34630	100389	Royal Ontario Museum	JF448240
ABGYA685-06	ROM 100390	F34631	100390	Royal Ontario Museum	JF448241
ABGYA686-06	ROM 100391	F34632	100391	Royal Ontario Museum	JF448242
ABGYA687-06	ROM 100392	F34633	100392	Royal Ontario Museum	JF448243
ABGYA688-06	ROM 100393	F34634	100393	Royal Ontario Museum	JF448244
ABGYA689-06	ROM 100394	F34635	100394	Royal Ontario Museum	JF448245
ABGYA690-06	ROM 100395	F34636	100395	Royal Ontario Museum	JF448218
ABGYA691-06	ROM 100396	F34637	100396	Royal Ontario Museum	JF448219
ABGYA692-06	ROM 100397	F34638	100397	Royal Ontario Museum	JF448220
ABGYA693-06	ROM 100398	F34639	100398	Royal Ontario Museum	JF448221
ABGYA694-06	ROM 100399	F34640	100399	Royal Ontario Museum	JF448222
ABGYA695-06	ROM 100400	F34641	100400	Royal Ontario Museum	JF448223
ABGYA696-06	ROM 100401	F34642	100401	Royal Ontario Museum	JF448224
ABGYA712-06	ROM 100417	F34658	100417	Royal Ontario Museum	JF448246
ABGYA722-06	ROM 100427	F34668	100427	Royal Ontario Museum	JF448247
ABGYA723-06	ROM 100428	F34669	100428	Royal Ontario Museum	JF448248
ABGYA724-06	ROM 100429	F34670	100429	Royal Ontario Museum	JF448249
ABGYA725-06	ROM 100430	F34671	100430	Royal Ontario Museum	JF448250
ABGYA726-06	ROM 100431	F34672	100431	Royal Ontario Museum	JF448251
ABGYA754-06	ROM 100460	F34701	100460	Royal Ontario Museum	JF448252
ABGYA755-06	ROM 100461	F34702	100461	Royal Ontario Museum	JF448253
ABGYA756-06	ROM 100462	F34703	100462	Royal Ontario Museum	JF448254	JX905490	JF459307
ABGYA801-06	ROM 100858	F34856	100858	Royal Ontario Museum	JF448255
ABGYA812-06	ROM 100871	F34869	100871	Royal Ontario Museum	JF448256
ABGYA872-06	ROM 100948	F34946	100948	Royal Ontario Museum	JF448257
ABGYB070-06	ROM 101046	F35044	101046	Royal Ontario Museum	JF448375
ABGYB192-06	ROM 102894	F36357	102894	Royal Ontario Museum	JF448386
ABGYB193-06	ROM 102895	F36358	102895	Royal Ontario Museum	JF448387
ABGYB194-06	ROM 102896	F36359	102896	Royal Ontario Museum	JF448388
ABGYB227-06	ROM 102929	F36392	102929	Royal Ontario Museum	JF448389	JX905436	JF459341
ABGYB228-06	ROM 102930	F36393	102930	Royal Ontario Museum	JF448390
ABGYB269-06	ROM 102973	F36436	102973	Royal Ontario Museum	JF448391	JX905435	JF459342
ABGYB286-06	ROM 102990	F36453	102990	Royal Ontario Museum	JF448392		JF459343
ABGYB287-06	ROM 102991	F36454	102991	Royal Ontario Museum	JF448393	JX905434	JF459344
ABGYB301-06	ROM 103006	F36469	103006	Royal Ontario Museum	JF448400	JX905479	JF459348
ABGYB376-06	ROM 103083	F36546	103083	Royal Ontario Museum	JF448401	JX905478	JF459349
ABGYB377-06	ROM 103084	F36547	103084	Royal Ontario Museum	JF448402
ABGYB378-06	ROM 103085	F36548	103085	Royal Ontario Museum	JF448403
ABGYB418-06	ROM 103126	F36589	103126	Royal Ontario Museum	JF448404	JX905477	JF459350
ABGYB480-06	ROM 103215	F36678	103215	Royal Ontario Museum	JF448405
ABGYB619-06	ROM 103374	F36837	103374	Royal Ontario Museum	JF448376
ABGYB620-06	ROM 103375	F36838	103375	Royal Ontario Museum	JF448377
ABGYB621-06	ROM 103376	F36839	103376	Royal Ontario Museum	JF448378
ABGYB661-06	ROM 103420	F36883	103420	Royal Ontario Museum	JF448379	JX905438	JF459339
ABGYB662-06	ROM 103421	F36884	103421	Royal Ontario Museum	JF448380
ABGYB663-06	ROM 103422	F36885	103422	Royal Ontario Museum	JF448381
ABGYB702-06	ROM 103466	F36929	103466	Royal Ontario Museum	JF448382	JX905437	JF459340
ABGYB707-06	ROM 103471	F36934	103471	Royal Ontario Museum	JF448383
ABGYB727-06	ROM 103493	F36956	103493	Royal Ontario Museum	JF448384
ABGYB728-06	ROM 103494	F36957	103494	Royal Ontario Museum	JF448385
ABGYB834-06	ROM 104675	F38266	104675	Royal Ontario Museum	JF448406
ABGYB860-06	ROM 104704	F38295	104704	Royal Ontario Museum	JF448407
ABGYB861-06	ROM 104705	F38296	104705	Royal Ontario Museum	JF448408
ABGYB862-06	ROM 104706	F38297	104706	Royal Ontario Museum	JF448409
ABGYB892-06	ROM 104737	F38328	104737	Royal Ontario Museum	JF448410
ABGYB925-06	ROM 104770	F38361	104770	Royal Ontario Museum	JF448411
ABGYC002-06	ROM 104779	F38370	104779	Royal Ontario Museum	JF448286
ABGYC021-06	ROM 104798	F38389	104798	Royal Ontario Museum	JF448287
ABGYC042-06	ROM 104819	F38410	104819	Royal Ontario Museum	JF448288
ABGYC068-06	ROM 106555	F38552	106555	Royal Ontario Museum	JF448289
ABGYC078-06	ROM 106575	F38572	106575	Royal Ontario Museum	JF448290
ABGYC086-06	ROM 106585	F38582	106585	Royal Ontario Museum	JF448291
ABGYC144-06	ROM 106659	F38656	106659	Royal Ontario Museum	JF448292	JX905457	JF459317
ABGYC151-06	ROM 106667	F38664	106667	Royal Ontario Museum	JF448293	JX905456	JF459318
ABGYC202-06	ROM 106741	F38738	106741	Royal Ontario Museum	JF448294
ABGYC229-06	ROM 106776	F38773	106776	Royal Ontario Museum	JF448295
ABGYC250-06	ROM 107036	F38811	107036	Royal Ontario Museum	JF448296
ABGYC251-06	ROM 107037	F38812	107037	Royal Ontario Museum	JF448297
ABGYC252-06	ROM 107038	F38815	107038	Royal Ontario Museum	JF448298
ABGYC259-06	ROM 107045	F38838	107045	Royal Ontario Museum	JF448299
ABGYC260-06	ROM 107046	F38839	107046	Royal Ontario Museum	JF448300
ABGYC279-06	ROM 107070	F38870	107070	Royal Ontario Museum	JF448301
ABGYC307-06	ROM 107118	F38963	107118	Royal Ontario Museum	JF448302	JX905455	JF459319
ABGYC336-06	ROM 107148	F39024	107148	Royal Ontario Museum	JF448303
ABGYC349-06	ROM 107161	F39057	107161	Royal Ontario Museum	JF448304
ABGYC350-06	ROM 107162	F39060	107162	Royal Ontario Museum	JF448305
ABGYC373-06	ROM 107189	F39130	107189	Royal Ontario Museum	JF448306	JX905454	JF459320
ABGYC384-06	ROM 107201	F39166	107201	Royal Ontario Museum	JF448307
ABGYC391-06	ROM 107210	F39187	107210	Royal Ontario Museum	JF448308
ABGYC392-06	ROM 107211	F39190	107211	Royal Ontario Museum	JF448309
ABGYC393-06	ROM 107212	F39191	107212	Royal Ontario Museum	JF448310
ABGYC394-06	ROM 107213	F39192	107213	Royal Ontario Museum	JF448314
ABGYC399-06	ROM 107218	F39201	107218	Royal Ontario Museum	JF448315
ABGYC400-06	ROM 107219	F39202	107219	Royal Ontario Museum	JF448316
ABGYC409-06	ROM 107231	F39226	107231	Royal Ontario Museum	JF448317
ABGYC410-06	ROM 107232	F39227	107232	Royal Ontario Museum	JF448318
ABGYC411-06	ROM 107233	F39228	107233	Royal Ontario Museum	JF448319
ABGYC448-06	ROM 107273	F39301	107273	Royal Ontario Museum	JF448320
ABGYC449-06	ROM 107274	F39303	107274	Royal Ontario Museum	JF448321
ABGYC450-06	ROM 107275	F39305	107275	Royal Ontario Museum	JF448322
ABGYC451-06	ROM 107276	F39306	107276	Royal Ontario Museum	JF448323
ABGYC506-06	ROM 107341	F39427	107341	Royal Ontario Museum	JF448324
ABGYC512-06	ROM 107348	F39448	107348	Royal Ontario Museum	JF448325	JX905451	JF459323
ABGYC520-06	ROM 107358	F39469	107358	Royal Ontario Museum	JF448326
ABGYC521-06	ROM 107359	F39471	107359	Royal Ontario Museum	JF448327
ABGYC522-06	ROM 107360	F39473	107360	Royal Ontario Museum	JF448328
ABGYC523-06	ROM 107361	F39474	107361	Royal Ontario Museum	JF448329
ABGYC701-06	ROM 108101	F39756	108101	Royal Ontario Museum	JF448330		JF459324
ABGYC800-06	ROM 108199	F43237	108199	Royal Ontario Museum	JF448311
ABGYC810-06	ROM 108210	F43250	108210	Royal Ontario Museum	JF448312	JX905453	JF459321
ABGYC811-06	ROM 108211	F43251	108211	Royal Ontario Museum	JF448313	JX905452	JF459322
ABGYD012-06	ROM 108235	F43282	108235	Royal Ontario Museum	JF448460
ABGYD017-06	ROM F43287	F43287	43287	Royal Ontario Museum	JF448461	JX905460	JF459370
ABGYD245-06	ROM 108577	F43557	108577	Royal Ontario Museum	JF448467	JX905458	JF459372
ABGYD541-06	ROM 108901	F43881	108901	Royal Ontario Museum	JF448462
ABGYD593-06	ROM 109015	F40561	109015	Royal Ontario Museum	JF448463
ABGYD602-06	ROM 108967	F43965	108967	Royal Ontario Museum	JF448464
ABGYD603-06	ROM 108968	F43966	108968	Royal Ontario Museum	JF448465
ABGYD627-06	ROM 109024	F40570	109024	Royal Ontario Museum	JF448466	JX905459	JF459371
ABGYE009-06	ROM 109292	F40838	109292	Royal Ontario Museum	JF448417		JF459354
ABGYE029-06	ROM 109314	F40860	109314	Royal Ontario Museum	JF448418
ABGYE037-06	ROM 109323	F40869	109323	Royal Ontario Museum	JF448419
ABGYE038-06	ROM 109324	F40870	109324	Royal Ontario Museum	JF448420
ABGYE091-06	ROM 111534	F44663	111534	Royal Ontario Museum	JF448421	JX905473	JF459355
ABGYE098-06	ROM 111541	F44670	111541	Royal Ontario Museum	JF448422
ABGYE113-06	ROM 111556	F44685	111556	Royal Ontario Museum	JF448423
ABGYE126-06	ROM 111569	F44698	111569	Royal Ontario Museum	JF448431
ABGYE153-06	ROM 111596	F44725	111596	Royal Ontario Museum	JF448432		JF459356
ABGYE216-06	ROM 111664	F44793	111664	Royal Ontario Museum	JF448433	JX905472	JF459357
ABGYE246-06	ROM 111694	F44823	111694	Royal Ontario Museum	JF448434
ABGYE349-06	ROM 111799	F44928	111799	Royal Ontario Museum	JF448435
ABGYE364-06	ROM 111814	F44943	111814	Royal Ontario Museum	JF448436	JX905471	JF459358
ABGYE394-06	ROM 111846	F44975	111846	Royal Ontario Museum	JF448437
ABGYE395-06	ROM 111847	F44976	111847	Royal Ontario Museum	JF448438
ABGYE396-06	ROM 111848	F44977	111848	Royal Ontario Museum	JF448439
ABGYE446-06	ROM 111908	F45037	111908	Royal Ontario Museum	JF448440	JX905470	JF459359
ABGYE469-06	ROM 111937	F45066	111937	Royal Ontario Museum	JF448441
ABGYE470-06	ROM 111939	F45068	111939	Royal Ontario Museum	JF448442	JX905469	JF459360
ABGYE538-06	ROM 112011	F45140	112011	Royal Ontario Museum	JF448424
ABGYE545-06	ROM 112018	F45147	112018	Royal Ontario Museum	JF448425
ABGYE563-06	ROM 112037	F45166	112037	Royal Ontario Museum	JF448426
ABGYE564-06	ROM 112038	F45167	112038	Royal Ontario Museum	JF448427
ABGYE565-06	ROM 112039	F45168	112039	Royal Ontario Museum	JF448428
ABGYE583-06	ROM 112060	F45189	112060	Royal Ontario Museum	JF448429
ABGYE584-06	ROM 112061	F45190	112061	Royal Ontario Museum	JF448430
ABGYE689-06	ROM 112619	F45321	112619	Royal Ontario Museum	JF448443	JX905468	JF459361
ABGYE723-06	ROM 112658	F45360	112658	Royal Ontario Museum	JF448444
ABGYE726-06	ROM 112666	F45368	112666	Royal Ontario Museum	JF448445	JX905467	JF459362
ABGYE727-06	ROM 112667	F45369	112667	Royal Ontario Museum	JF448446	JX905466	JF459363
ABGYE728-06	ROM 112668	F45370	112668	Royal Ontario Museum	JF448447	JX905465	JF459364
ABGYE757-06	ROM 113356	F50336	113356	Royal Ontario Museum	JF448448
ABGYE765-06	ROM 113365	F50345	113365	Royal Ontario Museum	JF448449	JX905464	JF459365
ABGYE766-06	ROM 113366	F50346	113366	Royal Ontario Museum	JF448450		JF459366
ABGYE768-06	ROM 113368	F50348	113368	Royal Ontario Museum	JF448451
ABGYE784-06	ROM 113384	F50364	113384	Royal Ontario Museum	JF448452
ABGYE792-06	ROM 113393	F50373	113393	Royal Ontario Museum	JF448453	JX905463	JF459367
ABGYE793-06	ROM 113394	F50374	113394	Royal Ontario Museum	JF448454	JX905462	JF459368
ABGYE794-06	ROM 113395	F50375	113395	Royal Ontario Museum	JF448455
ABGYE795-06	ROM 113396	F50376	113396	Royal Ontario Museum	JF448456
ABGYE805-06	ROM 113407	F50387	113407	Royal Ontario Museum	JF448457
ABGYE806-06	ROM 113408	F50388	113408	Royal Ontario Museum	JF448458	JX905461	JF459369
ABGYE847-06	ROM 113461	F50441	113461	Royal Ontario Museum	JF448459
ABGYF020-06	ROM 113511	F50491	113511	Royal Ontario Museum	JF448197
ABGYF028-06	ROM 113525	F50505	113525	Royal Ontario Museum	JF448198
ABGYF029-06	ROM 113526	F50506	113526	Royal Ontario Museum	JF448199
ABGYF034-06	ROM 113539	F50519	113539	Royal Ontario Museum	JF448200
ABGYF041-06	ROM 113548	F50528	113548	Royal Ontario Museum	JF448201
ABGYF042-06	ROM 113549	F50529	113549	Royal Ontario Museum	JF448202
ABGYF043-06	ROM 113550	F50530	113550	Royal Ontario Museum	JF448203
ABGYF052-06	ROM 113563	F50543	113563	Royal Ontario Museum	JF448204
ABGYF053-06	ROM 113564	F50544	113564	Royal Ontario Museum	JF448205
ABGYF054-06	ROM 113565	F50545	113565	Royal Ontario Museum	JF448206
ABGYF060-06	ROM 113577	F50557	113577	Royal Ontario Museum	JF448207
ABGYF061-06	ROM 113578	F50558	113578	Royal Ontario Museum	JF448208
ABGYF092-06	ROM 113626	F50606	113626	Royal Ontario Museum	JF448209
ABGYF182-06	ROM 113739	F50719	113739	Royal Ontario Museum	JF448210	JX905494	JF459303
ABGYF210-06	ROM 113780	F50760	113780	Royal Ontario Museum	JF448412
ABGYF233-06	ROM 113811	F50791	113811	Royal Ontario Museum	JF448413	JX905476	JF459351
ABGYF242-06	ROM 113823	F50803	113823	Royal Ontario Museum	JF448414	JX905475	JF459352
ABGYF243-06	ROM 113824	F50804	113824	Royal Ontario Museum	JF448415
ABGYF275-06	ROM 114619	F46375	114619	Royal Ontario Museum	JF448416	JX905474	JF459353
ABGYG002-06	ROM 115481	F50845	115481	Royal Ontario Museum	JF448364	JX905440	JF459337
ABGYG003-06	ROM 115482	F50846	115482	Royal Ontario Museum	JF448365	JX905439	JF459338
ABGYG004-06	ROM 115483	F50847	115483	Royal Ontario Museum	JF448366
ABGYG005-06	ROM 115484	F50848	115484	Royal Ontario Museum	JF448367
ABGYG006-06	ROM 115485	F50849	115485	Royal Ontario Museum	JF448368
ABGYG007-06	ROM 115486	F50850	115486	Royal Ontario Museum	JF448369
ABGYG008-06	ROM 115487	F50851	115487	Royal Ontario Museum	JF448370
ABGYG009-06	ROM 115488	F50852	115488	Royal Ontario Museum	JF448371
ABGYG010-06	ROM 115489	F50853	115489	Royal Ontario Museum	JF448372
ABGYG011-06	ROM 115490	F50854	115490	Royal Ontario Museum	JF448373
ABGYG013-06	ROM 115493	F50857	115493	Royal Ontario Museum	JF448374
ABGYG027-06	ROM 115532	F50896	115532	Royal Ontario Museum	JF448394
ABGYG028-06	ROM 115533	F50897	115533	Royal Ontario Museum	JF448395	JX905503	JF459345
ABGYG049-06	ROM 115559	F50923	115559	Royal Ontario Museum	JF448396
ABGYG050-06	ROM 115560	F50924	115560	Royal Ontario Museum	JF448151
ABGYG051-06	ROM 115561	F50925	115561	Royal Ontario Museum	JF448152	JX905502	JF459293
ABGYG060-06	ROM 115578	F50942	115578	Royal Ontario Museum	JF448153
ABGYG064-06	ROM 115584	F50948	115584	Royal Ontario Museum	JF448154
ABGYG065-06	ROM 115585	F50949	115585	Royal Ontario Museum	JF448155
ABGYG071-06	ROM 115596	F50960	115596	Royal Ontario Museum	JF448156
ABGYG096-06	ROM 115646	F51010	115646	Royal Ontario Museum	JF448157
ABGYG097-06	ROM 115647	F51011	115647	Royal Ontario Museum	JF448158
ABGYG098-06	ROM 115648	F51012	115648	Royal Ontario Museum	JF448159
ABGYG099-06	ROM 115649	F51013	115649	Royal Ontario Museum	JF448160
ABGYG103-06	ROM 115653	F51017	115653	Royal Ontario Museum	JF448161
ABGYG104-06	ROM 115654	F51018	115654	Royal Ontario Museum	JF448162
ABGYG105-06	ROM 115645	F51019	115645	Royal Ontario Museum	JF448163
ABGYG118-06	ROM 115670	F51034	115670	Royal Ontario Museum	JF448164
ABGYG119-06	ROM 115671	F51035	115671	Royal Ontario Museum	JF448165
ABGYG135-06	ROM 115693	F51057	115693	Royal Ontario Museum	JF448171
ABGYG139-06	ROM 115696	F51060	115696	Royal Ontario Museum	JF448172
ABGYG140-06	ROM 115697	F51061	115697	Royal Ontario Museum	JF448173
ABGYG141-06	ROM 115698	F51062	115698	Royal Ontario Museum	JF448174
ABGYG142-06	ROM 115699	F51063	115699	Royal Ontario Museum	JF448175
ABGYG143-06	ROM 115700	F51064	115700	Royal Ontario Museum	JF448176
ABGYG144-06	ROM 115701	F51065	115701	Royal Ontario Museum	JF448177
ABGYG167-06	ROM 115734	F51098	115734	Royal Ontario Museum	JF448178
ABGYG168-06	ROM 115735	F51099	115735	Royal Ontario Museum	JF448179
ABGYG184-06	ROM 115749	F46988	115749	Royal Ontario Museum	JF448180
ABGYG185-06	ROM 115750	F46989	115750	Royal Ontario Museum	JF448181
ABGYG370-06	ROM 116491	F51104	116491	Royal Ontario Museum	JF448182	JX905499	JF459297
ABGYG384-06	ROM 116507	F51120	116507	Royal Ontario Museum	JF448183
ABGYG385-06	ROM 116508	F51121	116508	Royal Ontario Museum	JF448184
ABGYG386-06	ROM 116509	F51122	116509	Royal Ontario Museum	JF448185
ABGYG396-06	ROM 116524	F51137	116524	Royal Ontario Museum	JF448186	JX905498	JF459298
ABGYG417-06	ROM 116549	F51162	116549	Royal Ontario Museum	JF448187
ABGYG418-06	ROM 116550	F51163	116550	Royal Ontario Museum	JF448188	JX905497	JF459299
ABGYG419-06	ROM 116551	F51164	116551	Royal Ontario Museum	JF448189	JX905496	JF459300
ABGYG446-06	ROM 116582	F51195	116582	Royal Ontario Museum	JF448190		JF459301
ABGYG448-06	ROM 116585	F51198	116585	Royal Ontario Museum	JF448191
ABGYG456-06	ROM 116593	F51206	116593	Royal Ontario Museum	JF448192
ABGYG457-06	ROM 116594	F51207	116594	Royal Ontario Museum	JF448193
ABGYG458-06	ROM 116595	F51208	116595	Royal Ontario Museum	JF448194
ABGYG459-06	ROM 116596	F51209	116596	Royal Ontario Museum	JF448195
ABGYG461-06	ROM 116598	F51211	116598	Royal Ontario Museum	JF448196	JX905495	JF459302
ABGYG492-06	ROM 116633	F51246	116633	Royal Ontario Museum	JF448166
ABGYG495-06	ROM 116636	F51249	116636	Royal Ontario Museum	JF448167		JF459294
ABGYG508-06	ROM 116650	F51263	116650	Royal Ontario Museum	JF448168	JX905501	JF459295
ABGYG509-06	ROM 116651	F51264	116651	Royal Ontario Museum	JF448169	JX905500	JF459296
ABGYG511-06	ROM 116653	F51266	116653	Royal Ontario Museum	JF448170
ABRMM063-07	ROM F39025	F39025	39025	Royal Ontario Museum	JF448363	JX905441	JF459336
ABSA008-06	ROM 107854	F42941	107854	Royal Ontario Museum	JF448343
ABSA009-06	ROM 107855	F42942	107855	Royal Ontario Museum	JF448344
ABSA010-06	ROM 107856	F42950	107856	Royal Ontario Museum	JF448345
ABSA011-06	ROM 107859	F42953	107859	Royal Ontario Museum	JF448346
ABSA012-06	ROM 107860	F42954	107860	Royal Ontario Museum	JF448347
ABSA013-06	ROM 107861	F42955	107861	Royal Ontario Museum	JF448348
ABSA014-06	ROM 107862	F42956	107862	Royal Ontario Museum	JF448349		JF459329
ABSA015-06	ROM 107863	F42959	107863	Royal Ontario Museum	JF448350
ABSCA040-06	ROM F38044	F38044	38044	Royal Ontario Museum	JF448337
ABSCA066-06	ROM 104263	F38104	38104	Royal Ontario Museum	JF448338
ABSCA067-06	ROM 104264	F38105	38105	Royal Ontario Museum	JF448339
ABSCA085-06	ROM 104304	F38155	38155	Royal Ontario Museum	JF448340
ABSCA117-06	ROM 104355	F38214	38214	Royal Ontario Museum	JF448341	JX905448	JF459327
ABSCA125-06	ROM 104369	F38228	38228	Royal Ontario Museum	JF448342	JX905447	JF459328
ABSMS014-06	ROM 117176	F54497	117176	Royal Ontario Museum	EU096921
ABSMS025-06	ROM 117187	F54508	117187	Royal Ontario Museum	EU096911
ABSMS036-06	ROM 117198	F54519	117198	Royal Ontario Museum	EU096925
ABSMS051-06	ROM 117213	F54534	117213	Royal Ontario Museum	EU096902
ABSMS052-06	ROM 117214	F54535	117214	Royal Ontario Museum	EU096909
ABSMS064-06	ROM 117226	F54547	117226	Royal Ontario Museum	EU096922
ABSMS065-06	ROM 117227	F54548	117227	Royal Ontario Museum	EU096923
ABSMS093-06	ROM 117255	F54576	117255	Royal Ontario Museum	EU096903
ABSMS105-06	ROM 117267	F54588	117267	Royal Ontario Museum	EU096904
ABSMS120-06	ROM 117282	F54603	117282	Royal Ontario Museum	EU096906
ABSMS126-06	ROM 117288	F54609	117288	Royal Ontario Museum	EU096913
ABSMS127-06	ROM 117289	F54610	117289	Royal Ontario Museum	EU096905
ABSMS141-06	ROM 117303	F54624	117303	Royal Ontario Museum	EU096907
ABSMS176-06	ROM 117338	F54659	117338	Royal Ontario Museum	EU096908
ABSMS205-06	ROM 117367	F54688	117367	Royal Ontario Museum	EU096914
ABSMS235-06	ROM 117397	F54718	117397	Royal Ontario Museum	EU096915
ABSMS267-06	ROM 117429	F54750	117429	Royal Ontario Museum	EU096916
ABSMS383-06	ROM 117545	F54866	117545	Royal Ontario Museum	EU096917
ABSMS405-06	ROM 117567	F54888	117567	Royal Ontario Museum	EU096912
ABSMS414-06	ROM 117576	F54897	117576	Royal Ontario Museum	EU096919
ABSMS429-06	ROM 117591	F54912	117591	Royal Ontario Museum	EU096920
ABSMS446-06	ROM 117608	F54929	117608	Royal Ontario Museum	EU096918
ABSMS492-06	ROM 117654	F54975	117654	Royal Ontario Museum	EU096924
ABSMS519-06	ROM 117681	F55002	117681	Royal Ontario Museum	EU096910
ABSRA270-06	ROM 116859	F54222	54222	Royal Ontario Museum	JF448331
ABSRA331-06	ROM 116920	F54283	54283	Royal Ontario Museum	JF448332
ABSRA350-06	ROM 116939	F54302	54302	Royal Ontario Museum	JF448333
ABSRA354-06	ROM 116943	F54306	54306	Royal Ontario Museum	JF448334	JX905450	JF459325
ABSRA423-06	ROM 117012	F54375	54375	Royal Ontario Museum	JF448335
ABSRA438-06	ROM 117028	F54391	54391	Royal Ontario Museum	JF448336	JX905449	JF459326
BCBN010-05	ROM 95741	FN29532	95741	Royal Ontario Museum	JF448279
BCBN179-05	ROM 99234	FN31784	99234	Royal Ontario Museum	JF448278
BCBN180-05	ROM 99235	FN31785	99235	Royal Ontario Museum	JF448277	JX905484	JF459314
BCBN202-05	ROM 99389	FN31939	99389	Royal Ontario Museum	JF448276		JF459313
BCBN222-05	ROM 99475	FN32324	99475	Royal Ontario Museum	JF448274
BCBN228-05	ROM 99494	FN32343	99494	Royal Ontario Museum	JF448275
BCBN437-05	ROM 101401	F35579	101401	Royal Ontario Museum	JF448268	JX905486	JF459311
BCBN444-05	ROM 101424	F35602	101424	Royal Ontario Museum	JF448270
BCBN445-05	ROM 101425	F35603	101425	Royal Ontario Museum	JF448273
BCBN446-05	ROM 101426	F35604	101426	Royal Ontario Museum	JF448269	JX905485	JF459312
BCBN447-05	ROM 101427	F35605	101427	Royal Ontario Museum	JF448267
BCBN452-05	ROM 101459	F35637	101459	Royal Ontario Museum	JF448272
BCBN453-05	ROM 101460	F35638	101460	Royal Ontario Museum	JF448271
BCBN459-05	ROM 101470	F35648	101470	Royal Ontario Museum	JF448265
BCBN463-05	ROM 101476	F35654	101476	Royal Ontario Museum	JF448266
BCBN625-05	ROM 104227	F38062	104227	Royal Ontario Museum	JF448264	JX905487	JF459310
BCBN647-05	ROM 104262	F38103	104262	Royal Ontario Museum	JF448263
BCBN678-05	ROM 104303	F38154	104303	Royal Ontario Museum	JF448262
BCBN688-05	ROM 104328	F38180	104328	Royal Ontario Museum	JF448261
BCBNT178-06	ROM 107858	F42952	107858	Royal Ontario Museum	JF448281	JX905483	JF459315
BCBNT214-06	ROM 107924	F43080	107924	Royal Ontario Museum	JF448283
BCBNT219-06	ROM 107934	F43101	107934	Royal Ontario Museum	JF448282
BCBNT225-06	ROM 107943	F43121	107943	Royal Ontario Museum	JF448397
BCBNT336-06	ROM 108916	F43896	108916	Royal Ontario Museum	EF080592
BCBNT340-06	ROM 108934	F43932	108934	Royal Ontario Museum	EF080593
BCBNT767-06	ROM 113978	F41053	113978	Royal Ontario Museum	JF448284	JX905482	JF459316
BCBNT775-06	ROM 113998	F41073	113998	Royal Ontario Museum	JF448285
BCBNT788-06	ROM 114045	F41120	114045	Royal Ontario Museum	JF448398	JX905481	JF459346
BCBNT794-06	ROM 114060	F41135	114060	Royal Ontario Museum	JF448280
BCBNT824-06	ROM 114151	F41226	114151	Royal Ontario Museum	JF448399	JX905480	JF459347
BCBZ036-09	BCBF-44	BelizeDO-44			JF499030
BCBZ155-09	BCBF-76b	BelizeDO-76b			JF499031
BCBZ209-10	BCBG-345	BelizeBC-345			HQ932219
BCBZ210-10	BCBG-346	BelizeBC-346			HQ932220
BCBZ211-10	BCBG-347	BelizeBC-347			HQ932221
BCBZ212-10	BCBG-348	BelizeBC-348			HQ932222
BCCR004-09	BCAAJN-A4	A4			GU671402
BCCR008-09	BCAAJN-B2	B2			GU671399
BCCR104-09	BCAAJN-G3	G3			GU671463
BCCR112-09	BCAAJN-G11	G11			GU671490
BCCR119-09	BCAAJN-G18	G18			GU671487
BCCR120-09	BCAAJN-G19	G19			GU671469
BCCR123-09	BCAAJN-G22	G22			GU671465
BCCR127-09	BCAAJN-G26	G26			GU671488
BCCR128-09	BCAAJN-G27	G27			GU671485
BCCR129-09	BCAAJN-G28	G28			GU671486
BCCR130-09	BCAAJN-G29	G29			GU671483
BCCR131-09	BCAAJN-G30	G30			GU671484
BCCR132-09	BCAAJN-G31	G31			GU671481
BCCR133-09	BCAAJN-G32	G32			GU671489
BCCR140-09	BCAAJN-G39	G39			GU671470
BCCR143-09	BCAAJN-G42	G42			GU671464
BCCR150-09	BCAAJN-G49	G49			GU671461
BCCR160-09	BCAAJN-H10	H10			GU671482
BCCR176-09	BCAAJN-H26	H26			GU671479
BCCR177-09	BCAAJN-H27	H27			GU671480
BCCR178-09	BCAAJN-H28	H28			GU671462
BCCR180-09	BCAAJN-H30	H30			GU671446
BCCR181-09	BCAAJN-H31	H31			GU671477
BCCR182-09	BCAAJN-H32	H32			GU671478
BCCR183-09	BCAAJN-H33	H33			GU671459
BCCR184-09	BCAAJN-H34	H34			GU671460
BCCR185-09	BCAAJN-H35	H35			GU671475
BCCR186-09	BCAAJN-H36	H36			GU671476
BCCR188-09	BCAAJN-H38	H38			GU671473
BCCR194-09	BCAAJN-H45	H45			GU671468
BCCR196-09	BCAAJN-H47	H47			GU671457
BCCR197-09	BCAAJN-H48	H48			GU671445
BCCR198-09	BCAAJN-H49	H49			GU671474
BCCR199-09	BCAAJN-H50	H50			GU671467
BCCR200-09	BCAAJN-H51	H51			GU671471
BCCR201-09	BCAAJN-H52	H52			GU671466
BCCR202-09	BCAAJN-H53	H53			GU671472
BCCR203-09	BCAAJN-H54	H54			GU670936
BCCR204-09	BCAAJN-H55	H55			GU670938
BCCR205-09	BCAAJN-H56	H56			GU670933
BCCR206-09	BCAAJN-H57	H57			*
BCCR207-09	BCAAJN-H58	H58			*
BCCR208-09	BCAAJN-H59	H59			GU670931
BCCR209-09	BCAAJN-H60	H60			*
BCCR210-09	BCAAJN-H61	H61			GU670919
BCCR211-09	BCAAJN-H62	H62			GU670940
BCCR212-09	BCAAJN-H63	H63			GU670921
BCCR213-09	BCAAJN-H64	H64			GU670922
BCCR214-09	BCAAJN-H65	H65			GU670937
BCCR215-09	BCAAJN-H66	H66			GU670934
BCCR216-09	BCAAJN-H67	H67			GU670929
BCCR217-09	BCAAJN-H68	H68			GU670942
BCCR218-09	BCAAJN-H69	H69			GU670941
BCCR219-09	BCAAJN-H70	H70			GU670943
BCCR220-09	BCAAJN-H71	H71			GU670923
BCCR221-09	BCAAJN-H72	H72			GU670924
BCCR222-09	BCAAJN-H73	H73			GU670925
BCCR223-09	BCAAJN-H74	H74			GU670935
BCCR224-09	BCAAJN-H75	H75			GU670945
BCCR225-09	BCAAJN-H76	H76			GU670932
BCCR226-09	BCAAJN-H77	H77			GU670926
BCCR227-09	BCAAJN-H78	H78			GU670930
BCCR228-09	BCAAJN-H79	H79			GU670920
BCCR229-09	BCAAJN-H80	H80			GU670927
BCCR230-09	BCAAJN-H81	H81			GU670928
BCCR246-09	BCAAJN-I8	I8			GU670944
BCCR248-09	BCAAJN-I10	I10			GU670939
BCCR316-09	BCAAJN-L11	L11			GU670953
BCCR318-09	BCAAJN-L13	L13			GU670954
BCCR505-09	BCAAJN-S53	S53			GU671177
BCCR525-09	BCAAJN-T17	T17			GU671025
BCCR530-09	BCAAJN-T22	T22			GU671030
BCCR532-09	BCAAJN-T24	T24			GU671028
BCCR536-09	BCAAJN-T28	T28			*
BCCR551-09	BCAAJN-T43	T43			GU671026
BCCR583-09	BCAAJN-V10	V10			GU671027
BCCR592-09	BCAAJN-V19	V19			GU671024
BCCR598-09	BCAAJN-W3	W3			GU671029
BCCR681-09	BCAAJN-AA20	AA20			GU671243
BCCR685-09	BCAAJN-AA24	AA24			GU671249
BCCR714-09	BCAAJN-BB7	BB7			GU671244
BCCR715-09	BCAAJN-BB8	BB8			GU671234
BCCR719-09	BCAAJN-BB12	BB12			GU671240
BCCR728-09	BCAAJN-BB21	BB21			GU671245
BCCR730-09	BCAAJN-BB23	BB23			GU671236
BCCR736-09	BCAAJN-BB29	BB29			GU671237
BCCR737-09	BCAAJN-BB30	BB30			GU671241
BCCR738-09	BCAAJN-BB31	BB31			GU671238
BCCR739-09	BCAAJN-BB32	BB32			GU671242
BCCR744-09	BCAAJN-BB37	BB37			GU671246
BCCR749-09	BCAAJN-BB42	BB42			GU671239
BCCR751-09	BCAAJN-BB44	BB44			GU671247
BCPPI001-10	BCPPt-01	Pparnellii-T-01			HQ932696
BCPPI002-10	BCPPt-02	Pparnellii-T-02			HQ932697
BCPPI003-10	BCPPt-03	Pparnellii-T-03			HQ932698
BCPPI004-10	BCPPt-04	Pparnellii-T-04			HQ932699
BCPPI005-10	BCPPt-05	Pparnellii-T-05			HQ932700
BCPPI006-10	BCPPt-06	Pparnellii-T-06			HQ932701
BCPPI007-10	BCPPt-07	Pparnellii-T-07			HQ932702
BCPPI008-10	BCPPt-08	Pparnellii-T-08			HQ932703
* Short sequences availbale for BOLD only
