# Supplementary material for: Diversification and reproductive isolation: cryptic species in the only New World high-duty cycle bat, Pteronotus parnellii
Source: BMC Evol Biol. 2013 Jan 29;13:26. doi: 10.1186/1471-2148-13-26 (PMC3567945; doi:10.1186/1471-2148-13-26)
Supplement: Additional file 2 — COI alignment. [file 1471-2148-13-26-S2.fas]

>BCBN010-05|Pteronotus_parnellii
NNNNNNNNNNNNNNNNNNNNNNNNNNNNNNGGAATAGTAGGCACCGCCCTCAGCCTCCTA
ATCCGCGCCGAACTAGGACAGCCCGGAGCTCTACTAGGCGATGACCAAATCTATAATGTT
GTGGTTACGGCCCATGCCTTCGTAATAATTTTCTTCATAGTCATGCCAATTATAATCGGA
GGCTTTGGTAACTGACTAGTACCCCTAATAATTGGTGCTCCTGATATAGCATTCCCACGA
ATAAACAATATAAGTTTCTGACTCCTACCACCATCCTTTCTTCTCCTACTAGCCTCCTCA
ATAGTAGAGGCCGGAGCAGGTACCGGCTGAACTGTTTACCCCCCATTAGCAGGGAACCTA
GCCCACGCTGGAGCTTCTGTTGACCTAACCATTTTCTCTCTACATCTAGCGGGGGTATCC
TCAATCTTAGGTGCCATTAATTTCATCACCACAATCATCAACATAAAACCCCCAGCCCTG
TCTCAGTATCAAACGCCCCTATTTGTATGGTCAGTATTAATTACAGCTGTCCTACTATTA
CTTTCCCTTCCTGTCCTAGCTGCTGGCATTACCATACTATTGACGGATCGTAACCTAAAT
ACCACATTCTTTGACCCTGCCGGTGGAGGAGACCCTATTCTGTACCAACATCTATTC
>BCBN179-05|Pteronotus_parnellii
ACCTTATACCTACTGTTCGGCGCCTGAGCAGGAATAGTAGGCACCGCCCTCAGCCTCCTA
ATCCGCGCCGAACTAGGACAGCCCGGAGCTCTACTAGGCGATGACCAAATCTATAATGTT
GTGGTTACGGCCCATGCCTTCGTAATAATTTTCTTCATAGTCATGCCAATTATAATCGGA
GGCTTTGGTAACTGACTAGTACCCCTAATAATTGGTGCTCCTGATATAGCATTCCCACGA
ATAAACAATATAAGTTTCTGACTCCTACCACCATCCTTTCTTCTCCTACTAGCCTCCTCA
ATAGTAGAGGCCGGAGCAGGTACCGGCTGAACTGTTTACCCCCCATTAGCAGGGAACCTA
GCCCACGCTGGAGCTTCTGTTGACCTAACCATTTTCTCTCTACATCTAGCGGGGGTATCC
TCAATCTTAGGTGCCATTAATTTCATCACCACAATCATCAACATAAAACCCCCAGCCCTA
TCTCAGTACCAAACGCCCCTATTTGTATGGTCAGTATTAATTACAGCTGTCCTACTATTA
CTTTCCCTTCCTGTCCTAGCTGCTGGCATTACCATACTATTGACGGATCGTAACCTAAAT
ACTACATTCTTTGACCCTGCCGGTGGAGGAGACCCTGTTCTGTACCAACATCTATTC
>BCBN180-05|Pteronotus_parnellii
ACCTTATACCTACTGTTCGGCGCCTGAGCAGGAATAGTAGGCACCGCCCTCAGCCTCCTA
ATCCGCGCCGAACTAGGACAGCCCGGAGCTCTACTAGGCGATGACCAAATCTATAATGTT
GTGGTTACGGCCCATGCCTTCGTAATAATTTTCTTCATAGTCATGCCAATTATAATCGGA
GGCTTTGGTAACTGACTAGTACCCCTAATAATTGGTGCTCCTGATATAGCATTCCCACGA
ATAAACAATATAAGTTTCTGACTCCTACCACCATCCTTTCTTCTCCTACTAGCCTCCTCA
ATAGTAGAGGCCGGAGCAGGTACCGGCTGAACTGTTTACCCCCCATTAGCAGGGAACCTA
GCCCACGCTGGAGCTTCTGTTGACCTAACCATTTTCTCTCTACATCTAGCAGGGGTATCC
TCAATCTTAGGTGCCATTAATTTCATCACCACAATCATCAACATAAAACCCCCAGCCCTA
TCTCAGTATCAAACGCCCCTATTTGTATGATCAGTATTAATTACAGCTGTCCTACTATTA
CTTTCCCTTCCTGTCCTAGCTGCTGGCATTACCATACTATTGACGGATCGTAACCTAAAT
ACCACATTCTTTGACCCTGCCGGTGGAGGAGACCCTATTCTGTACCAACATCTATTC
>BCBN202-05|Pteronotus_parnellii
ACCTTATACCTACTGTTCGGCGCCTGAGCAGGAATAGTAGGCACCGCCCTCAGCCTCCTA
ATCCGCGCCGAACTAGGACAGCCCGGAGCTCTACTAGGCGATGACCAAATCTATAATGTT
GTGGTTACGGCCCATGCCTTCGTAATAATTTTCTTCATAGTCATGCCAATTATAATCGGA
GGCTTTGGTAACTGACTAGTACCCCTAATAATTGGTGCTCCTGATATAGCATTCCCACGA
ATAAACAATATAAGTTTCTGACTCCTACCACCATCCTTTCTTCTCCTACTAGCCTCCTCA
ATAGTAGAGGCCGGAGCAGGTACCGGCTGAACTGTTTACCCCCCATTAGCAGGGAACCTA
GCCCACGCTGGAGCTTCTGTTGACCTAACCATTTTCTCTCTACATCTAGCAGGGGTATCC
TCAATCTTAGGTGCCATTAATTTCATCACCACAATCATCAACATAAAACCCCCAGCCCTA
TCTCAGTATCAAACGCCCCTATTTGTATGATCAGTATTAATTACAGCTGTCCTACTATTA
CTTTCCCTTCCTGTCCTAGCTGCTGGCATTACCATACTATTGACGGATCGTAACCTAAAT
ACCACATTCTTTGACCCTGCCGGTGGAGGAGACCCTATTCTGTACCAACATCTATTC
>BCBN222-05|Pteronotus_parnellii
ACCTTATACCTACTGTTCGGCGCCTGAGCAGGAATAGTAGGCACCGCCCTCAGCCTCCTA
ATCCGCGCCGAACTAGGACAGCCCGGAGCTCTACTAGGCGATGACCAAATCTATAATGTT
GTGGTTACGGCCCATGCCTTCGTAATAATTTTCTTCATAGTCATGCCAATTATAATCGGA
GGCTTTGGTAACTGACTAGTACCCCTAATAATTGGTGCTCCTGATATAGCATTCCCACGA
ATAAACAATATAAGTTTCTGACTCCTACCACCATCCTTTCTTCTCCTACTAGCCTCCTCA
ATAGTAGAGGCCGGAGCAGGTACCGGCTGAACTGTTTACCCCCCATTAGCAGGGAACCTA
GCCCACGCTGGAGCTTCTGTTGACCTAACCATTTTCTCTCTACATCTAGCGGGGGTATCC
TCAATCTTAGGTGCCATTAATTTCATCACCACAATCATCAACATAAAACCCCCAGCCCTG
TCTCAGTATCAAACGCCCCTATTTGTATGGTCAGTATTAATTACAGCTGTCCTACTATTA
CTTTCCCTTCCTGTCCTAGCTGCTGGCATTACCATACTATTGACGGATCGTAACCTAAAT
ACCACATTCTTTGACCCTGCCGGTGGAGGAGACCCTATTCTGTACCAACATCTATTC
>BCBN228-05|Pteronotus_parnellii
ACCTTATACCTACTGTTCGGCGCCTGAGCAGGAATAGTAGGCACCGCCCTCAGCCTCCTA
ATCCGCGCCGAACTAGGACAGCCCGGAGCTCTACTAGGCGATGACCAAATCTATAATGTT
GTGGTTACGGCCCATGCCTTCGTAATAATTTTCTTCATAGTCATGCCAATTATAATCGGA
GGCTTTGGTAACTGACTAGTACCCCTAATAATTGGTGCTCCTGATATAGCATTCCCACGA
ATAAACAATATAAGTTTCTGACTCCTACCACCATCCTTTCTTCTCCTACTAGCCTCCTCA
ATAGTAGAGGCCGGAGCAGGTACCGGCTGAACTGTTTACCCCCCATTAGCAGGGAACCTA
GCCCACGCTGGAGCTTCTGTTGACCTAACCATTTTCTCTCTACATCTAGCGGGGGTATCC
TCAATCTTAGGTGCCATTAATTTCATCACCACAATCATCAACATAAAACCCCCAGCCCTG
TCTCAGTATCAAACGCCCCTATTTGTATGGTCAGTATTAATTACAGCTGTCCTACTATTA
CTTTCCCTTCCTGTCCTAGCTGCTGGCATTACCATACTATTGACGGATCGTAACCTAAAT
ACCACATTCTTTGACCCTGCCGGTGGAGGAGACCCTATTCTGTACCAACATCTATTC
>BCBN437-05|Pteronotus_parnellii
ACCTTATACCTACTGTTCGGCGCCTGAGCAGGAATAGTAGGCACCGCCCTCAGCCTCCTA
ATCCGCGCCGAACTAGGACAGCCCGGAGCTCTACTAGGCGATGACCAAATCTATAATGTT
GTGGTTACGGCCCATGCCTTCGTAATAATTTTCTTCATAGTCATGCCAATTATAATCGGA
GGCTTTGGTAACTGACTAGTACCCCTAATAATTGGTGCTCCTGATATAGCATTCCCACGA
ATAAACAATATAAGTTTCTGACTCCTACCACCATCCTTTCTTCTCCTACTAGCCTCCTCA
ATAGTAGAGGCCGGAGCAGGTACCGGCTGAACTGTTTACCCCCCATTAGCAGGGAACCTA
GCCCACGCTGGAGCTTCTGTTGACCTAACCATTTTCTCTCTACATCTAGCGGGGGTATCC
TCAATCTTAGGTGCCATTAATTTCATCACCACAATCATCAACATAAAACCCCCAGCCCTG
TCTCAGTATCAAACGCCCCTATTTGTATGGTCAGTATTAATTACAGCTGTCCTACTATTA
CTTTCCCTTCCTGTCCTAGCTGCTGGCATTACCATACTATTGACGGATCGTAACCTAAAT
ACCACATTCTTTGACCCTGCCGGTGGAGGAGACCCTATTCTGTACCAACATCTATTC
>BCBN444-05|Pteronotus_parnellii
ACCTTATACCTACTGTTCGGCGCCTGAGCAGGAATAGTAGGCACCGCCCTCAGCCTCCTA
ATCCGCGCCGAACTAGGACAGCCCGGAGCTCTACTAGGCGATGACCAAATCTATAATGTT
GTGGTTACGGCCCATGCCTTCGTAATAATTTTCTTCATAGTCATGCCAATTATAATCGGA
GGCTTTGGTAACTGACTAGTACCCCTAATAATTGGTGCTCCTGATATAGCATTCCCACGA
ATAAACAATATAAGTTTCTGACTCCTACCACCATCCTTTCTTCTCCTACTAGCCTCCTCA
ATAGTAGAGGCCGGAGCAGGTACCGGCTGAACTGTTTACCCCCCATTAGCAGGGAACCTA
GCCCACGCTGGAGCTTCTGTTGACCTAACCATTTTCTCTCTACATCTAGCGGGGGTATCC
TCAATCTTAGGTGCCATTAATTTCATCACCACAATCATCAACATAAAACCCCCAGCCCTG
TCTCAGTATCAAACGCCCCTATTTGTATGGTCAGTATTAATTACAGCTGTCCTACTATTA
CTTTCCCTTCCTGTCCTAGCTGCTGGCATTACTATACTATTGACAGATCGTAACCTAAAT
ACCACATTCTTTGACCCTGCCGGTGGAGGAGACCCTATTCTGTACCAACATCTATTC
>BCBN445-05|Pteronotus_parnellii
ACCTTATACCTACTGTTCGGCGCCTGAGCAGGAATAGTAGGCACCGCCCTCAGCCTCCTA
ATCCGCGCCGAACTAGGACAGCCCGGAGCTCTACTAGGCGATGACCAAATCTATAATGTT
GTGGTTACGGCCCATGCCTTCGTAATAATTTTCTTCATAGTCATGCCAATTATAATCGGA
GGCTTTGGTAACTGACTAGTACCCCTAATAATTGGTGCTCCTGATATAGCATTCCCACGA
ATAAACAATATAAGTTTCTGACTCCTACCACCATCCTTTCTTCTCCTACTAGCCTCCTCA
ATAGTAGAGGCCGGAGCAGGTACCGGCTGAACTGTTTACCCCCCATTAGCAGGGAACCTA
GCCCACGCTGGAGCTTCTGTTGACCTAACCATTTTCTCTCTACATCTAGCGGGGGTATCC
TCAATCTTAGGTGCCATTAATTTCATCACCACAATCATCAACATAAAACCCCCAGCCCTA
TCTCAGTATCAAACGCCCCTATTTGTATGGTCAGTATTAATTACAGCTGTCCTACTATTA
CTTTCCCTTCCTGTCCTAGCTGCTGGCATTACCATACTATTGACGGATCGTAACCTAAAT
ACCACATTCTTTGACCCTGCCGGTGGAGGAGACCCTATTCTGTACCAACATCTATTC
>BCBN446-05|Pteronotus_parnellii
ACCTTATACCTACTGTTCGGCGCCTGAGCAGGAATAGTAGGCACCGCCCTCAGCCTCCTA
ATCCGCGCCGAACTAGGACAGCCCGGAGCTCTACTAGGCGATGACCAAATCTATAATGTT
GTGGTTACGGCCCATGCCTTCGTAATAATTTTCTTCATAGTCATGCCAATTATAATCGGA
GGCTTTGGTAACTGACTAGTACCCCTAATAATTGGTGCTCCTGATATAGCATTCCCACGA
ATAAACAATATAAGTTTCTGACTCCTACCACCATCCTTTCTTCTCCTACTAGCCTCCTCA
ATAGTAGAGGCCGGAGCAGGTACCGGCTGAACTGTTTACCCCCCATTAGCAGGGAACCTA
GCCCACGCTGGAGCTTCTGTTGACCTAACCATTTTCTCTCTACATCTAGCGGGGGTATCC
TCAATCTTAGGTGCCATTAATTTCATCACCACAATCATCAACATAAAACCCCCAGCCCTA
TCTCAGTATCAAACGCCCCTATTTGTATGGTCAGTATTAATTACAGCTGTCCTACTATTA
CTTTCCCTTCCTGTCCTAGCTGCTGGCATTACCATACTATTGACGGATCGTAACCTAAAT
ACCACATTCTTTGACCCTGCCGGTGGAGGAGACCCTATTCTGTACCAACATCTATTC
>BCBN447-05|Pteronotus_parnellii
ACCTTATACCTACTGTTCGGCGCCTGAGCAGGAATAGTAGGCACCGCCCTCAGCCTCCTA
ATCCGCGCCGAACTAGGACAGCCCGGAGCTCTACTAGGCGATGACCAAATCTATAATGTT
GTGGTTACGGCCCATGCCTTCGTAATAATTTTCTTCATAGTCATGCCAATTATAATCGGA
GGCTTTGGTAACTGACTAGTACCCCTAATAATTGGTGCTCCTGATATAGCATTCCCACGA
ATAAACAATATAAGTTTCTGACTCCTACCACCATCCTTTCTTCTCCTACTAGCCTCCTCA
ATAGTAGAGGCCGGAGCAGGTACCGGCTGAACTGTTTACCCCCCATTAGCAGGGAACCTA
GCCCACGCTGGAGCTTCTGTTGACCTAACCATTTTCTCTCTACATCTAGCGGGGGTATCC
TCAATCTTAGGTGCCATTAATTTCATCACCACAATCATCAACATAAAACCCCCAGCCCTG
TCTCAGTATCAAACGCCCCTATTTGTATGGTCAGTATTAATTACAGCTGTCCTACTATTA
CTTTCCCTTCCTGTCCTAGCTGCTGGCATTACCATACTATTGACAGATCGTAACCTAAAT
ACCACATTCTTTGACCCTGCCGGTGGAGGAGACCCTATTCTGTACCAACATCTATTC
>BCBN452-05|Pteronotus_parnellii
ACCTTATACCTACTGTTCGGCGCCTGAGCAGGAATAGTAGGCACCGCCCTCAGCCTCCTA
ATCCGCGCCGAACTAGGACAGCCCGGAGCTCTACTAGGCGATGACCAAATCTATAATGTT
GTGGTTACGGCCCATGCCTTCGTAATAATTTTCTTCATAGTCATGCCAATTATAATCGGA
GGCTTTGGTAACTGACTAGTACCCCTAATAATTGGTGCTCCTGATATAGCATTCCCACGA
ATAAACAATATAAGTTTCTGACTCCTACCACCATCCTTTCTTCTCCTACTAGCCTCCTCA
ATAGTAGAGGCCGGAGCAGGTACCGGCTGAACTGTTTACCCCCCATTAGCAGGGAACCTA
GCCCACGCTGGAGCTTCTGTTGACCTAACCATTTTCTCTCTACATCTAGCAGGGGTATCC
TCAATTTTAGGTGCCATTAATTTCATCACCACAATCATCAACATAAAACCCCCAGCCCTA
TCTCAGTATCAAACGCCCCTATTTGTATGATCAGTATTAATTACAGCTGTCCTACTATTA
CTTTCCCTTCCTGTCCTAGCTGCTGGCATTACCATACTATTGACGGATCGTAACCTAAAT
ACCACATTCTTTGACCCTGCCGGTGGAGGAGACCCTATTCTGTACCAACATCTATTC
>BCBN453-05|Pteronotus_parnellii
ACCTTATACCTACTGTTCGGCGCCTGAGCAGGAATAGTAGGCACCGCCCTCAGCCTCCTA
ATCCGCGCCGAACTAGGACAGCCCGGAGCTCTACTAGGCGATGACCAAATCTATAATGTT
GTGGTTACGGCCCATGCCTTCGTAATAATTTTCTTCATAGTCATGCCAATTATAATCGGA
GGCTTTGGTAACTGACTAGTACCCCTAATAATTGGTGCTCCTGATATAGCATTCCCACGA
ATAAACAATATAAGTTTCTGACTCCTACCACCATCCTTTCTTCTCCTACTAGCCTCCTCA
ATAGTAGAGGCCGGAGCAGGTACCGGCTGAACTGTTTACCCCCCATTAGCAGGGAACCTA
GCCCACGCTGGAGCTTCTGTTGACCTAACCATTTTCTCTCTACATCTAGCGGGGGTATCC
TCAATCTTAGGTGCCATTAATTTCATCACCACAATCATCAACATAAAACCCCCAGCCCTG
TCTCAGTATCAAACGCCCCTATTTGTATGGTCAGTATTAATTACAGCTGTCCTACTATTA
CTTTCCCTTCCTGTCCTAGCTGCTGGCATTACCATACTATTGACAGATCGTAACCTAAAT
ACCACATTCTTTGACCCTGCCGGTGGAGGAGACCCTATTCTGTACCAACATCTATTC
>BCBN459-05|Pteronotus_parnellii
ACCTTATACCTACTGTTCGGCGCCTGAGCAGGAATAGTAGGCACCGCCCTCAGCCTCCTA
ATCCGCGCCGAACTAGGACAGCCCGGAGCTCTACTAGGCGATGACCAAATCTATAATGTT
GTGGTTACGGCCCATGCCTTCGTAATAATTTTCTTCATAGTCATGCCAATTATAATCGGA
GGCTTTGGTAACTGACTAGTACCCCTAATAATTGGTGCTCCTGATATAGCATTCCCACGA
ATAAACAATATAAGTTTCTGACTCCTACCACCATCCTTTCTTCTCCTACTAGCCTCCTCA
ATAGTAGAGGCCGGAGCAGGTACCGGCTGAACTGTTTACCCCCCATTAGCAGGGAACCTA
GCCCACGCTGGAGCTTCTGTTGACCTAACCATTTTCTCTCTACATCTAGCGGGGGTATCC
TCAATCTTAGGTGCCATTAATTTCATCACCACAATCATCAACATAAAACCCCCAGCCCTG
TCTCAGTATCAAACGCCCCTATTTGTATGGTCAGTATTAATTACAGCTGTCCTACTATTA
CTTTCCCTTCCTGTCCTAGCTGCTGGCATTACCATACTATTGACAGATCGTAACCTAAAT
ACCACATTCTTTGACCCTGCCGGTGGAGGAGACCCTATTCTGTACCAACATCTATTC
>BCBN463-05|Pteronotus_parnellii
ACCTTATACCTACTGTTCGGCGCCTGAGCAGGAATAGTAGGCACCGCCCTCAGCCTCCTA
ATCCGCGCCGAACTAGGACAGCCCGGAGCTCTACTAGGCGATGACCAAATCTATAATGTT
GTGGTTACGGCCCATGCCTTCGTAATAATTTTCTTCATAGTCATGCCAATTATAATCGGA
GGCTTTGGTAACTGACTAGTACCCCTAATAATTGGTGCTCCTGATATAGCATTCCCACGA
ATAAACAATATAAGTTTCTGACTCCTACCACCATCCTTTCTTCTCCTACTAGCCTCCTCA
ATAGTAGAGGCCGGAGCAGGTACCGGCTGAACTGTTTACCCCCCATTAGCAGGGAACCTA
GCCCACGCTGGAGCTTCTGTTGACCTAACCATTTTCTCTCTACATCTAGCAGGGGTATCC
TCAATCTTAGGTGCCATTAATTTCATCACCACAATCATCAACATAAAACCCCCAGCCCTA
TCTCAGTATCAAACGCCCCTATTTGTATGATCAGTATTAATTACAGCTGTCCTACTATTA
CTTTCCCTTCCTGTCCTAGCTGCTGGCATTACCATACTATTGACGGATCGTAACCTAAAT
ACCACATTCTTTGACCCTGCCGGTGGAGGAGACCCTATTCTGTACCAACATCTATTC
>BCBN625-05|Pteronotus_parnellii
ACCTTATACCTACTGTTCGGCGCCTGAGCAGGAATAGTAGGCACCGCCCTCAGCCTCCTA
ATCCGCGCCGAACTAGGACAGCCCGGAGCTCTACTAGGCGATGACCAAATCTATAATGTT
GTGGTTACGGCCCATGCCTTCGTAATAATTTTCTTCATAGTCATGCCAATTATAATCGGA
GGCTTTGGTAACTGACTAGTACCCCTAATAATTGGTGCTCCTGATATAGCATTCCCACGA
ATAAACAATATAAGTTTCTGACTCCTACCACCATCCTTTCTTCTCCTACTAGCCTCCTCA
ATAGTAGAGGCCGGAGCAGGTACCGGCTGAACTGTTTACCCCCCATTAGCAGGGAACCTA
GCCCACGCTGGAGCTTCTGTTGACCTAACCATTTTCTCTCTGCATCTAGCGGGGGTATCC
TCAATCTTAGGTGCCATTAATTTCATCACCACAATCATCAACATAAAACCCCCAGCCCTA
TCTCAGTATCAAACGCCCCTATTTGTATGGTCAGTATTAATTACAGCTGTCCTATTATTA
CTTTCCCTCCCTGTCCTAGCTGCTGGCATTACCATACTATTGACAGATCGTAACCTAAAT
ACCACATTCTTTGATCCTGCCGGTGGAGGAGACCCTATTCTGTACCAACATCTATTC
>BCBN647-05|Pteronotus_parnellii
ACCTTATACCTACTGTTCGGCGCCTGAGCAGGAATAGTAGGCACCGCCCTCAGCCTCCTA
ATCCGCGCCGAACTAGGACAGCCCGGAGCTCTACTAGGCGATGACCAAATCTATAATGTT
GTGGTTACGGCCCATGCCTTCGTAATAATTTTCTTCATAGTCATGCCAATTATAATCGGA
GGCTTTGGTAACTGACTAGTACCCCTAATAATTGGTGCTCCTGATATAGCATTCCCACGA
ATAAACAATATAAGTTTCTGACTCCTACCACCATCCTTTCTTCTCCTACTAGCCTCCTCA
ATAGTAGAGGCCGGAGCAGGTACCGGCTGAACTGTTTACCCCCCATTAGCAGGGAACCTA
GCCCACGCTGGAGCTTCTGTTGACCTAACCATTTTCTCTCTGCATCTAGCGGGGGTATCC
TCAATCTTAGGTGCCATTAATTTCATCACCACAATCATCAACATAAAACCCCCAGCCCTA
TCTCAGTATCAAACGCCCCTATTTGTATGGTCAGTATTAATTACAGCTGTCCTATTATTA
CTTTCCCTCCCTGTCCTAGCTGCTGGCATTACCATACTATTGACAGATCGTAACCTAAAT
ACCACATTCTTTGATCCTGCCGGTGGAGGAGACCCTATTCTGTACCAACATCTATTC
>BCBN678-05|Pteronotus_parnellii
ACCTTATACCTACTGTTCGGCGCCTGAGCAGGAATAGTAGGCACCGCCCTCAGCCTCCTA
ATCCGCGCCGAACTAGGACAGCCCGGAGCTCTACTAGGCGATGACCAAATCTATAATGTT
GTGGTTACGGCCCATGCCTTCGTAATAATTTTCTTCATAGTCATGCCAATTATAATCGGA
GGCTTTGGTAACTGACTAGTACCCCTAATAATTGGTGCTCCTGATATAGCATTCCCACGA
ATAAACAATATAAGTTTCTGACTCCTACCACCATCCTTTCTTCTCCTACTAGCCTCCTCA
ATAGTAGAGGCCGGAGCAGGTACCGGCTGAACTGTTTACCCCCCATTAGCAGGGAACCTA
GCCCACGCTGGAGCTTCTGTTGACCTAACCATTTTCTCTCTGCATCTAGCGGGGGTATCC
TCAATCTTAGGTGCCATTAATTTCATCACCACAATCATCAACATAAAACCCCCAGCCCTA
TCTCAGTATCAAACGCCCCTATTTGTATGGTCAGTATTAATTACAGCTGTCCTATTATTA
CTTTCCCTCCCTGTCCTAGCTGCTGGCATTACCATACTATTGACAGATCGTAACCTAAAT
ACCACATTCTTTGATCCTGCCGGTGGAGGAGACCCTATTCTGTACCAACATCTATTC
>BCBN688-05|Pteronotus_parnellii
ACCTTATACCTACTGTTCGGCGCCTGAGCAGGAATAGTAGGCACCGCCCTCAGCCTCCTA
ATCCGCGCCGAACTAGGACAGCCCGGAGCTCTACTAGGCGATGACCAAATCTATAATGTT
GTGGTTACGGCCCATGCCTTCGTAATAATTTTCTTCATAGTCATGCCAATTATAATCGGA
GGCTTTGGTAACTGACTAGTACCCCTAATAATTGGTGCTCCTGATATAGCATTCCCACGA
ATAAACAATATAAGTTTCTGACTCCTACCACCATCCTTTCTTCTCCTGCTAGCCTCCTCA
ATAGTAGAGGCCGGAGCAGGCACCGGCTGAACTGTTTACCCTCCATTAGCAGGGAACCTA
GCCCACGCTGGAGCTTCTGTTGACCTAACCATTTTCTCTCTACATCTAGCGGGGGTATCC
TCAATCTTAGGTGCCATTAATTTCATCACCACAATCATCAACATAAAACCCCCAGCCCTA
TCTCAGTATCAAACGCCCCTATTTGTATGGTCAGTGTTAATTACAGCTGTCCTACTATTA
CTTTCCCTTCCTGTCCTAGCTGCTGGCATTACCATACTATTGACGGATCGTAACCTAAAT
ACCACATTCTTTGACCCTGCCGGTGGAGGAGACCCTATTCTGTATCAACATCTATTC
>BCBNT178-06|Pteronotus_parnellii
ACCCTATACCTACTGTTCGGCGCCTGAGCAGGAATAGTAGGCACCGCCCTCAGCCTCCTA
ATCCGCGCCGAACTGGGGCAGCCCGGAGCTCTACTAGGCGATGACCAAATCTATAATGTT
GTGGTTACAGCCCATGCCTTCGTAATAATTTTCTTCATAGTCATGCCAATTATAATCGGA
GGCTTTGGTAACTGACTAGTACCCCTAATAATTGGTGCTCCTGATATAGCATTCCCACGA
ATAAACAATATAAGTTTCTGACTCCTGCCACCATCCTTCCTTCTCCTATTAGCCTCCTCG
ATAGTAGAAGCCGGAGCAGGTACTGGCTGAACTGTTTACCCCCCACTAGCAGGAAACCTA
GCCCACGCTGGAGCTTCTGTTGACCTAACCATTTTTTCTCTGCATCTAGCAGGAGTGTCC
TCAATCTTAGGTGCCATTAACTTCATCACCACAATTATCAACATAAAACCCCCAGCCCTA
TCTCAATATCAAACACCCCTATTTGTATGATCAGTATTAATTACAGCGGTCCTACTATTA
CTCTCCCTCCCTGTTCTAGCTGCTGGCATCACCATACTATTAACGGATCGTAACCTAAAT
ACCACATTCTTTGACCCTGCCGGTGGAGGAGACCCCATTCTGTACCAACATCTATNN
>BCBNT214-06|Pteronotus_parnellii
ACCCTATACCTACTGTTCGGCGCCTGAGCAGGAATAGTAGGCACCGCCCTCAGCCTCCTA
ATCCGCGCCGAACTGGGGCAGCCCGGAGCTCTACTAGGCGATGACCAAATCTATAATGTT
GTGGTTACAGCCCATGCCTTCGTAATAATTTTCTTCATAGTCATGCCAATTATAATCGGA
GGCTTTGGTAACTGACTAGTACCCCTAATAATTGGCGCTCCTGATATAGCATTCCCACGA
ATAAACAATATAAGTTTCTGACTCCTGCCACCATCCTTCCTTCTCCTATTAGCCTCCTCG
ATAGTAGAGGCCGGAGCAGGTACTGGCTGAACTGTTTACCCCCCACTAGCAGGGAACCTA
GCCCACGCTGGAGCTTCTGTTGACCTAACCATTTTTTCTCTGCATCTAGCAGGAGTGTCC
TCAATCTTAGGTGCCATTAACTTCATTACCACAATTATCAACATAAAACCCCCAGCCCTA
TCTCAATATCAAACACCCCTATTTGTATGATCAGTATTAATTACAGCGGTCCTACTATTA
CTTTCCCTCCCTGTTCTAGCTGCTGGCATCACCATACTATTAACGGATCGTAACCTAAAT
ACCACATTCTTTGACCCTGCCGGTGGAGGAGACCCCATTCTGTACCAACATCTATNN
>BCBNT219-06|Pteronotus_parnellii
ACCCTATACCTACTGTTCGGCGCCTGAGCAGGAATAGTAGGCACCGCCCTCAGCCTCCTA
ATCCGCGCCGAACTGGGGCAGCCCGGAGCTCTACTAGGCGATGACCAAATCTATAATGTT
GTGGTTACAGCCCATGCCTTCGTAATAATTTTCTTCATAGTCATGCCAATTATAATCGGA
GGCTTTGGTAACTGACTAGTACCCCTAATAATTGGCGCTCCTGATATAGCATTCCCACGA
ATAAACAATATAAGTTTCTGACTCCTGCCACCATCCTTCCTTCTCCTACTAGCCTCCTCG
ATAGTAGAGGCCGGAGCAGGTACTGGCTGAACTGTTTACCCCCCACTAGCAGGGAACCTA
GCCCACGCTGGAGCTTCTGTTGACCTAACCATTTTTTCTCTGCATCTAGCAGGAGTGTCC
TCAATCTTAGGTGCCATTAACTTCATCACCACAATTATCAACATAAAACCCCCAGCCCTA
TCTCAATATCAAACACCCCTATTTGTATGATCAGTATTAATTACAGCGGTCCTACTATTA
CTTTCCCTCCCTGTTCTAGCTGCTGGCATCACCATACTATTAACGGATCGTAACCTAAAT
ACCACATTCTTTGACCCTGCCGGTGGAGGAGACCCCATTCTGTACCAACATCTATNN
>BCBNT225-06|Pteronotus_parnellii
ACCCTATACCTACTGTTCGGCGCCTGAGCAGGAATAGTAGGCACCGCCCTCAGCCTCCTA
ATCCGCGCCGAACTGGGGCAGCCCGGAGCTCTACTAGGCGATGACCAAATCTATAATGTT
GTGGTTACAGCCCATGCCTTCGTAATAATTTTCTTCATAGTCATGCCAATTATAATCGGA
GGCTTTGGTAACTGACTAGTACCCCTAATAATTGGCGCTCCTGATATAGCATTCCCACGA
ATAAACAATATAAGTTTCTGACTCCTGCCACCATCCTTCCTTCTCCTACTAGCCTCCTCG
ATAGTAGAGGCCGGAGCAGGTACTGGCTGAACTGTTTACCCCCCACTAGCAGGGAACCTA
GCCCACGCTGGAGCTTCTGTTGACCTAACCATTTTTTCTCTGCATCTAGCAGGAGTGTCC
TCAATCTTAGGTGCCATTAACTTCATCACCACAATTATCAACATAAAACCCCCAGCCCTA
TCTCAATATCAAACACCCCTATTTGTATGATCAGTATTAATTACAGCGGTCCTACTATTA
CTTTCCCTCCCTGTTCTAGCTGCTGGCATCACCATACTATTAACGGATCGTAACCTAAAT
ACCACATTCTTTGACCCTGCCGGTGGAGGAGACCCCATTCTGTACCAACATCTATNN
>BCBNT336-06|Pteronotus_parnellii
ACCCTATATCTACTATTCGGCGCCTGAGCAGGAATAGTAGGCACCGCCCTCAGCCTCCTA
ATCCGCGCCGAACTGGGACAGCCTGGAGCTCTACTAGGCGATGACCAAATCTATAATGTT
GTGGTTACAGCCCATGCTTTCGTAATAATTTTCTTCATAGTTATGCCAATCATAATTGGA
GGATTTGGTAATTGACTAGTACCTCTAATAATTGGTGCTCCTGATATAGCATTCCCACGA
ATAAACAACATGAGTTTTTGACTCCTACCACCATCCTTTCTTCTATTACTAGCCTCCTCA
ATAGTTGAAGCCGGGGCAGGTACCGGCTGAACTGTCTACCCTCCACTGGCGGGAAACTTA
GCCCATGCTGGAGCTTCTGTTGACCTAACCATTTTCTCTCTACATCTAGCAGGAGTATCC
TCGATTTTAGGTGCTATTAATTTTATCACCACAATCATTAACATAAAACCCCCAGCCTTG
TCCCAATATCAGACACCTCTATTTGTATGATCAGTATTAATTACAGCTGTCCTACTACTA
CTCTCTCTTCCCGTCCTAGCAGCTGGTATTACTATACTACTAACAGATCGTAACCTAAAT
ACCACATTCTTTGACCCTGCTGGTGGAGGAGACCCAATTCTATATCAACACCTATNN
>BCBNT340-06|Pteronotus_parnellii
ACCCTATATCTACTATTCGGCGCCTGAGCAGGAATAGTAGGCACCGCCCTCAGCCTCCTA
ATCCGCGCCGAACTGGGACAGCCTGGAGCTCTACTAGGCGATGACCAAATCTATAATGTT
GTGGTTACAGCCCATGCTTTCGTAATAATTTTCTTCATAGTTATGCCAATCATAATTGGA
GGATTTGGTAATTGACTAGTACCTCTAATAATTGGTGCTCCTGATATAGCATTCCCACGA
ATAAACAACATGAGTTTTTGACTCCTACCACCATCCTTTCTTCTATTACTAGCCTCCTCA
ATAGTTGAAGCCGGGGCAGGTACCGGCTGAACTGTCTACCCTCCACTGGCGGGAAACTTA
GCCCATGCTGGAGCTTCTGTTGACCTAACCATTTTCTCTCTACATCTAGCAGGAGTATCC
TCGATTTTAGGTGCTATTAATTTTATCACCACAATCATTAACATAAAACCCCCAGCCCTG
TCCCAATATCAGACACCTCTATTTGTATGATCAGTATTAATTACAGCTGTCCTACTACTA
CTCTCTCTTCCCGTCCTAGCAGCTGGTATTACTATACTACTAACAGATCGTAACCTAAAT
ACCACATTCTTTGACCCTGCTGGTGGAGGAGACCCAATTCTATATCAACACCTANNN
>BCBNT767-06|Pteronotus_parnellii
ACCCTATATCTACTATTCGGCGCCTGAGCAGGAATAGTAGGCACCGCCCTCAGCCTCCTA
ATCCGCGCCGAACTGGGACAGCCTGGAGCTCTACTAGGCGATGACCAAATCTATAATGTT
GTGGTTACAGCCCATGCTTTCGTAATAATTTTCTTCATAGTTATGCCAATCATAATTGGA
GGATTTGGTAATTGACTAGTACCTCTAATAATTGGTGCTCCTGATATAGCATTCCCACGA
ATAAACAACATGAGTTTTTGACTCCTACCACCATCCTTTCTTCTATTACTAGCCTCCTCA
ATAGTTGAAGCCGGGGCAGGTACCGGCTGAACTGTCTACCCTCCACTGGCGGGAAACTTA
GCCCATGCTGGAGCTTCTGTTGACCTAACCATTTTCTCTCTACATCTAGCAGGAGTATCC
TCGATTTTAGGTGCTATTAATTTTATCACCACAATCATTAACATAAAACCCCCAGCCTTG
TCCCAATATCAGACACCTCTATTTGTATGATCAGTATTAATTACAGCTGTCCTACTACTA
CTCTCTCTTCCCGTCCTAGCAGCTGGTATTACTATACTACTAACAGATCGTAACCTAAAT
ACCACATTCTTTGACCCTGCTGGTGGAGGAGACCCAATTCTATATCAACACCTATNN
>BCBNT775-06|Pteronotus_parnellii
NNNNNNNNNNNNNNNNNNNNNNNNNNNNNNNNNNNNNNNNNNNNNNCCCTCAGCCTCCTA
ATCCGCGCAGAACTGGGACAACCTGGAGCCCTACTAGGCGATGACCAGATCTATAATGTT
GTGGTTACAGCCCATGCCTTTGTGATAATTTTCTTTATAGTTATGCCAATCATAATTGGA
GGCTTTGGTAATTGACTAGTGCCTCTAATAATTGGTGCTCCTGATATAGCATTCCCACGA
ATAAACAACATGAGTTTTTGACTCCTACCACCATCTTTTCTTCTCTTACTAGCCTCCTCA
ATAGTTGAAGCCGGGGCAGGTACCGGCTGAACTGTCTACCCCCCACTGGCAGGGAACTTG
GCCCATGCTGGAGCTTCTGTTGACCTAACCATTTTCTCTCTACATCTAGCAGGAGTATCC
TCAATTTTAGGTGCTATTAATTTCATTACCACAATCATTAACATAAAACCCCCAGCCCTG
TCCCAATATCAGACACCTTTATTTGTTTGATCAGTATTAATTACAGCTGTCCTACTATTA
CTCTCCCTTCCCGTCTTAGCAGCTGGCATCACTATACTACTAACGGATCGTAACCTAAAC
ACCACATTCTTTGACCCTGCCGGTGGAGGAGACCCAATTCTATATCAACACCTANNN
>BCBNT788-06|Pteronotus_parnellii
ACCCTATATTTACTATTCGGCGCCTGAGCAGGAATAGTAGGCACCGCCCTCAGCCTCCTA
ATCCGCGCAGAACTGGGACAACCTGGAGCCCTACTAGGCGATGACCAGATCTATAATGTT
GTGGTTACAGCCCATGCCTTTGTGATAATTTTCTTTATAGTTATGCCAATCATAATTGGA
GGCTTTGGTAATTGACTAGTGCCTCTAATAATTGGTGCTCCTGATATAGCATTCCCACGA
ATAAACAACATGAGTTTTTGACTCCTACCACCATCTTTTCTTCTCTTACTAGCCTCCTCA
ATAGTTGAAGCCGGGGCAGGTACCGGCTGAACTGTCTACCCCCCACTGGCAGGGAACTTG
GCCCATGCTGGAGCTTCTGTTGACCTAACCATTTTCTCTCTACATCTAGCAGGAGTATCC
TCAATTTTAGGTGCTATTAATTTCATTACCACAATCATTAACATAAAACCCCCAGCCCTG
TCCCAATATCAGACACCTTTATTTGTTTGATCAGTATTAATTACAGCTGTCCTACTATTA
CTCTCCCTTCCCGTCTTAGCAGCTGGCATCACTATACTACTAACGGATCGTAACCTAAAC
ACCACATTCTTTGACCCTGCCGGTGGAGGAGACCCAATTCTATATCAACACCTANNN
>BCBNT794-06|Pteronotus_parnellii
NNNNTATATTTATTATTCGGCGCCTGAGCAGGAATAGTAGGCACCGCCCTCAGCCTCCTA
ATCCGCGCAGAACTGGGACAACCTGGAGCCCTACTAGGCGATGACCAGATCTATAATGTT
GTGGTTACAGCCCATGCCTTTGTGATAATTTTCTTTATAGTTATGCCAATCATAATTGGA
GGCTTTGGTAATTGACTAGTGCCTCTAATAATTGGTGCTCCTGATATAGCATTCCCACGA
ATAAACAACATGAGTTTTTGACTTCTACCACCATCTTTTCTTCTCTTACTAGCCTCCTCA
ATAGTTGAAGCCGGGGCAGGTACCGGCTGAACTGTCTACCCCCCACTGGCGGGGAACTTG
GCCCATGCTGGAGCTTCTGTTGACCTAACCATTTTCTCTCTACATCTAGCAGGAGTATCC
TCAATTTTAGGTGCTATTAATTTCATTACCACAATCATTAACATAAAACCCCCAGCCCTG
TCCCAATATCAGACACCTTTATTTGTTTGATCAGTATTAATTACAGCTGTCCTACTATTA
CTCTCCCTTCCCGTCTTAGCAGCTGGCATCACTATACTACTAACGGATCGTAACCTAAAC
ACCACATTCTTTGACCCTGCCGGTGGAGGAGACCCAATTCTATATCAACACCTATNN
>BCBNT824-06|Pteronotus_parnellii
ACCCTATATTTATTATTCGGCGCCTGAGCAGGAATAGTAGGCACCGCCCTCAGCTCCCTA
ATCCGCGCAGAACTGGGACAACCTGGAGCCCTACTAGGCGATGACCAGATCTATAATGTT
GTGGTTACAGCCCATGCCTTTGTGATAATTTTCTTTATAGTTATGCCAATCATAATTGGA
GGCTTTGGTAATTGACTAGTGCCTCTAATAATTGGTGCTCCTGATATAGCATTCCCACGA
ATAAACAACATGAGTTTTTGACTTCTACCACCATCTTTTCTTCTCTTACTAGCCTCCTCA
ATAGTTGAAGCCGGGGCAGGTACCGGCTGAACTGTCTACCCCCCACTGGCGGGGAACTTG
GCCCATGCTGGAGCTTCTGTTGACCTAACCATTTTCTCTCTACATCTAGCAGGAGTATCC
TCAATTTTAGGTGCTATTAATTTCATTACCACAATCATTAACATAAAACCCCCAGCCCTG
TCCCAATATCAGACACCTTTATTTGTTTGATCAGTATTAATTACAGCTGTCCTACTATTA
CTCTCCCTTCCCGTCTTAGCAGCTGGCATCACTATACTACTAACGGATCGTAACCTAAAC
ACCACATTCTTTGACCCTGCCGGTGGAGGAGACCCAATTCTATATCAACACCTATTC
>ABSMS014-06|Pteronotus_parnellii
ACCCTATATTTACTATTCGGCGCCTGAGCAGGAATAGTAGGCACCGCCCTCAGCCTCCTA
ATCCGCGCAGAACTGGGACAACCTGGAGCCCTACTAGGCGATGACCAGATCTATAATGTT
GTGGTTACAGCCCATGCCTTTGTGATAATTTTCTTTATAGTTATGCCAATCATAATTGGA
GGCTTTGGTAATTGACTAGTGCCTCTAATAATTGGTGCTCCTGATATAGCATTCCCACGA
ATAAACAACATGAGTTTTTGACTCCTACCACCATCTTTTCTTCTCTTACTAGCCTCCTCA
ATAGTTGAAGCCGGGGCAGGTACCGGCTGAACTGTCTACCCCCCACTGGCAGGGAACTTG
GCCCATGCTGGAGCTTCTGTTGACCTAACCATTTTCTCTCTACATCTAGCAGGAGTATCC
TCAATTTTAGGTGCTATTAATTTCATTACCACAATCATTAACATAAAACCCCCAGCCCTG
TCCCAATATCAGACACCTTTATTTGTTTGATCAGTATTAATTACAGCTGTCCTACTATTA
CTCTCCCTTCCCGTCTTAGCAGCTGGCATCACTATACTACTAACGGATCGTAACCTAAAC
ACCACATTCTTTGACCCTGCCGGTGGAGGAGACCCAATTCTATATCAACACCTATTC
>ABSMS025-06|Pteronotus_parnellii
ACCCTATATTTATTATTCGGCGCCTGAGCAGGAATAGTAGGCACCGCCCTCAGCCTCCTA
ATCCGCGCAGAACTGGGACAACCTGGAGCCCTACTAGGCGATGACCAGATCTATAATGTT
GTGGTTACAGCCCATGCCTTTGTGATAATTTTCTTTATAGTTATGCCAATCATAATTGGA
GGCTTTGGTAATTGACTAGTGCCTCTAATAATTGGTGCTCCTGATATAGCATTCCCACGA
ATAAACAACATGAGTTTTTGACTTCTACCACCATCTTTTCTTCTCTTACTAGCCTCCTCA
ATAGTTGAAGCCGGGGCAGGTACCGGCTGAACTGTCTACCCCCCACTGGCGGGGAACTTG
GCCCATGCTGGAGCTTCTGTTGACCTAACCATTTTCTCTCTACATCTAGCAGGAGTATCC
TCAATTTTAGGTGCTATTAATTTCATTACCACAATCATTAACATAAAACCCCCAGCCCTG
TCCCAATATCAGACACCTTTATTTGTTTGATCAGTATTAATTACAGCTGTCCTACTATTA
CTCTCCCTTCCCGTCTTAGCAGCTGGCATCACTATACTACTAACGGATCGTAACCTAAAC
ACCACATTCTTTGACCCTGCCGGTGGAGGAGACCCAATTCTATATCAACACCTATTC
>ABSMS036-06|Pteronotus_parnellii
ACCCTATATTTATTATTCGGCGCCTGAGCAGGAATAGTAGGCACCGCCCTCAGCCTCCTA
ATCCGCGCAGAACTGGGACAACCTGGAGCCCTACTAGGCGATGACCAGATCTATAATGTT
GTGGTTACAGCCCATGCCTTTGTGATAATTTTCTTTATAGTTATGCCAATCATAATTGGA
GGCTTTGGTAATTGACTAGTGCCTCTAATAATTGGTGCTCCTGATATAGCATTCCCACGA
ATAAACAACATGAGTTTTTGACTTCTACCACCATCTTTTCTTCTCTTACTAGCCTCCTCA
ATAGTTGAAGCCGGGGCAGGTACCGGCTGAACTGTCTACCCCCCACTGGCGGGGAACTTG
GCCCATGCTGGAGCTTCTGTTGACCTAACCATTTTCTCTCTACATCTAGCAGGAGTATCC
TCAATTTTAGGTGCTATTAATTTCATTACCACAATCATTAACATAAAACCCCCAGCCCTG
TCCCAATATCAGACACCTTTATTTGTTTGATCAGTATTAATTACAGCTGTCCTACTATTA
CTCTCCCTTCCCGTCTTAGCAGCTGGCATCACTATACTACTAACGGATCGTAACCTAAAC
ACCACATTCTTTGACCCTGCCGGTGGAGGAGACCCAATTCTATATCAACACCTATTC
>ABSMS051-06|Pteronotus_parnellii
ACCCTATATCTACTATTCGGCGCCTGAGCAGGAATAGTAGGCACCGCCCTCAGCCTCCTA
ATCCGCGCCGAACTGGGACAGCCTGGAGCTCTACTAGGCGATGACCAAATCTATAATGTT
GTGGTTACAGCCCATGCTTTCGTAATAATTTTCTTCATAGTTATGCCAATCATAATTGGA
GGATTTGGTAATTGACTAGTACCTCTAATAATTGGTGCTCCTGATATAGCATTCCCACGA
ATAAACAACATGAGTTTTTGACTCCTACCACCATCCTTTCTTCTATTACTAGCCTCCTCA
ATAGTTGAAGCCGGGGCAGGTACCGGCTGAACTGTCTACCCTCCACTGGCGGGAAACTTA
GCCCATGCTGGAGCTTCTGTTGACCTAACCATTTTCTCTCTACATCTAGCAGGAGTATCC
TCGATTTTAGGTGCTATTAATTTTATCACCACAATCATTAACATAAAACCCCCAGCCTTG
TCCCAATATCAGACACCTCTATTTGTATGATCAGTATTAATTACAGCTGTCCTACTACTA
CTCTCTCTTCCCGTCCTAGCAGCTGGTATTACTATACTACTAACAGATCGTAACCTAAAT
ACCACATTCTTTGACCCTGCTGGTGGAGGAGACCCAATTCTATATCAACACCTATTC
>ABSMS052-06|Pteronotus_parnellii
ACCCTATATCTACTATTCGGCGCCTGAGCAGGAATAGTAGGCACCGCCCTCAGCCTCCTA
ATCCGCGCCGAACTGGGACAGCCTGGAGCTCTACTAGGCGATGACCAAATCTATAATGTT
GTGGTTACAGCCCATGCTTTCGTAATAATTTTCTTCATAGTTATGCCAATCATAATTGGA
GGATTTGGTAATTGACTAGTACCTCTAATAATTGGTGCTCCTGATATAGCATTCCCACGA
ATAAACAACATGAGTTTTTGACTCCTACCACCATCCTTTCTTCTATTACTAGCCTCCTCA
ATAGTTGAAGCCGGGGCAGGTACCGGCTGAACTGTCTACCCTCCACTGGCGGGAAACTTA
GCCCATGCTGGAGCTTCTGTTGACCTAACCATTTTCTCTCTACATCTAGCAGGAGTATCC
TCGATTTTAGGTGCTATTAATTTTATCACCACAATCATTAACATAAAACCCCCAGCCTTG
TCCCAATATCAGACACCTCTATTTGTATGATCAGTATTAATTACAGCTGTCCTACTACTA
CTCTCTCTTCCCGTCCTAGCAGCTGGTATTACTATACTACTAACAGATCGTAACCTAAAT
ACCACATTCTTTGACCCTGCTGGTGGAGGAGACCCAATTCTATATCAACACCTATTC
>ABSMS064-06|Pteronotus_parnellii
ACCCTATATCTACTATTCGGCGCCTGAGCAGGAATAGTAGGCACCGCCCTCAGCCTCCTA
ATCCGCGCCGAACTGGGACAGCCTGGAGCTCTACTAGGCGATGACCAAATCTATAATGTT
GTGGTTACAGCCCATGCTTTCGTAATAATTTTCTTCATAGTTATGCCAATCATAATTGGA
GGATTTGGTAATTGACTAGTACCTCTAATAATTGGTGCTCCTGATATAGCATTCCCACGA
ATAAACAACATGAGTTTTTGACTCCTACCACCATCCTTTCTTCTATTACTAGCCTCCTCA
ATAGTTGAAGCCGGGGCAGGTACCGGCTGAACTGTCTACCCTCCACTGGCGGGAAACTTA
GCCCATGCTGGAGCTTCTGTTGACCTAACCATTTTCTCTCTACATCTAGCAGGAGTATCC
TCGATTTTAGGTGCTATTAATTTTATCACCACAATCATTAACATAAAACCCCCAGCCTTG
TCCCAATATCAGACACCTCTATTTGTATGATCAGTATTAATTACAGCTGTCCTACTACTA
CTCTCTCTTCCCGTCCTAGCAGCTGGTATTACTATACTACTAACAGATCGTAACCTAAAT
ACCACATTCTTTGACCCTGCTGGTGGAGGAGACCCAATTCTATATCAACACCTATTC
>ABSMS065-06|Pteronotus_parnellii
ACCCTATATCTACTATTCGGCGCCTGAGCAGGAATAGTAGGCACCGCCCTCAGCCTCCTA
ATCCGCGCCGAACTGGGACAGCCTGGAGCTCTACTAGGCGATGACCAAATCTATAATGTT
GTGGTTACAGCCCATGCTTTCGTAATAATTTTCTTCATAGTTATGCCAATCATAATTGGA
GGATTTGGTAATTGACTAGTACCTCTAATAATTGGTGCTCCTGATATAGCATTCCCACGA
ATAAACAACATGAGTTTTTGACTCCTACCACCATCCTTTCTTCTATTACTAGCCTCCTCA
ATAGTTGAAGCCGGGGCAGGTACCGGCTGAACTGTCTACCCTCCACTGGCGGGAAACTTA
GCCCATGCTGGAGCTTCTGTTGACCTAACCATTTTCTCTCTACATCTAGCAGGAGTATCC
TCGATTTTAGGTGCTATTAATTTTATCACCACAATCATTAACATAAAACCCCCAGCCTTG
TCCCAATATCAGACACCTCTATTTGTATGATCAGTATTAATTACAGCTGTCCTACTACTA
CTCTCTCTTCCCGTCCTAGCAGCTGGTATTACTATACTACTAACAGATCGTAACCTAAAT
ACCACATTCTTTGACCCTGCTGGTGGAGGAGACCCAATTCTATATCAACACCTATTC
>ABSMS093-06|Pteronotus_parnellii
ACCCTATATCTACTATTCGGCGCCTGAGCAGGAATAGTAGGCACCGCCCTCAGCCTCCTA
ATCCGCGCCGAACTGGGACAGCCTGGAGCTCTACTAGGCGATGACCAAATCTATAATGTT
GTGGTTACAGCCCATGCTTTCGTAATAATTTTCTTCATAGTTATGCCAATCATAATTGGA
GGATTTGGTAATTGACTAGTACCTCTAATAATTGGTGCTCCTGATATAGCATTCCCACGA
ATAAACAACATGAGTTTTTGACTCCTACCACCATCCTTTCTTCTATTACTAGCCTCCTCA
ATAGTTGAAGCCGGGGCAGGTACCGGCTGAACTGTCTACCCTCCACTGGCGGGAAACTTA
GCCCATGCTGGAGCTTCTGTTGACCTAACCATTTTCTCTCTACATCTAGCAGGAGTATCC
TCGATTTTAGGTGCTATTAATTTTATCACCACAATCATTAACATAAAACCCCCAGCCTTG
TCCCAATATCAGACACCTCTATTTGTATGATCAGTATTAATTACAGCTGTCCTACTACTA
CTCTCTCTTCCCGTCCTAGCAGCTGGTATTACTATACTACTAACAGATCGTAACCTAAAT
ACCACATTCTTTGACCCTGCTGGTGGAGGAGACCCAATTCTATATCAACACCTATTC
>ABSMS105-06|Pteronotus_parnellii
NNNNNNNNNNNNNNNNNNNNNNNNNNNNNNNNNNNNNNNNNNNNNNNNNTCAGCCTCCTA
ATCCGCGCAGAACTGGGACAACCTGGAGCCCTACTAGGCGATGACCAGATCTATAATGTT
GTGGTTACAGCCCATGCCTTTGTGATAATTTTCTTTATAGTTATGCCAATCATAATTGGA
GGCTTTGGTAATTGACTAGTGCCTCTAATAATTGGTGCTCCTGATATAGCATTCCCACGA
ATAAACAACATGAGTTTTTGACTTCTACCACCATCTTTTCTTCTCTTACTAGCCTCCTCA
ATAGTTGAAGCCGGGGCAGGTACCGGCTGAACTGTCTACCCCCCACTGGCGGGGAACTTG
GCCCATGCTGGAGCTTCTGTTGACCTAACCATTTTCTCTCTACATCTAGCAGGAGTATCC
TCAATTTTAGGTGCTATTAATTTCATTACCACAATCATTAACATAAAACCCCCAGCCCTG
TCCCAATATCAGACACCTTTATTTGTTTGATCAGTATTAATTACAGCTGTCCTACTATTA
CTCTCCCTTCCCGTCTTAGCAGCTGGCATCACTATACTACTAACGGATCGTAACCTAAAC
ACCACATTCTTTGACCCTGCCGGTGGAGGAGACCCAATTCTATATCAACACCTATTC
>ABSMS120-06|Pteronotus_parnellii
ACCCTATATCTACTATTCGGCGCCTGAGCAGGAATAGTAGGCACCGCCCTCAGCCTCCTA
ATCCGCGCCGAACTGGGACAGCCTGGAGCTCTACTAGGCGATGACCAAATCTATAATGTT
GTGGTTACAGCCCATGCTTTCGTAATAATTTTCTTCATAGTTATGCCAATCATAATTGGA
GGATTTGGTAATTGACTAGTACCTCTAATAATTGGTGCTCCTGATATAGCATTCCCACGA
ATAAACAACATGAGTTTTTGACTCCTACCACCATCCTTTCTTCTATTACTAGCCTCCTCA
ATAGTTGAAGCCGGGGCAGGTACCGGCTGAACTGTCTACCCTCCACTGGCGGGAAACTTA
GCCCATGCTGGAGCTTCTGTTGACCTAACCATTTTCTCTCTACATCTAGCAGGAGTATCC
TCGATTTTAGGTGCTATTAATTTTATCACCACAATCATTAACATAAAACCCCCAGCCTTG
TCCCAATATCAGACACCTCTATTTGTATGATCAGTATTAATTACAGCTGTCCTACTACTA
CTCTCTCTTCCCGTCCTAGCAGCTGGTATTACTATACTACTAACAGATCGTAACCTAAAT
ACCACATTCTTTGACCCTGCTGGTGGAGGAGACCCAATTCTATATCAACACCTATTC
>ABSMS126-06|Pteronotus_parnellii
ACCCTATATCTACTATTCGGCGCCTGAGCAGGAATAGTAGGCACCGCCCTCAGCCTCCTA
ATCCGCGCCGAACTGGGACAGCCTGGAGCTCTACTAGGCGATGACCAAATCTATAATGTT
GTGGTTACAGCCCATGCTTTCGTAATAATTTTCTTCATAGTTATGCCAATCATAATTGGA
GGATTTGGTAATTGACTAGTACCTCTAATAATTGGTGCTCCTGATATAGCATTCCCACGA
ATAAACAACATGAGTTTTTGACTCCTACCACCATCCTTTCTTCTATTACTAGCCTCCTCA
ATAGTTGAAGCCGGGGCAGGTACCGGCTGAACTGTCTACCCTCCACTGGCGGGAAACTTA
GCCCATGCTGGAGCTTCTGTTGACCTAACCATTTTCTCTCTACATCTAGCAGGAGTATCC
TCGATTTTAGGTGCTATTAATTTTATCACCACAATCATTAACATAAAACCCCCAGCCTTG
TCCCAATATCAGACACCTCTATTTGTATGATCAGTATTAATTACAGCTGTCCTACTACTA
CTCTCTCTTCCCGTCCTAGCAGCTGGTATTACTATACTACTAACAGATCGTAACCTAAAT
ACCACATTCTTTGACCCTGCTGGTGGAGGAGACCCAATTCTATATCAACACCTATTC
>ABSMS127-06|Pteronotus_parnellii
ACCCTATATTTATTATTCGGCGCCTGAGCAGGAATAGTAGGCACCGCCCTCAGCCTCCTA
ATCCGCGCAGAACTGGGACAACCTGGAGCCCTACTAGGCGATGACCAGATCTATAATGTT
GTGGTTACAGCCCATGCCTTTGTGATAATTTTCTTTATAGTTATGCCAATCATAATTGGA
GGCTTTGGTAATTGACTAGTGCCTCTAATAATTGGTGCTCCTGATATAGCATTCCCACGA
ATAAACAACATGAGTTTTTGACTTCTACCACCATCTTTTCTTCTCTTACTAGCCTCCTCA
ATAGTTGAAGCCGGGGCAGGTACCGGCTGAACTGTCTACCCCCCACTGGCGGGGAACTTG
GCCCATGCTGGAGCTTCTGTTGACCTAACCATTTTCTCTCTACATCTAGCAGGAGTATCC
TCAATTTTAGGTGCTATTAATTTCATTACCACAATCATTAACATAAAACCCCCAGCCCTG
TCCCAATATCAGACACCTTTATTTGTTTGATCAGTATTAATTACAGCTGTCCTACTATTA
CTCTCCCTTCCCGTCTTAGCAGCTGGCATCACTATACTACTAACGGATCGTAACCTAAAC
ACCACATTCTTTGACCCTGCCGGTGGAGGAGACCCAATTCTATATCAACACCTATTC
>ABSMS141-06|Pteronotus_parnellii
ACCCTATATCTACTATTCGGCGCCTGAGCAGGAATAGTAGGCACCGCCCTCAGCCTCCTA
ATCCGCGCCGAACTGGGACAGCCTGGAGCTCTACTAGGCGATGACCAAATCTATAATGTT
GTGGTTACAGCCCATGCTTTCGTAATAATTTTCTTCATAGTTATGCCAATCATAATTGGA
GGATTTGGTAATTGACTAGTACCTCTAATAATTGGTGCTCCTGATATAGCATTCCCACGA
ATAAACAACATGAGTTTTTGACTCCTACCACCATCCTTTCTTCTATTACTAGCCTCCTCA
ATAGTTGAAGCCGGGGCAGGTACCGGCTGAACTGTCTACCCTCCACTGGCGGGAAACTTA
GCCCATGCTGGAGCTTCTGTTGACCTAACCATTTTCTCTCTACATCTAGCAGGAGTATCC
TCGATTTTAGGTGCTATTAATTTTATCACCACAATCATTAACATAAAACCCCCAGCCTTG
TCCCAATATCAGACACCTCTATTTGTATGATCAGTATTAATTACAGCTGTCCTACTACTA
CTCTCTCTTCCCGTCCTAGCAGCTGGTATTACTATACTACTAACAGATCGTAACCTAAAT
ACCACATTCTTTGACCCTGCTGGTGGAGGAGACCCAATTCTATATCAACACCTATTC
>ABSMS176-06|Pteronotus_parnellii
ACCCTATATCTACTATTCGGCGCCTGAGCAGGAATAGTAGGCACCGCCCTCAGCCTCCTA
ATCCGCGCCGAACTGGGACAGCCTGGAGCTCTACTAGGCGATGACCAAATCTATAATGTT
GTGGTTACAGCCCATGCTTTCGTAATAATTTTCTTCATAGTTATGCCAATCATAATTGGA
GGATTTGGTAATTGACTAGTACCTCTAATAATTGGTGCTCCTGATATAGCATTCCCACGA
ATAAACAACATGAGTTTTTGACTCCTACCACCATCCTTTCTTCTATTACTAGCCTCCTCA
ATAGTTGAAGCCGGGGCAGGTACCGGCTGAACTGTCTACCCTCCACTGGCGGGAAACTTA
GCCCATGCTGGAGCTTCTGTTGACCTAACCATTTTCTCTCTACATCTAGCAGGAGTATCC
TCGATTTTAGGTGCTATTAATTTTATCACCACAATCATTAACATAAAACCCCCAGCCTTG
TCCCAATATCAGACACCTCTATTTGTATGATCAGTATTAATTACAGCTGTCCTACTACTA
CTCTCTCTTCCCGTCCTAGCAGCTGGTATTACTATACTACTAACAGATCGTAACCTAAAT
ACCACATTCTTTGACCCTGCTGGTGGAGGAGACCCAATTCTATATCAACACCTATTC
>ABSMS205-06|Pteronotus_parnellii
ACCCTATATCTACTATTCGGCGCCTGAGCAGGAATAGTAGGCACCGCCCTCAGCCTCCTA
ATCCGCGCCGAACTGGGACAGCCTGGAGCTCTACTAGGCGATGACCAAATCTATAATGTT
GTGGTTACAGCCCATGCTTTCGTAATAATTTTCTTCATAGTTATGCCAATCATAATTGGA
GGATTTGGTAATTGACTAGTACCTCTAATAATTGGTGCTCCTGATATAGCATTCCCACGA
ATAAACAACATGAGTTTTTGACTCCTACCACCATCCTTTCTTCTATTACTAGCCTCCTCA
ATAGTTGAAGCCGGGGCAGGTACCGGCTGAACTGTCTACCCTCCACTGGCGGGAAACTTA
GCCCATGCTGGAGCTTCTGTTGACCTAACCATTTTCTCTCTACATCTAGCAGGAGTATCC
TCGATTTTAGGTGCTATTAATTTTATCACCACAATCATTAACATAAAACCCCCAGCCTTA
TCCCAATATCAGACACCTCTATTTGTATGATCAGTATTAATTACAGCTGTCCTACTACTA
CTCTCTCTTCCCGTCCTAGCAGCTGGTATTACTATACTACTAACAGATCGTAACCTAAAT
ACCACATTCTTTGACCCTGCTGGTGGAGGAGACCCAATTCTATATCAACACCTATTC
>ABSMS235-06|Pteronotus_parnellii
ACCCTATATTTATTATTCGGCGCCTGAGCAGGAATAGTAGGCACCGCCCTCAGCCTCCTA
ATCCGCGCAGAACTGGGACAACCTGGAGCCCTACTAGGCGATGACCAGATCTATAATGTT
GTGGTTACAGCCCATGCCTTTGTGATAATTTTCTTTATAGTTATGCCAATCATAATTGGA
GGCTTTGGTAATTGACTAGTGCCTCTAATAATTGGTGCTCCTGATATAGCATTCCCACGA
ATAAACAACATGAGTTTTTGACTTCTACCACCATCTTTTCTTCTCTTACTAGCCTCCTCA
ATAGTTGAAGCCGGGGCAGGTACCGGCTGAACTGTCTACCCCCCACTGGCGGGGAACTTG
GCCCATGCTGGAGCTTCTGTTGACCTAACCATTTTCTCTCTACATCTAGCAGGAGTATCC
TCAATTTTAGGTGCTATTAATTTCATTACCACAATCATTAACATAAAACCCCCAGCCCTG
TCCCAATATCAGACACCTTTATTTGTTTGATCAGTATTAATTACAGCTGTCCTACTATTA
CTCTCCCTTCCCGTCTTAGCAGCTGGCATCACTATACTACTAACGGATCGTAACCTAAAC
ACCACATTCTTTGACCCTGCCGGTGGAGGAGACCCAATTCTATATCAACACCTATTC
>ABSMS267-06|Pteronotus_parnellii
ACCCTATATCTACTATTCGGCGCCTGAGCAGGAATAGTAGGCACCGCCCTCAGCCTCCTA
ATCCGCGCCGAACTGGGACAGCCTGGAGCTCTACTAGGCGATGACCAAATCTATAATGTT
GTGGTTACAGCCCATGCTTTCGTAATAATTTTCTTCATAGTTATGCCAATCATAATTGGA
GGATTTGGTAATTGACTAGTACCTCTAATAATTGGTGCTCCTGATATAGCATTCCCACGA
ATAAACAACATGAGTTTTTGACTCCTACCACCATCCTTTCTTCTATTACTAGCCTCCTCA
ATAGTTGAAGCCGGGGCAGGTACCGGCTGAACTGTCTACCCTCCACTGGCGGGAAACTTA
GCCCATGCTGGAGCTTCTGTTGACCTAACCATTTTCTCTCTACATCTAGCAGGAGTATCC
TCGATTTTAGGTGCTATTAATTTTATCACCACAATCATTAACATAAAACCCCCAGCCTTG
TCCCAATATCAGACACCTCTATTTGTATGATCAGTATTAATTACAGCTGTCCTACTACTA
CTCTCTCTTCCCGTCCTAGCAGCTGGTATTACTATACTACTAACAGATCGTAACCTAAAT
ACCACATTCTTTGACCCTGCTGGTGGAGGAGACCCAATTCTATATCAACACCTATTC
>ABSMS383-06|Pteronotus_parnellii
ACCCTATATTTACTATTCGGCGCCTGAGCAGGAATAGTAGGCACCGCCCTCAGCCTCCTA
ATCCGCGCAGAACTGGGACAACCTGGAGCCCTACTAGGCGATGACCAGATCTATAATGTT
GTGGTTACAGCCCATGCCTTTGTGATAATTTTCTTTATAGTTATGCCAATCATAATTGGA
GGCTTTGGTAATTGACTAGTGCCTCTAATAATTGGTGCTCCTGATATAGCATTCCCACGA
ATAAACAACATGAGTTTTTGACTCCTACCACCATCTTTTCTTCTCTTACTAGCCTCCTCA
ATAGTTGAAGCCGGGGCAGGTACCGGCTGAACTGTCTACCCCCCACTGGCAGGGAACTTG
GCCCATGCTGGAGCTTCTGTTGACCTAACCATTTTCTCTCTACATCTAGCAGGAGTATCC
TCAATTTTAGGTGCTATTAATTTCATTACCACAATCATTAACATAAAACCCCCAGCCCTG
TCCCAATATCAGACACCTTTATTTGTTTGATCAGTATTAATTACAGCTGTCCTACTATTA
CTCTCCCTTCCCGTCTTAGCAGCTGGCATCACTATACTACTAACGGATCGTAACCTAAAC
ACCACATTCTTTGACCCTGCCGGTGGAGGAGACCCAATTCTATATCAACACCTATTC
>ABSMS405-06|Pteronotus_parnellii
ACCCTATATTTATTATTCGGCGCCTGAGCAGGAATAGTAGGCACCGCCCTCAGCCTCCTA
ATCCGCGCAGAACTGGGACAACCTGGAGCCCTACTAGGCGATGACCAGATCTATAATGTT
GTGGTTACAGCCCATGCCTTTGTGATAATTTTCTTTATAGTTATGCCAATCATAATTGGA
GGCTTTGGTAATTGACTAGTGCCTCTAATAATTGGTGCTCCTGATATAGCATTCCCACGA
ATAAACAACATGAGTTTTTGACTTCTACCACCATCTTTTCTTCTCTTACTAGCCTCCTCA
ATAGTTGAAGCCGGGGCAGGTACCGGCTGAACTGTCTACCCCCCACTGGCGGGGAACTTG
GCCCATGCTGGAGCTTCTGTTGACCTAACCATTTTCTCTCTACATCTAGCAGGAGTATCC
TCAATTTTAGGTGCTATTAATTTCATTACCACAATCATTAACATAAAACCCCCAGCCCTG
TCCCAATATCAGACACCTTTATTTGTTTGATCAGTATTAATTACAGCTGTCCTACTATTA
CTCTCCCTTCCCGTCTTAGCAGCTGGCATCACTATACTACTAACGGATCGTAACCTAAAC
ACCACATTCTTTGACCCTGCCGGTGGAGGAGACCCAATTCTATATCAACACCTATTC
>ABSMS414-06|Pteronotus_parnellii
ACCCTATATTTACTATTCGGCGCCTGAGCAGGAATAGTAGGCACCGCCCTCAGCCTCCTA
ATCCGCGCAGAACTGGGGCAGCCTGGAGCCCTACTAGGCGATGACCAGATCTATAATGTT
GTGGTTACAGCCCATGCCTTTGTGATAATTTTCTTTATAGTTATGCCAATCATAATTGGA
GGCTTTGGTAATTGACTAGTGCCTCTAATAATTGGTGCTCCTGATATAGCATTCCCACGA
ATAAACAACATGAGTTTTTGACTCCTACCGCCATCTTTTCTTCTCTTACTAGCCTCCTCA
ATAGTTGAAGCCGGGGCAGGTACCGGCTGAACTGTCTACCCCCCACTGGCGGGGAACTTG
GCCCATGCTGGAGCTTCTGTTGACCTAACCATTTTCTCTCTACATCTAGCAGGAGTATCC
TCAATTTTAGGTGCTATTAATTTCATTACCACAATCATTAACATAAAGCCCCCAGCCCTG
TCCCAATATCAGACACCTTTATTTGTTTGATCAGTATTAATTACAGCTGTTCTACTATTA
CTCTCCCTTCCCGTCCTAGCAGCTGGCATCACTATACTACTAACGGATCGTAACCTAAAC
ACCACATTCTTTGACCCTGCCGGTGGAGGAGACCCAATTCTATATCAACACCTATTC
>ABSMS429-06|Pteronotus_parnellii
ACCCTATATCTACTATTCGGCGCCTGAGCAGGAATAGTAGGCACCGCCCTCAGCCTCCTA
ATCCGCGCCGAACTGGGACAGCCTGGAGCTCTACTAGGCGATGACCAAATCTATAATGTT
GTGGTTACAGCCCATGCTTTCGTAATAATTTTCTTCATAGTTATGCCAATCATAATTGGA
GGATTTGGTAATTGACTAGTACCTCTAATAATTGGTGCTCCTGATATAGCATTCCCACGA
ATAAACAACATGAGTTTTTGACTCCTACCACCATCCTTTCTTCTATTACTAGCCTCCTCA
ATAGTTGAAGCCGGGGCAGGTACCGGCTGAACTGTCTACCCTCCACTGGCGGGAAACTTA
GCCCATGCTGGAGCTTCTGTTGACCTAACCATTTTCTCTCTACATCTAGCAGGAGTATCC
TCGATTTTAGGTGCTATTAATTTTATCACCACAATCATTAACATAAAACCCCCAGCCTTG
TCCCAATATCAGACACCTCTATTTGTATGATCAGTATTAATTACAGCTGTCCTACTACTA
CTCTCTCTTCCCGTCCTAGCAGCTGGTATTACTATACTACTAACAGATCGTAACCTAAAT
ACCACATTCTTTGACCCTGCTGGTGGAGGAGACCCAATTCTATATCAACACCTATTC
>ABSMS446-06|Pteronotus_parnellii
ACCCTATACCTACTATTCGGCGCCTGAGCAGGAATAGTAGGCACCGCCCTCAGCCTCCTA
ATCCGCGCCGAACTGGGACAGCCTGGAGCTCTACTAGGCGATGACCAAATCTATAATGTT
GTGGTTACAGCCCATGCTTTCGTAATAATTTTCTTCATAGTTATGCCAATCATAATTGGA
GGATTTGGTAATTGACTAGTACCTCTAATAATTGGTGCTCCTGATATAGCATTCCCACGA
ATAAACAACATGAGTTTTTGACTCCTACCACCATCCTTTCTTCTATTACTAGCCTCCTCA
ATAGTTGAAGCCGGGGCAGGTACCGGCTGAACTGTCTACCCTCCACTGGCGGGAAACTTA
GCCCATGCTGGAGCTTCTGTTGACCTAACCATTTTCTCTCTACATCTAGCAGGAGTATCC
TCGATTTTAGGTGCTATTAATTTTATCACCACAATCATTAACATAAAACCCCCAGCCTTG
TCCCAATATCAGACACCTCTATTTGTATGATCAGTATTAATTACAGCTGTCCTACTACTA
CTCTCTCTTCCCGTCCTAGCAGCTGGTATTACTATACTACTAACAGATCGTAACCTAAAT
ACCACATTCTTTGACCCTGCTGGTGGAGGAGACCCAATTCTATATCAACACCTATTC
>ABSMS492-06|Pteronotus_parnellii
ACCCTATATCTACTATTCGGCGCCTGAGCAGGAATAGTAGGCACCGCCCTCAGCCTCCTA
ATCCGCGCCGAACTGGGACAGCCTGGAGCTCTACTAGGCGATGACCAAATCTATAATGTT
GTGGTTACAGCCCATGCTTTCGTAATAATTTTCTTCATAGTTATGCCAATCATAATTGGA
GGATTTGGTAATTGACTAGTACCTCTAATAATTGGTGCTCCTGATATAGCATTCCCACGA
ATAAACAACATGAGTTTTTGACTCCTACCACCATCCTTTCTTCTATTACTAGCCTCCTCA
ATAGTTGAAGCCGGGGCAGGTACCGGCTGAACTGTCTACCCTCCACTGGCGGGAAACTTA
GCCCATGCTGGAGCTTCTGTTGACCTAACCATTTTCTCTCTACATCTAGCAGGAGTATCC
TCGATTTTAGGTGCTATTAATTTTATCACCACAATCATTAACATAAAACCCCCAGCCTTG
TCCCAATATCAGACACCTCTATTTGTATGATCAGTATTAATTACAGCTGTCCTACTACTA
CTCTCTCTTCCCGTCCTAGCAGCTGGTATTACTATACTACTAACAGATCGTAACCTAAAT
ACCACATTCTTTGACCCTGCTGGTGGAGGAGACCCAATTCTATATCAACACCTATTC
>ABSMS519-06|Pteronotus_parnellii
ACCCTATATTTATTATTCGGCGCCTGAGCAGGAATAGTAGGCACCGCCCTCAGCCTCCTA
ATCCGCGCAGAACTGGGACAACCTGGAGCCCTACTAGGCGATGACCAGATCTATAATGTT
GTGGTTACAGCCCATGCCTTTGTGATAATTTTCTTTATAGTTATGCCAATCATAATTGGA
GGCTTTGGTAATTGACTAGTGCCTCTAATAATTGGTGCTCCTGATATAGCATTCCCACGA
ATAAACAACATGAGTTTTTGACTTCTACCACCATCTTTTCTTCTCTTACTAGCCTCCTCA
ATAGTTGAAGCCGGGGCAGGTACCGGCTGAACTGTCTACCCCCCACTGGCGGGGAACTTG
GCCCATGCTGGAGCTTCTGTTGACCTAACCATTTTCTCTCTACATCTAGCAGGAGTATCC
TCAATTTTAGGTGCTATTAATTTCATTACCACAATCATTAACATAAAACCCCCAGCCCTG
TCCCAATATCAGACACCTTTATTTGTTTGATCAGTATTAATTACAGCTGTCCTACTATTA
CTCTCCCTTCCCGTCTTAGCAGCTGGCATCACTATACTACTAACGGATCGTAACCTAAAC
ACCACATTCTTTGACCCTGCCGGTGGAGGAGACCCAATTCTATATCAACACCTATTC
>ABGYA118-06|Pteronotus_parnellii
ACCCTATATCTACTATTCGGCGCCTGAGCAGGAATAGTAGGCACCGCCCTCAGCCTCCTA
ATCCGCGCCGAACTGGGACAGCCTGGAGCTCTACTAGGCGATGACCAAATCTATAATGTT
GTGGTTACAGCCCATGCTTTCGTAATAATTTTCTTCATAGTTATGCCAATCATAATTGGA
GGATTTGGTAATTGACTAGTACCTCTAATAATTGGTGCTCCTGATATAGCATTCCCACGA
ATAAACAACATGAGTTTTTGACTCCTACCACCATCCTTTCTTCTATTACTAGCCTCCTCA
ATAGTTGAAGCCGGGGCAGGTACCGGCTGAACTGTCTACCCTCCACTGGCGGGAAACTTA
GCCCATGCTGGAGCTTCTGTTGACCTAACCATTTTCTCTCTACATCTAGCAGGAGTATCC
TCGATTTTAGGTGCTATTAATTTTATCACCACAATCATTAACATAAAACCCCCAGCCTTG
TCCCAATATCAGACACCTCTATTTGTATGATCAGTATTAATTACAGCTGTCCTACTACTA
CTCTCTCTTCCCGTCCTAGCAGCTGGTATTACTATACTACTAACAGATCGTAACCTAAAT
ACCACATTCTTTGACCCTGCTGGTGGAGGAGACCCAATTCTATATCAACACCTATTC
>ABGYA123-06|Pteronotus_parnellii
ACCCTATATCTACTATTCGGCGCCTGAGCAGGAATAGTAGGCACCGCCCTCAGCCTCCTA
ATCCGCGCCGAACTGGGACAGCCTGGAGCTCTACTAGGCGATGACCAAATCTATAATGTT
GTGGTTACAGCCCATGCTTTCGTAATAATTTTCTTCATAGTTATGCCAATCATAATTGGA
GGATTTGGTAATTGACTAGTACCTCTAATAATTGGTGCTCCTGATATAGCATTCCCACGA
ATAAACAACATGAGTTTTTGACTCCTACCACCATCCTTTCTTCTATTACTAGCCTCCTCA
ATAGTTGAAGCCGGGGCAGGTACCGGCTGAACTGTCTACCCTCCACTGGCGGGAAACTTA
GCCCATGCTGGAGCTTCTGTTGACCTAACCATTTTCTCTCTACATCTAGCAGGAGTATCC
TCGATTTTAGGTGCTATTAATTTTATCACCACAATCATTAACATAAAACCCCCAGCCTTG
TCCCAATATCAGACACCTCTATTTGTATGATCAGTATTAATTACAGCTGTCCTACTACTA
CTCTCTCTTCCCGTCCTAGCAGCTGGTATTACTATACTACTAACAGATCGTAACCTAAAT
ACCACATTCTTTGACCCTGCTGGTGGAGGAGACCCAATTCTATATCAACACCTATTC
>ABGYA124-06|Pteronotus_parnellii
ACCCTATATCTACTATTCGGCGCCTGAGCAGGAATAGTAGGCACCGCCCTCAGCCTCCTA
ATCCGCGCCGAACTGGGACAGCCTGGAGCTCTACTAGGCGATGACCAAATCTATAATGTT
GTGGTTACAGCCCATGCTTTCGTAATAATTTTCTTCATAGTTATGCCAATCATAATTGGA
GGATTTGGTAATTGACTAGTACCTCTAATAATTGGTGCTCCTGATATAGCATTCCCACGA
ATAAACAACATGAGTTTTTGACTCCTACCACCATCCTTTCTTCTATTACTAGCCTCCTCA
ATAGTTGAAGCCGGGGCAGGTACCGGCTGAACTGTCTACCCTCCACTGGCGGGAAACTTA
GCCCATGCTGGAGCTTCTGTTGACCTAACCATTTTCTCTCTACATCTAGCAGGAGTATCC
TCGATTTTAGGTGCTATTAATTTTATCACCACAATCATTAACATAAAACCCCCAGCCTTG
TCCCAATATCAGACACCTCTATTTGTATGATCAGTATTAATTACAGCTGTCCTACTACTA
CTCTCTCTTCCCGTCCTAGCAGCTGGTATTACTATACTACTAACAGATCGTAACCTAAAT
ACCACATTCTTTGACCCTGCTGGTGGAGGAGACCCAATTCTATATCAACACCTATTC
>ABGYA125-06|Pteronotus_parnellii
ACCCTATATCTACTATTCGGCGCCTGAGCAGGAATAGTAGGCACCGCCCTCAGCCTCCTA
ATCCGCGCCGAACTGGGACAGCCTGGAGCTCTACTAGGCGATGACCAAATCTATAATGTT
GTGGTTACAGCCCATGCTTTCGTAATAATTTTCTTCATAGTTATGCCAATCATAATTGGA
GGATTTGGTAATTGACTAGTACCTCTAATAATTGGTGCTCCTGATATAGCATTCCCACGA
ATAAACAACATGAGTTTTTGACTCCTACCACCATCCTTTCTTCTATTACTAGCCTCCTCA
ATAGTTGAAGCCGGGGCAGGTACCGGCTGAACTGTCTACCCTCCACTGGCGGGAAACTTA
GCCCATGCTGGAGCTTCTGTTGACCTAACCATTTTCTCTCTACATCTAGCAGGAGTATCC
TCGATTTTAGGTGCTATTAATTTTATCACCACAATCATTAACATAAAACCCCCAGCCTTG
TCCCAATATCAGACACCTCTATTTGTATGATCAGTATTAATTACAGCTGTCCTACTACTA
CTCTCTCTTCCCGTCCTAGCAGCTGGTATTACTATACTACTAACAGATCGTAACCTAAAT
ACCACATTCTTTGACCCTGCTGGTGGAGGAGACCCAATTCTATATCAACACCTATTC
>ABGYA126-06|Pteronotus_parnellii
ACCCTATATCTACTATTCGGCGCCTGAGCAGGAATAGTAGGCACCGCCCTCAGCCTCCTA
ATCCGCGCCGAACTGGGACAGCCTGGAGCTCTACTAGGCGATGACCAAATCTATAATGTT
GTGGTTACAGCCCATGCTTTCGTAATAATTTTCTTCATAGTTATGCCAATCATAATTGGA
GGATTTGGTAATTGACTAGTACCTCTAATAATTGGTGCTCCTGATATAGCATTCCCACGA
ATAAACAACATGAGTTTTTGACTCCTACCACCATCCTTTCTTCTATTACTAGCCTCCTCA
ATAGTTGAAGCCGGGGCAGGTACCGGCTGAACTGTCTACCCTCCACTGGCGGGAAACTTA
GCCCATGCTGGAGCTTCTGTTGACCTAACCATTTTCTCTCTACATCTAGCAGGAGTATCC
TCGATTTTAGGTGCTATTAATTTTATCACCACAATCATTAACATAAAACCCCCAGCCTTG
TCCCAATATCAGACACCTCTATTTGTATGATCAGTATTAATTACAGCTGTCCTACTACTA
CTCTCTCTTCCCGTCCTAGCAGCTGGTATTACTATACTACTAACAGATCGTAACCTAAAT
ACCACATTCTTTGACCCTGCTGGTGGAGGAGACCCAATTCTATATCAACACCTATTC
>ABGYA127-06|Pteronotus_parnellii
ACCCTATATCTACTATTCGGCGCCTGAGCAGGAATAGTAGGCACCGCCCTCAGCCTCCTA
ATCCGCGCCGAACTGGGACAGCCTGGAGCTCTACTAGGCGATGACCAAATCTATAATGTT
GTGGTTACAGCCCATGCTTTCGTAATAATTTTCTTCATAGTTATGCCAATCATAATTGGA
GGATTTGGTAATTGACTAGTACCTCTAATAATTGGTGCTCCTGATATAGCATTCCCACGA
ATAAACAACATGAGTTTTTGACTCCTACCACCATCCTTTCTTCTATTACTAGCCTCCTCA
ATAGTTGAAGCCGGGGCAGGTACCGGCTGAACTGTCTACCCTCCACTGGCGGGAAACTTA
GCCCATGCTGGAGCTTCTGTTGACCTAACCATTTTCTCTCTACATCTAGCAGGAGTATCC
TCGATTTTAGGTGCTATTAATTTTATCACCACAATCATTAACATAAAACCCCCAGCCTTG
TCCCAATATCAGACACCTCTATTTGTATGATCAGTATTAATTACAGCTGTCCTACTACTA
CTCTCTCTTCCCGTCCTAGCAGCTGGTATTACTATACTACTAACAGATCGTAACCTAAAT
ACCACATTCTTTGACCCTGCTGGTGGAGGAGACCCAATTCTATATCAACACCTATTC
>ABGYA232-06|Pteronotus_parnellii
ACCCTATATCTACTATTCGGCGCCTGAGCAGGAATAGTAGGCACCGCCCTCAGCCTCCTA
ATCCGCGCCGAACTGGGACAGCCTGGAGCTCTACTAGGCGATGACCAAATCTATAATGTT
GTGGTTACAGCCCATGCTTTCGTAATAATTTTCTTCATAGTTATGCCAATCATAATTGGA
GGATTTGGTAATTGACTAGTACCTCTAATAATTGGTGCTCCTGATATAGCATTCCCACGA
ATAAACAACATGAGTTTTTGACTCCTACCACCATCCTTTCTTCTATTACTAGCCTCCTCA
ATAGTTGAAGCCGGGGCAGGTACCGGCTGAACTGTCTACCCTCCACTGGCGGGAAACTTA
GCCCATGCTGGAGCTTCTGTTGACCTAACCATTTTCTCTCTACATCTAGCAGGAGTATCC
TCGATTTTAGGTGCTATTAATTTTATCACCACAATCATTAACATAAAACCCCCAGCCTTG
TCCCAATATCAGACACCTCTATTTGTATGATCAGTATTAATTACAGCTGTCCTACTACTA
CTCTCTCTTCCCGTCCTAGCAGCTGGTATTACTATACTACTAACAGATCGTAACCTAAAT
ACCACATTCTTTGACCCTGCTGGTGGAGGAGACCCAATTCTATATCAACACCTATTC
>ABGYA233-06|Pteronotus_parnellii
ACCCTATATCTACTATTCGGCGCCTGAGCAGGAATAGTAGGCACCGCCCTCAGCCTCCTA
ATCCGCGTCGAACTGGGACAGCCTGGAGCTCTACTAGGCGATGACCAAATCTATAATGTT
GTGGTTACAGCCCATGCTTTCGTAATAATTTTCTTCATAGTTATGCCAATCATAATTGGA
GGATTTGGTAATTGACTAGTACCTCTAATAATTGGTGCTCCTGATATAGCATTCCCACGA
ATAAACAACATGAGTTTTTGACTCCTACCACCATCCTTTCTTCTATTACTAGCCTCCTCA
ATAGTTGAAGCCGGGGCAGGTACCGGCTGAACTGTCTACCCTCCACTGGCGGGAAACTTA
GCCCATGCTGGAGCTTCTGTTGACCTAACCATTTTCTCTCTACATCTAGCAGGAGTATCC
TCGATTTTAGGTGCTATTAATTTTATCACCACAATCATTAACATAAAACCCCCAGCCTTG
TCCCAATATCAGACACCTCTATTTGTATGATCAGTATTAATTACAGCTGTCCTACTACTA
CTCTCTCTTCCCGTCCTAGCAGCTGGTATTACTATACTACTAACAGATCGTAACCTAAAT
ACCACATTCTTTGACCCTGCTGGTGGAGGAGACCCAATTCTATATCAACACCTATTC
>ABGYA238-06|Pteronotus_parnellii
ACCCTATATCTACTATTCGGCGCCTGAGCAGGAATAGTAGGCACCGCCCTCAGCCTCCTA
ATCCGCGCCGAACTGGGACAGCCTGGAGCTCTACTAGGCGATGACCAAATCTATAATGTT
GTGGTTACAGCCCATGCTTTCGTAATAATTTTCTTCATAGTTATGCCAATCATAATTGGA
GGATTTGGTAATTGACTAGTACCTCTAATAATTGGTGCTCCTGATATAGCATTCCCACGA
ATAAACAACATGAGTTTTTGACTCCTACCACCATCCTTTCTTCTATTACTAGCCTCCTCA
ATAGTTGAAGCCGGGGCAGGTACCGGCTGAACTGTCTACCCTCCACTGGCGGGAAACTTA
GCCCATGCTGGAGCTTCTGTTGACCTAACCATTTTCTCTCTACATCTAGCAGGAGTATCC
TCGATTTTAGGTGCTATTAATTTTATCACCACAATCATTAACATAAAACCCCCAGCCTTG
TCCCAATATCAGACACCTCTATTTGTATGATCAGTATTAATTACAGCTGTCCTACTACTA
CTCTCTCTTCCCGTCCTAGCAGCTGGTATTACTATACTACTAACAGATCGTAACCTAAAT
ACCACATTCTTTGACCCTGCTGGTGGAGGAGACCCAATTCTATATCAACACCTATTC
>ABGYA239-06|Pteronotus_parnellii
ACCCTATATTTATTATTCGGCGCCTGAGCAGGAATAGTAGGCACCGCCCTCAGCCTCCTA
ATCCGCGCAGAACTGGGACAACCTGGAGCCCTACTAGGCGATGACCAGATCTATAATGTT
GTGGTTACAGCCCATGCCTTTGTGATAATTTTCTTTATAGTTATGCCAATCATAATTGGA
GGCTTTGGTAATTGACTAGTGCCTCTAATAATTGGTGCTCCTGATATAGCATTCCCACGA
ATAAACAACATGAGTTTTTGACTTCTACCACCATCTTTTCTTCTCTTACTAGCCTCCTCA
ATAGTTGAAGCCGGGGCAGGTACCGGCTGAACTGTCTACCCCCCACTGGCGGGGAACTTG
GCCCATGCTGGAGCTTCTGTTGACCTAACCATTTTCTCTCTACATCTAGCAGGAGTATCC
TCAATTTTAGGTGCTATTAATTTCATTACCACAATCATTAACATAAAACCCCCAGCCCTG
TCCCAATATCAGACACCTTTATTTGTTTGATCAGTATTAATTACAGCTGTCCTACTATTA
CTCTCCCTTCCCGTCTTAGCAGCTGGCATCACTATACTACTAACGGATCGTAACCTAAAC
ACCACATTCTTTGACCCTGCCGGTGGAGGAGACCCAATTCTATATCAACACCTATTC
>ABGYA563-06|Pteronotus_parnellii
ACCCTATATCTACTATTCGGCGCCTGAGCAGGAATAGTAGGCACCGCCCTCAGCCTCCTA
ATCCGCGCCGAACTGGGACAGCCTGGAGCTCTACTAGGCGATGACCAAATCTATAATGTT
GTGGTTACAGCCCATGCTTTCGTAATAATTTTCTTCATAGTTATGCCAATCATAATTGGA
GGATTTGGTAATTGACTAGTACCTCTAATAATTGGTGCTCCTGATATAGCATTCCCACGA
ATAAACAACATGAGTTTTTGACTCCTACCACCATCCTTTCTTCTATTACTAGCCTCCTCA
ATAGTTGAAGCCGGGGCAGGTACCGGCTGAACTGTCTACCCTCCACTGGCGGGAAACTTA
GCCCATGCTGGAGCTTCTGTTGACCTAACCATTTTCTCTCTACATCTAGCAGGAGTATCC
TCGATTTTAGGTGCTATTAATTTTATCACCACAATCATTAACATAAAACCCCCAGCCTTG
TCCCAATATCAGACACCTCTATTTGTATGATCAGTATTAATTACAGCTGTCCTACTACTA
CTCTCTCTTCCCGTCCTAGCAGCTGGTATTACTATACTACTAACAGATCGTAACCTAAAT
ACCACATTCTTTGACCCTGCTGGTGGAGGAGACCCAATTCTATATCAACACCTATTC
>ABGYA564-06|Pteronotus_parnellii
ACCCTATATCTACTATTCGGCGCCTGAGCAGGAATAGTAGGCACCGCCCTCAGCCTCCTA
ATCCGCGCCGAACTGGGACAGCCTGGAGCTCTACTAGGCGATGACCAAATCTATAATGTT
GTGGTTACAGCCCATGCTTTCGTAATAATTTTCTTCATAGTTATGCCAATCATAATTGGA
GGATTTGGTAATTGACTAGTACCTCTAATAATTGGTGCTCCTGATATAGCATTCCCACGA
ATAAACAACATGAGTTTTTGACTCCTACCACCATCCTTTCTTCTATTACTAGCCTCCTCA
ATAGTTGAAGCCGGGGCAGGTACCGGCTGAACTGTCTACCCTCCACTGGCGGGAAACTTA
GCCCATGCTGGAGCTTCTGTTGACCTAACCATTTTCTCTCTACATCTAGCAGGAGTATCC
TCGATTTTAGGTGCTATTAATTTTATCACCACAATCATTAACATAAAACCCCCAGCCTTG
TCCCAATATCAGACACCTCTATTTGTATGATCAGTATTAATTACAGCTGTCCTACTACTA
CTCTCTCTTCCCGTCCTAGCAGCTGGTATTACTATACTACTAACAGATCGTAACCTAAAT
ACCACATTCTTTGACCCTGCTGGTGGAGGAGACCCAATTCTATATCAACACCTATTC
>ABGYA572-06|Pteronotus_parnellii
ACCCTATATCTACTATTCGGCGCCTGAGCAGGAATAGTAGGCACCGCCCTCAGCCTCCTA
ATCCGCGCCGAACTGGGACAGCCTGGAGCTCTACTAGGCGATGACCAAATCTATAATGTT
GTGGTTACAGCCCATGCTTTCGTAATAATTTTCTTCATAGTTATGCCAATCATAATTGGA
GGATTTGGTAATTGACTAGTACCTCTAATAATTGGTGCTCCTGATATAGCATTCCCACGA
ATAAACAACATGAGTTTTTGACTCCTACCACCATCCTTTCTTCTATTACTAGCCTCCTCA
ATAGTTGAAGCCGGGGCAGGTACCGGCTGAACTGTCTACCCTCCACTGGCGGGAAACTTA
GCCCATGCTGGAGCTTCTGTTGACCTAACCATTTTCTCTCTACATCTAGCAGGAGTATCC
TCGATTTTAGGTGCTATTAATTTTATCACCACAATCATTAACATAAAACCCCCAGCCTTG
TCCCAATATCAGACACCTCTATTTGTATGATCAGTATTAATTACAGCTGTCCTACTACTA
CTCTCTCTTCCCGTCCTAGCAGCTGGTATTACTATACTACTAACAGATCGTAACCTAAAT
ACCACATTCTTTGACCCTGCTGGTGGAGGAGACCCAATTCTATATCAACACCTATTC
>ABGYA591-06|Pteronotus_parnellii
ACCCTATATCTACTATTCGGCGCCTGAGCAGGAATAGTAGGCACCGCCCTCAGCCTCCTA
ATCCGCGCCGAACTGGGACAGCCTGGAGCTCTACTAGGCGATGACCAAATCTATAATGTT
GTGGTTACAGCCCATGCTTTCGTAATAATTTTCTTCATAGTTATGCCAATCATAATTGGA
GGATTTGGTAATTGACTAGTACCTCTAATAATTGGTGCTCCTGATATAGCATTCCCACGA
ATAAACAACATGAGTTTTTGACTCCTACCACCATCCTTTCTTCTATTACTAGCCTCCTCA
ATAGTTGAAGCCGGGGCAGGTACCGGCTGAACTGTCTACCCTCCACTGGCGGGAAACTTA
GCCCATGCTGGAGCTTCTGTTGACCTAACCATTTTCTCTCTACATCTAGCAGGAGTATCC
TCGATTTTAGGTGCTATTAATTTTATCACCACAATCATTAACATAAAACCCCCAGCCTTG
TCCCAATATCAGACACCTCTATTTGTATGATCAGTATTAATTACAGCTGTCCTACTACTA
CTCTCTCTTCCCGTCCTAGCAGCTGGTATTACTATACTACTAACAGATCGTAACCTAAAT
ACCACATTCTTTGACCCTGCTGGTGGAGGAGACCCAATTCTATATCAACACCTATTC
>ABGYA592-06|Pteronotus_parnellii
ACCCTATATCTACTATTCGGCGCCTGAGCAGGAATAGTAGGCACCGCCCTCAGCCTCCTA
ATCCGCGCCGAACTGGGACAGCCTGGAGCTCTACTAGGCGATGACCAAATCTATAATGTT
GTGGTTACAGCCCATGCTTTCGTAATAATTTTCTTCATAGTTATGCCAATCATAATTGGA
GGATTTGGTAATTGACTAGTACCTCTAATAATTGGTGCTCCTGATATAGCATTCCCACGA
ATAAACAACATGAGTTTTTGACTCCTACCACCATCCTTTCTTCTATTACTAGCCTCCTCA
ATAGTTGAAGCCGGGGCAGGTACCGGCTGAACTGTCTACCCTCCACTGGCGGGAAACTTA
GCCCATGCTGGAGCTTCTGTTGACCTAACCATTTTCTCTCTACATCTAGCAGGAGTATCC
TCGATTTTAGGTGCTATTAATTTTATCACCACAATCATTAACATAAAACCCCCAGCCTTG
TCCCAATATCAGACACCTCTATTTGTATGATCAGTATTAATTACAGCTGTCCTACTACTA
CTCTCTCTTCCCGTCCTAGCAGCTGGTATTACTATACTACTAACAGATCGTAACCTAAAT
ACCACATTCTTTGACCCTGCTGGTGGAGGAGACCCAATTCTATATCAACACCTANNN
>ABGYA593-06|Pteronotus_parnellii
ACCCTATATCTACTATTCGGCGCCTGAGCAGGAATAGTAGGCACCGCCCTCAGCCTCCTA
ATCCGCGCCGAACTGGGACAGCCTGGAGCTCTACTAGGCGATGACCAAATCTATAATGTT
GTGGTTACAGCCCATGCTTTCGTAATAATTTTCTTCATAGTTATGCCAATCATAATTGGA
GGATTTGGTAATTGACTAGTACCTCTAATAATTGGTGCTCCTGATATAGCATTCCCACGA
ATAAACAACATGAGTTTTTGACTCCTACCACCATCCTTTCTTCTATTACTAGCCTCCTCA
ATAGTTGAAGCCGGGGCAGGTACCGGCTGAACTGTCTACCCTCCACTGGCGGGAAACTTA
GCCCATGCTGGAGCTTCTGTTGACCTAACCATTTTCTCTCTACATCTAGCAGGAGTATCC
TCGATTTTAGGTGCTATTAATTTTATCACCACAATCATTAACATAAAACCCCCAGCCTTG
TCCCAATATCAGACACCTCTATTTGTATGATCAGTATTAATTACAGCTGTCCTACTACTA
CTCTCTCTTCCCGTCCTAGCAGCTGGTATTACTATACTACTAACAGATCGTAACCTAAAT
ACCACATTCTTTGACCCTGCTGGTGGAGGAGACCCAATTCTATATCAACACCTATTC
>ABGYA594-06|Pteronotus_parnellii
ACCCTATATCTACTATTCGGCGCCTGAGCAGGAATAGTAGGCACCGCCCTCAGCCTCCTA
ATCCGCGCCGAACTGGGACAGCCTGGAGCTCTACTAGGCGATGACCAAATCTATAATGTT
GTGGTTACAGCCCATGCTTTCGTAATAATTTTCTTCATAGTTATGCCAATCATAATTGGA
GGATTTGGTAATTGACTAGTACCTCTAATAATTGGTGCTCCTGATATAGCATTCCCACGA
ATAAACAACATGAGTTTTTGACTCCTACCACCATCCTTTCTTCTATTACTAGCCTCCTCA
ATAGTTGAAGCCGGGGCAGGTACCGGCTGAACTGTCTACCCTCCACTGGCGGGAAACTTA
GCCCATGCTGGAGCTTCTGTTGACCTAACCATTTTCTCTCTACATCTAGCAGGAGTATCC
TCGATTTTAGGTGCTATTAATTTTATCACCACAATCATTAACATAAAACCCCCAGCCTTG
TCCCAATATCAGACACCTCTATTTGTATGATCAGTATTAATTACAGCTGTCCTACTACTA
CTCTCTCTTCCCGTCCTAGCAGCTGGTATTACTATACTACTAACAGATCGTAACCTAAAT
ACCACATTCTTTGACCCTGCTGGTGGAGGAGACCCAATTCTATATCAACACCTATTC
>ABGYA615-06|Pteronotus_parnellii
ACCCTATATCTACTATTCGGCGCCTGAGCAGGAATAGTAGGCACCGCCCTCAGCCTCCTA
ATCCGCGCCGAACTGGGACAGCCTGGAGCTCTACTAGGCGATGACCAAATCTATAATGTT
GTGGTTACAGCCCATGCTTTCGTAATAATTTTCTTCATAGTTATGCCAATCATAATTGGA
GGATTTGGTAATTGACTAGTACCTCTAATAATTGGTGCTCCTGATATAGCATTCCCACGA
ATAAACAACATGAGTTTTTGACTCCTACCACCATCCTTTCTTCTATTACTAGCCTCCTCA
ATAGTTGAAGCCGGGGCAGGTACCGGCTGAACTGTCTACCCTCCACTGGCGGGAAACTTA
GCCCATGCTGGAGCTTCTGTTGACCTAACCATTTTCTCTCTACATCTAGCAGGAGTATCC
TCGATTTTAGGTGCTATTAATTTTATCACCACAATCATTAACATAAAACCCCCAGCCTTG
TCCCAATATCAGACACCTCTATTTGTATGATCAGTATTAATTACAGCTGTCCTACTACTA
CTCTCTCTTCCCGTCCTAGCAGCTGGTATTACTATACTACTAACAGATCGTAACCTAAAT
ACCACATTCTTTGACCCTGCTGGTGGAGGAGACCCAATTCTATATCAACACCTATTC
>ABGYA616-06|Pteronotus_parnellii
ACCCTATATCTACTATTCGGCGCCTGAGCAGGAATAGTAGGCACCGCCCTCAGCCTCCTA
ATCCGCGCCGAACTGGGACAGCCTGGAGCTCTACTAGGCGATGACCAAATCTATAATGTT
GTGGTTACAGCCCATGCTTTCGTAATAATTTTCTTCATAGTTATGCCAATCATAATTGGA
GGATTTGGTAATTGACTAGTACCTCTAATAATTGGTGCTCCTGATATAGCATTCCCACGA
ATAAACAACATGAGTTTTTGACTCCTACCACCATCCTTTCTTCTATTACTAGCCTCCTCA
ATAGTTGAAGCCGGGGCAGGTACCGGCTGAACTGTCTACCCTCCACTGGCGGGAAACTTA
GCCCATGCTGGAGCTTCTGTTGACCTAACCATTTTCTCTCTACATCTAGCAGGAGTATCC
TCGATTTTAGGTGCTATTAATTTTATCACCACAATCATTAACATAAAACCCCCAGCCTTG
TCCCAATATCAGACACCTCTATTTGTATGATCAGTATTAATTACAGCTGTCCTACTACTA
CTCTCTCTTCCCGTCCTAGCAGCTGGTATTACTATACTACTAACAGATCGTAACCTAAAT
ACCACATTCTTTGACCCTGCTGGTGGAGGAGACCCAATTCTATATCAACACCTATTC
>ABGYA678-06|Pteronotus_parnellii
ACCCTATATCTACTATTCGGCGCCTGAGCAGGAATAGTAGGCACCGCCCTCAGCCTCCTA
ATCCGCGCCGAACTGGGACAGCCTGGAGCTCTACTAGGCGATGACCAAATCTATAATGTT
GTGGTTACAGCCCATGCTTTCGTAATAATTTTCTTCATAGTTATGCCAATCATAATTGGA
GGATTTGGTAATTGACTAGTACCTCTAATAATTGGTGCTCCTGATATAGCATTCCCACGA
ATAAACAACATGAGTTTTTGACTCCTACCACCATCCTTTCTTCTATTACTAGCCTCCTCA
ATAGTTGAAGCCGGGGCAGGTACCGGCTGAACTGTCTACCCTCCACTGGCGGGAAACTTA
GCCCATGCTGGAGCTTCTGTTGACCTAACCATTTTCTCTCTACATCTAGCAGGAGTATCC
TCGATTTTAGGTGCTATTAATTTTATCACCACAATCATTAACATAAAACCCCCAGCCTTG
TCCCAATATCAGACACCTCTATTTGTATGATCAGTATTAATTACAGCTGTCCTACTACTA
CTCTCTCTTCCCGTCCTAGCAGCTGGTATTACTATACTACTAACAGATCGTAACCTAAAT
ACCACATTCTTTGACCCTGCTGGTGGAGGAGACCCAATTCTATATCAACACCTATTC
>ABGYA679-06|Pteronotus_parnellii
ACCCTATATCTACTATTCGGCGCCTGAGCAGGAATAGTAGGCACCGCCCTCAGCCTCCTA
ATCCGCGCCGAACTGGGACAGCCTGGAGCTCTACTAGGCGATGACCAAATCTATAATGTT
GTGGTTACAGCCCATGCTTTCGTAATAATTTTCTTCATAGTTATGCCAATCATAATTGGA
GGATTTGGTAATTGACTAGTACCTCTAATAATTGGTGCTCCTGATATAGCATTCCCACGA
ATAAACAACATGAGTTTTTGACTCCTACCACCATCCTTTCTTCTATTACTAGCCTCCTCA
ATAGTTGAAGCCGGGGCAGGTACCGGCTGAACTGTCTACCCTCCACTGGCGGGAAACTTA
GCCCATGCTGGAGCTTCTGTTGACCTAACCATTTTCTCTCTACATCTAGCAGGAGTATCC
TCGATTTTAGGTGCTATTAATTTTATCACCACAATCATTAACATAAAACCCCCAGCCTTG
TCCCAATATCAGACACCTCTATTTGTATGATCAGTATTAATTACAGCTGTCCTACTACTA
CTCTCTCTTCCCGTCCTAGCAGCTGGTATTACTATACTACTAACAGATCGTAACCTAAAT
ACCACATTCTTTGACCCTGCTGGTGGAGGAGACCCAATTCTATATCAACACCTATTC
>ABGYA680-06|Pteronotus_parnellii
ACCCTATATCTACTATTCGGCGCCTGAGCAGGAATAGTAGGCACCGCCCTCAGCCTCCTA
ATCCGCGCCGAACTGGGACAGCCTGGAGCTCTACTAGGCGATGACCAAATCTATAATGTT
GTGGTTACAGCCCATGCTTTCGTAATAATTTTCTTCATAGTTATGCCAATCATAATTGGA
GGATTTGGTAATTGACTAGTACCTCTAATAATTGGTGCTCCTGATATAGCATTCCCACGA
ATAAACAACATGAGTTTTTGACTCCTACCACCATCCTTTCTTCTATTACTAGCCTCCTCA
ATAGTTGAAGCCGGGGCAGGTACCGGCTGAACTGTCTACCCTCCACTGGCGGGAAACTTA
GCCCATGCTGGAGCTTCTGTTGACCTAACCATTTTCTCTCTACATCTAGCAGGAGTATCC
TCGATTTTAGGTGCTATTAATTTTATCACCACAATCATTAACATAAAACCCCCAGCCTTA
TCCCAATATCAGACACCTCTATTTGTATGATCAGTATTAATTACAGCTGTCCTACTACTA
CTCTCTCTTCCCGTCCTAGCAGCTGGTATTACTATACTACTAACAGATCGTAACCTAAAT
ACCACATTCTTTGACCCTGCTGGTGGAGGAGACCCAATTCTATATCAACACCTATNN
>ABGYA681-06|Pteronotus_parnellii
ACCCTATATCTACTATTCGGCGCCTGAGCAGGAATAGTAGGCACCGCCCTCAGCCTCCTA
ATCCGCGCCGAACTGGGACAGCCTGGAGCTCTACTAGGCGATGACCAAATCTATAATGTT
GTGGTTACAGCCCATGCTTTCGTAATAATTTTCTTCATAGTTATGCCAATCATAATTGGA
GGATTTGGTAATTGACTAGTACCTCTAATAATTGGTGCTCCTGATATAGCATTCCCACGA
ATAAACAACATGAGTTTTTGACTCCTACCACCATCCTTTCTTCTATTACTAGCCTCCTCA
ATAGTTGAAGCCGGGGCAGGTACCGGCTGAACTGTCTACCCTCCACTGGCGGGAAACTTA
GCCCATGCTGGAGCTTCTGTTGACCTAACCATTTTCTCTCTACATCTAGCAGGAGTATCC
TCGATTTTAGGTGCTATTAATTTTATCACCACAATCATTAACATAAAACCCCCAGCCTTG
TCCCAATATCAGACACCTCTATTTGTATGATCAGTATTAATTACAGCTGTCCTACTACTA
CTCTCTCTTCCCGTCCTAGCAGCTGGTATTACTATACTACTAACAGATCGTAACCTAAAT
ACCACATTCTTTGACCCTGCTGGTGGAGGAGACCCAATTCTATATCAACACCTANNN
>ABGYA682-06|Pteronotus_parnellii
ACCCTATATCTACTATTCGGCGCCTGAGCAGGAATAGTAGGCACCGCCCTCAGCCTCCTA
ATCCGCGCCGAACTGGGACAGCCTGGAGCTCTACTAGGCGATGACCAAATCTATAATGTT
GTGGTTACAGCCCATGCTTTCGTAATAATTTTCTTCATAGTTATGCCAATCATAATTGGA
GGATTTGGTAATTGACTAGTACCTCTAATAATTGGTGCTCCTGATATAGCATTCCCACGA
ATAAACAACATGAGTTTTTGACTCCTACCACCATCCTTTCTTCTATTACTAGCCTCCTCA
ATAGTTGAAGCCGGGGCAGGTACCGGCTGAACTGTCTACCCTCCACTGGCGGGAAACTTA
GCCCATGCTGGAGCTTCTGTTGACCTAACCATTTTCTCTCTACATCTAGCAGGAGTATCC
TCGATTTTAGGTGCTATTAATTTTATCACCACAATCATTAACATAAAACCCCCAGCCTTG
TCCCAATATCAGACACCTCTATTTGTATGATCAGTATTAATTACAGCTGTCCTACTACTA
CTCTCTCTTCCCGTCCTAGCAGCTGGTATTACTATACTACTAACAGATCGTAACCTAAAT
ACCACATTCTTTGACCCTGCTGGTGGAGGAGACCCAATTCTATATCAACACCTATTC
>ABGYA683-06|Pteronotus_parnellii
ACCCTATATCTACTATTCGGCGCCTGAGCAGGAATAGTAGGCACCGCCCTCAGCCTCCTA
ATCCGCGCCGAACTGGGACAGCCTGGAGCTCTACTAGGCGATGACCAAATCTATAATGTT
GTGGTTACAGCCCATGCTTTCGTAATAATTTTCTTCATAGTTATGCCAATCATAATTGGA
GGATTTGGTAATTGACTAGTACCTCTAATAATTGGTGCTCCTGATATAGCATTCCCACGA
ATAAACAACATGAGTTTTTGACTCCTACCACCATCCTTTCTTCTATTACTAGCCTCCTCA
ATAGTTGAAGCCGGGGCAGGTACCGGCTGAACTGTCTACCCTCCACTGGCGGGAAACTTA
GCCCATGCTGGAGCTTCTGTTGACCTAACCATTTTCTCTCTACATCTAGCAGGAGTATCC
TCGATTTTAGGTGCTATTAATTTTATCACCACAATCATTAACATAAAACCCCCAGCCTTG
TCCCAATATCAGACACCTCTATTTGTATGATCAGTATTAATTACAGCTGTCCTACTACTA
CTCTCTCTTCCCGTCCTAGCAGCTGGTATTACTATACTACTAACAGATCGTAACCTAAAT
ACCACATTCTTTGACCCTGCTGGTGGAGGAGACCCAATTCTATATCAACACCTATTC
>ABGYA684-06|Pteronotus_parnellii
ACCCTATATCTACTATTCGGCGCCTGAGCAGGAATAGTAGGCACCGCCCTCAGCCTCCTA
ATCCGCGCCGAACTGGGACAGCCTGGAGCTCTACTAGGCGATGACCAAATCTATAATGTT
GTGGTTACAGCCCATGCTTTCGTAATAATTTTCTTCATAGTTATGCCAATCATAATTGGA
GGATTTGGTAATTGACTAGTACCTCTAATAATTGGTGCTCCTGATATAGCATTCCCACGA
ATAAACAACATGAGTTTTTGACTCCTACCACCATCCTTTCTTCTATTACTAGCCTCCTCA
ATAGTTGAAGCCGGGGCAGGTACCGGCTGAACTGTCTACCCTCCACTGGCGGGAAACTTA
GCCCATGCTGGAGCTTCTGTTGACCTAACCATTTTCTCTCTACATCTAGCAGGAGTATCC
TCGATTTTAGGTGCTATTAATTTTATCACCACAATCATTAACATAAAACCCCCAGCCTTG
TCCCAATATCAGACACCTCTATTTGTATGATCAGTATTAATTACAGCTGTCCTACTACTA
CTCTCTCTTCCCGTCCTAGCAGCTGGTATTACTATACTACTAACAGATCGTAACCTAAAT
ACCACATTCTTTGACCCTGCTGGTGGAGGAGACCCAATTCTATATCAACACCTATTC
>ABGYA685-06|Pteronotus_parnellii
ACCCTATATCTACTATTCGGCGCCTGAGCAGGAATAGTAGGCACCGCCCTCAGCCTCCTA
ATCCGCGCCGAACTGGGACAGCCTGGAGCTCTACTAGGCGATGACCAAATCTATAATGTT
GTGGTTACAGCCCATGCTTTCGTAATAATTTTCTTCATAGTTATGCCAATCATAATTGGA
GGATTTGGTAATTGACTAGTACCTCTAATAATTGGTGCTCCTGATATAGCATTCCCACGA
ATAAACAACATGAGTTTTTGACTCCTACCACCATCCTTTCTTCTATTACTAGCCTCCTCA
ATAGTTGAAGCCGGGGCAGGTACCGGCTGAACTGTCTACCCTCCACTGGCGGGAAACTTA
GCCCATGCTGGAGCTTCTGTTGACCTAACCATTTTCTCTCTACATCTAGCAGGAGTATCC
TCGATTTTAGGTGCTATTAATTTTATCACCACAATCATTAACATAAAACCCCCAGCCTTG
TCCCAATATCAGACACCTCTATTTGTATGATCAGTATTAATTACAGCTGTCCTACTACTA
CTCTCTCTTCCCGTCCTAGCAGCTGGTATTACTATACTACTAACAGATCGTAACCTAAAT
ACCACATTCTTTGACCCTGCTGGTGGAGGAGACCCAATTCTATATCAACACCTATTC
>ABGYA686-06|Pteronotus_parnellii
ACCCTATATCTACTATTCGGCGCCTGAGCAGGAATAGTAGGCACCGCCCTCAGCCTCCTA
ATCCGCGCCGAACTGGGACAGCCTGGAGCTCTACTAGGCGATGACCAAATCTATAATGTT
GTGGTTACAGCCCATGCTTTCGTAATAATTTTCTTCATAGTTATGCCAATCATAATTGGA
GGATTTGGTAATTGACTAGTACCTCTAATAATTGGTGCTCCTGATATAGCATTCCCACGA
ATAAACAACATGAGTTTTTGACTCCTACCACCATCCTTTCTTCTATTACTAGCCTCCTCA
ATAGTTGAAGCCGGGGCAGGTACCGGCTGAACTGTCTACCCTCCACTGGCGGGAAACTTA
GCCCATGCTGGAGCTTCTGTTGACCTAACCATTTTCTCTCTACATCTAGCAGGAGTATCC
TCGATTTTAGGTGCTATTAATTTTATCACCACAATCATTAACATAAAACCCCCAGCCTTG
TCCCAATATCAGACACCTCTATTTGTATGATCAGTATTAATTACAGCTGTCCTACTACTA
CTCTCTCTTCCCGTCCTAGCAGCTGGTATTACTATACTACTAACAGATCGTAACCTAAAT
ACCACATTCTTTGACCCTGCTGGTGGAGGAGACCCAATTCTATATCAACACCTATTC
>ABGYA687-06|Pteronotus_parnellii
ACCCTATATCTACTATTCGGCGCCTGAGCAGGAATAGTAGGCACCGCCCTCAGCCTCCTA
ATCCGCGCCGAACTGGGACAGCCTGGAGCTCTACTAGGCGATGACCAAATCTATAATGTT
GTGGTTACAGCCCATGCTTTCGTAATAATTTTCTTCATAGTTATGCCAATCATAATTGGA
GGATTTGGTAATTGACTAGTACCTCTAATAATTGGTGCTCCTGATATAGCATTCCCACGA
ATAAACAACATGAGTTTTTGACTCCTACCACCATCCTTTCTTCTATTACTAGCCTCCTCA
ATAGTTGAAGCCGGGGCAGGTACCGGCTGAACTGTCTACCCTCCACTGGCGGGAAACTTA
GCCCATGCTGGAGCTTCTGTTGACCTAACCATTTTCTCTCTACATCTAGCAGGAGTATCC
TCGATTTTAGGTGCTATTAATTTTATCACCACAATCATTAACATAAAACCCCCAGCCTTG
TCCCAATATCAGACACCTCTATTTGTATGATCAGTATTAATTACAGCTGTCCTACTACTA
CTCTCTCTTCCCGTCCTAGCAGCTGGTATTACTATACTACTAACAGATCGTAACCTAAAT
ACCACATTCTTTGACCCTGCTGGTGGAGGAGACCCAATTCTATATCAACACCTATTC
>ABGYA688-06|Pteronotus_parnellii
ACCCTATATCTACTATTCGGCGCCTGAGCAGGAATAGTAGGCACCGCCCTCAGCCTCCTA
ATCCGCGCCGAACTGGGACAGCCTGGAGCTCTACTAGGCGATGACCAAATCTATAATGTT
GTGGTTACAGCCCATGCTTTCGTAATAATTTTCTTCATAGTTATGCCAATCATAATTGGA
GGATTTGGTAATTGACTAGTACCTCTAATAATTGGTGCTCCTGATATAGCATTCCCACGA
ATAAACAACATGAGTTTTTGACTCCTACCACCATCCTTTCTTCTATTACTAGCCTCCTCA
ATAGTTGAAGCCGGGGCAGGTACCGGCTGAACTGTCTACCCTCCACTGGCGGGAAACTTA
GCCCATGCTGGAGCTTCTGTTGACCTAACCATTTTCTCTCTACATCTAGCAGGAGTATCC
TCGATTTTAGGTGCTATTAATTTTATCACCACAATCATTAACATAAAACCCCCAGCCTTG
TCCCAATATCAGACACCTCTATTTGTATGATCAGTATTAATTACAGCTGTCCTACTACTA
CTCTCTCTTCCCGTCCTAGCAGCTGGTATTACTATACTACTAACAGATCGTAACCTAAAT
ACCACATTCTTTGACCCTGCTGGTGGAGGAGACCCAATTCTATATCAACACCTATTC
>ABGYA689-06|Pteronotus_parnellii
ACCCTATATCTACTATTCGGCGCCTGAGCAGGAATAGTAGGCACCGCCCTCAGCCTCCTA
ATCCGCGCCGAACTGGGACAGCCTGGAGCTCTACTAGGCGATGACCAAATCTATAATGTT
GTGGTTACAGCCCATGCTTTCGTAATAATTTTCTTCATAGTTATGCCAATCATAATTGGA
GGATTTGGTAATTGACTAGTACCTCTAATAATTGGTGCTCCTGATATAGCATTCCCACGA
ATAAACAACATGAGTTTTTGACTCCTACCACCATCCTTTCTTCTATTACTAGCCTCCTCA
ATAGTTGAAGCCGGGGCAGGTACCGGCTGAACTGTCTACCCTCCACTGGCGGGAAACTTA
GCCCATGCTGGAGCTTCTGTTGACCTAACCATTTTCTCTCTACATCTAGCAGGAGTATCC
TCGATTTTAGGTGCTATTAATTTTATCACCACAATCATTAACATAAAACCCCCAGCCTTA
TCCCAATATCAGACACCTCTATTTGTATGATCAGTATTAATTACAGCTGTCCTACTACTA
CTCTCTCTTCCCGTCCTAGCAGCTGGTATTACTATACTACTAACAGATCGTAACCTAAAT
ACCACATTCTTTGACCCTGCTGGTGGAGGAGACCCAATTCTATATCAACACCTATTC
>ABGYA690-06|Pteronotus_parnellii
ACCCTATATCTACTATTCGGCGCCTGAGCAGGAATAGTAGGCACCGCCCTCAGCCTCCTA
ATCCGCGCCGAACTGGGACAGCCTGGAGCTCTACTAGGCGATGACCAAATCTATAATGTT
GTGGTTACAGCCCATGCTTTCGTAATAATTTTCTTCATAGTTATGCCAATCATAATTGGA
GGATTTGGTAATTGACTAGTACCTCTAATAATTGGTGCTCCTGATATAGCATTCCCACGA
ATAAACAACATGAGTTTTTGACTCCTACCACCATCCTTTCTTCTATTACTAGCCTCCTCA
ATAGTTGAAGCCGGGGCAGGTACCGGCTGAACTGTCTACCCTCCACTGGCGGGAAACTTA
GCCCATGCTGGAGCTTCTGTTGACCTAACCATTTTCTCTCTACATCTAGCAGGAGTATCC
TCGATTTTAGGTGCTATTAATTTTATCACCACAATCATTAACATAAAACCCCCAGCCTTG
TCCCAATATCAGACACCTCTATTTGTATGATCAGTATTAATTACAGCTGTCCTACTACTA
CTCTCTCTTCCCGTCCTAGCAGCTGGTATTACTATACTACTAACAGATCGTAACCTAAAT
ACCACATTCTTTGACCCTGCTGGTGGAGGAGACCCAATTCTATATCAACACCTATTC
>ABGYA691-06|Pteronotus_parnellii
ACCCTATATCTACTATTCGGCGCCTGAGCAGGAATAGTAGGCACCGCCCTCAGCCTCCTA
ATCCGCGCCGAACTGGGACAGCCTGGAGCTCTACTAGGCGATGACCAAATCTATAATGTT
GTGGTTACAGCCCATGCTTTCGTAATAATTTTCTTCATAGTTATGCCAATCATAATTGGA
GGATTTGGTAATTGACTAGTACCTCTAATAATTGGTGCTCCTGATATAGCATTCCCACGA
ATAAACAACATGAGTTTTTGACTCCTACCACCATCCTTTCTTCTATTACTAGCCTCCTCA
ATAGTTGAAGCCGGGGCAGGTACCGGCTGAACTGTCTACCCTCCACTGGCGGGAAACTTA
GCCCATGCTGGAGCTTCTGTTGACCTAACCATTTTCTCTCTACATCTAGCAGGAGTATCC
TCGATTTTAGGTGCTATTAATTTTATCACCACAATCATTAACATAAAACCCCCAGCCTTG
TCCCAATATCAGACACCTCTATTTGTATGATCAGTATTAATTACAGCTGTCCTACTACTA
CTCTCTCTTCCCGTCCTAGCAGCTGGTATTACTATACTACTAACAGATCGTAACCTAAAT
ACCACATTCTTTGACCCTGCTGGTGGAGGAGACCCAATTCTATATCAACACCTATTC
>ABGYA692-06|Pteronotus_parnellii
ACCCTATATCTACTATTCGGCGCCTGAGCAGGAATAGTAGGCACCGCCCTCAGCCTCCTA
ATCCGCGCCGAACTGGGACAGCCTGGAGCTCTACTAGGCGATGACCAAATCTATAATGTT
GTGGTTACAGCCCATGCTTTCGTAATAATTTTCTTCATAGTTATGCCAATCATAATTGGA
GGATTTGGTAATTGACTAGTACCTCTAATAATTGGTGCTCCTGATATAGCATTCCCACGA
ATAAACAACATGAGTTTTTGACTCCTACCACCATCCTTTCTTCTATTACTAGCCTCCTCA
ATAGTTGAAGCCGGGGCAGGTACCGGCTGAACTGTCTACCCTCCACTGGCGGGAAACTTA
GCCCATGCTGGAGCTTCTGTTGACCTAACCATTTTCTCTCTACATCTAGCAGGAGTATCC
TCGATTTTAGGTGCTATTAATTTTATCACCACAATCATTAACATAAAACCCCCAGCCTTG
TCCCAATATCAGACACCTCTATTTGTATGATCAGTATTAATTACAGCTGTCCTACTACTA
CTCTCTCTTCCCGTCCTAGCAGCTGGTATTACTATACTACTAACAGATCGTAACCTAAAT
ACCACATTCTTTGACCCTGCTGGTGGAGGAGACCCAATTCTATATCAACACCTATNN
>ABGYA693-06|Pteronotus_parnellii
ACCCTATATCTACTATTCGGCGCCTGAGCAGGAATAGTAGGCACCGCCCTCAGCCTCCTA
ATCCGCGCCGAACTGGGACAGCCTGGAGCTCTACTAGGCGATGACCAAATCTATAATGTT
GTGGTTACAGCCCATGCTTTCGTAATAATTTTCTTCATAGTTATGCCAATCATAATTGGA
GGATTTGGTAATTGACTAGTACCTCTAATAATTGGTGCTCCTGATATAGCATTCCCACGA
ATAAACAACATGAGTTTTTGACTCCTACCACCATCCTTTCTTCTATTACTAGCCTCCTCA
ATAGTTGAAGCCGGGGCAGGTACCGGCTGAACTGTCTACCCTCCACTGGCGGGAAACTTA
GCCCATGCTGGAGCTTCTGTTGACCTAACCATTTTCTCTCTACATCTAGCAGGAGTATCC
TCGATTTTAGGTGCTATTAATTTTATCACCACAATCATTAACATAAAACCCCCAGCCTTG
TCCCAATATCAGACACCTCTATTTGTATGATCAGTATTAATTACAGCTGTCCTACTACTA
CTCTCTCTTCCCGTCCTAGCAGCTGGTATTACTATACTACTAACAGATCGTAACCTAAAT
ACCACATTCTTTGACCCTGCTGGTGGAGGAGACCCAATTCTATATCAACACCTATTC
>ABGYA694-06|Pteronotus_parnellii
ACCCTATATCTACTATTCGGCGCCTGAGCAGGAATAGTAGGCACCGCCCTCAGCCTCCTA
ATCCGCGCCGAACTGGGACAGCCTGGAGCTCTACTAGGCGATGACCAAATCTATAATGTT
GTGGTTACAGCCCATGCTTTCGTAATAATCTTCTTCATAGTTATGCCAATCATAATTGGA
GGATTTGGTAATTGACTAGTACCTCTAATAATTGGTGCTCCTGATATAGCATTCCCACGA
ATAAACAACATGAGTTTTTGACTCCTACCACCATCCTTTCTTCTATTACTAGCCTCCTCA
ATAGTTGAAGCCGGGGCAGGTACCGGCTGAACTGTCTACCCTCCACTGGCGGGAAACTTA
GCCCATGCTGGAGCTTCTGTTGACCTAACCATTTTCTCTCTACATCTAGCAGGAGTATCC
TCGATTTTAGGTGCTATTAATTTTATCACCACAATCATTAACATAAAACCCCCAGCCTTG
TCCCAATATCAGACACCTCTATTTGTATGATCAGTATTAATTACAGCTGTCCTACTACTA
CTCTCTCTTCCCGTCCTAGCAGCTGGTATTACTATACTACTAACAGATCGTAACCTAAAT
ACCACATTCTTTGACCCTGCTGGTGGAGGAGACCCAATTCTATATCAACACCTATTC
>ABGYA695-06|Pteronotus_parnellii
ACCCTATATCTACTATTCGGCGCCTGAGCAGGAATAGTAGGCACCGCCCTCAGCCTCCTA
ATCCGCGCCGAACTGGGACAGCCTGGAGCTCTACTAGGCGATGACCAAATCTATAATGTT
GTGGTTACAGCCCATGCTTTCGTAATAATTTTCTTCATAGTTATGCCAATCATAATTGGA
GGATTTGGTAATTGACTAGTACCTCTAATAATTGGTGCTCCTGATATAGCATTCCCACGA
ATAAACAACATGAGTTTTTGACTCCTACCACCATCCTTTCTTCTATTACTAGCCTCCTCA
ATAGTTGAAGCCGGGGCAGGTACCGGCTGAACTGTCTACCCTCCACTGGCGGGAAACTTA
GCCCATGCTGGAGCTTCTGTTGACCTAACCATTTTCTCTCTACATCTAGCAGGAGTATCC
TCGATTTTAGGTGCTATTAATTTTATCACCACAATCATTAACATAAAACCCCCAGCCTTG
TCCCAATATCAGACACCTCTATTTGTATGATCAGTATTAATTACAGCTGTCCTACTACTA
CTCTCTCTTCCCGTCCTAGCAGCTGGTATTACTATACTACTAACAGATCGTAACCTAAAT
ACCACATTCTTTGACCCTGCTGGTGGAGGAGACCCAATTCTATATCAACACCTATTC
>ABGYA696-06|Pteronotus_parnellii
ACCCTATATCTACTATTCGGCGCCTGAGCAGGAATAGTAGGCACCGCCCTCAGCCTCCTA
ATCCGCGCCGAACTGGGACAGCCTGGAGCTCTACTAGGCGATGACCAAATCTATAATGTT
GTGGTTACAGCCCATGCTTTCGTAATAATTTTCTTCATAGTTATGCCAATCATAATTGGA
GGATTTGGTAATTGACTAGTACCTCTAATAATTGGTGCTCCTGATATAGCATTCCCACGA
ATAAACAACATGAGTTTTTGACTCCTACCACCATCCTTTCTTCTATTACTAGCCTCCTCA
ATAGTTGAAGCCGGGGCAGGTACCGGCTGAACTGTCTACCCTCCACTGGCGGGAAACTTA
GCCCATGCTGGAGCTTCTGTTGACCTAACCATTTTCTCTCTACATCTAGCAGGAGTATCC
TCGATTTTAGGTGCTATTAATTTTATCACCACAATCATTAACATAAAACCCCCAGCCTTG
TCCCAATATCAGACACCTCTATTTGTATGATCAGTATTAATTACAGCTGTCCTACTACTA
CTCTCTCTTCCCGTCCTAGCAGCTGGTATTACTATACTACTAACAGATCGTAACCTAAAT
ACCACATTCTTTGACCCTGCTGGTGGAGGAGACCCAATTCTATATCAACACCTATTC
>ABGYA712-06|Pteronotus_parnellii
ACCCTATATCTACTATTCGGCGCCTGAGCAGGAATAGTAGGCACCGCCCTCAGCCTCCTA
ATCCGCGCCGAACTGGGACAGCCTGGAGCTCTACTAGGCGATGACCAAATCTATAATGTT
GTGGTTACAGCCCATGCTTTCGTAATAATTTTCTTCATAGTTATGCCAATCATAATTGGA
GGATTTGGTAATTGACTAGTACCTCTAATAATTGGTGCTCCTGATATAGCATTCCCACGA
ATAAACAACATGAGTTTTTGACTCCTACCACCATCCTTTCTTCTATTACTAGCCTCCTCA
ATAGTTGAAGCCGGGGCAGGTACCGGCTGAACTGTCTACCCTCCACTGGCGGGAAACTTA
GCCCATGCTGGAGCTTCTGTTGACCTAACCATTTTCTCTCTACATCTAGCAGGAGTATCC
TCGATTTTAGGTGCTATTAATTTTATCACCACAATCATTAACATAAAACCCCCAGCCTTG
TCCCAATATCAGACACCTCTATTTGTATGATCAGTATTAATTACAGCTGTCCTACTACTA
CTCTCTCTTCCCGTCCTAGCAGCTGGTATTACTATACTACTAACAGATCGTAACCTAAAT
ACCACATTCTTTGACCCTGCTGGTGGAGGAGACCCAATTCTATATCAACACCTATCC
>ABGYA722-06|Pteronotus_parnellii
NNNCTATATTTATTATTCGGCGCCTGAGCAGGAATAGTAGGCACCGCCCTCAGCCTCCTA
ATCCGCGCAGAACTGGGACAACCTGGAGCCCTACTAGGCGATGACCAGATCTATAATGTT
GTGGTTACAGCCCATGCCTTTGTGATAATTTTCTTTATAGTTATGCCAATCATAATTGGA
GGCTTTGGTAATTGACTAGTGCCTCTAATAATTGGTGCTCCTGATATAGCATTCCCACGA
ATAAACAACATGAGTTTTTGACTTCTACCACCATCTTTTCTTCTCTTACTAGCCTCCTCA
ATAGTTGAAGCCGGGGCAGGTACCGGCTGAACTGTCTACCCCCCACTGGCGGGGAACTTG
GCCCATGCTGGAGCTTCTGTTGACCTAACCATTTTCTCTCTACATCTAGCAGGAGTATCC
TCAATTTTAGGTGCTATTAATTTCATTACCACAATCATTAACATAAAACCCCCAGCCCTG
TCCCAATATCAGACACCTTTATTTGTTTGATCAGTATTAATTACAGCTGTCCTACTATTA
CTCTCCCTTCCCGTCTTAGCAGCTGGCATCACTATACTACTAACGGATCGTAACCTAAAC
ACCACATTCTTTGACCCTGCCGGTGGAGGAGACCCAATTCTATATCAACACCTATTC
>ABGYA723-06|Pteronotus_parnellii
ACCCTATATCTACTATTCGGCGCCTGAGCAGGAATAGTAGGCACCGCCCTCAGCCTCCTA
ATCCGCGCCGAACTGGGACAGCCTGGAGCTCTACTAGGCGATGACCAAATCTATAATGTT
GTGGTTACAGCCCATGCTTTCGTAATAATTTTCTTCATAGTTATGCCAATCATAATTGGA
GGATTTGGTAATTGACTAGTACCTCTAATAATTGGTGCTCCTGATATAGCATTCCCACGA
ATAAACAACATGAGTTTTTGACTCCTACCACCATCCTTTCTTCTATTACTAGCCTCCTCA
ATAGTTGAAGCCGGGGCAGGTACCGGCTGAACTGTCTACCCTCCACTGGCGGGAAACTTA
GCCCATGCTGGAGCTTCTGTTGACCTAACCATTTTCTCTCTACATCTAGCAGGAGTATCC
TCGATTTTAGGTGCTATTAATTTTATCACCACAATCATTAACATAAAACCCCCAGCCTTG
TCCCAATATCAGACACCTCTATTTGTATGATCAGTATTAATTACAGCTGTCCTACTACTA
CTCTCTCTTCCCGTCCTAGCAGCTGGTATTACTATACTACTAACGGATCGTAACCTAAAT
ACCACATTCTTTGACCCTGCTGGTGGAGGAGACCCAATTCTATATCAACACCTATTC
>ABGYA724-06|Pteronotus_parnellii
ACCCTATATCTACTATTCGGCGCCTGAGCAGGAATAGTAGGCACCGCCCTCAGCCTCCTA
ATCCGCGCCGAACTGGGACAGCCTGGAGCTCTACTAGGCGATGACCAAATCTATAATGTT
GTGGTTACAGCCCATGCTTTCGTAATAATCTTCTTCATAGTTATGCCAATCATAATTGGA
GGATTTGGTAATTGACTAGTACCTCTAATAATTGGTGCTCCTGATATAGCATTCCCACGA
ATAAACAACATGAGTTTTTGACTCCTACCACCATCCTTTCTTCTATTACTAGCCTCCTCA
ATAGTTGAAGCCGGGGCAGGTACCGGCTGAACTGTCTACCCTCCACTGGCGGGAAACTTA
GCCCATGCTGGAGCTTCTGTTGACCTAACCATTTTCTCTCTACATCTAGCAGGAGTATCC
TCGATTTTAGGTGCTATTAATTTTATCACCACAATCATTAACATAAAACCCCCAGCCTTG
TCCCAATATCAGACACCTCTATTTGTATGATCAGTATTAATTACAGCTGTCCTACTACTA
CTCTCTCTTCCCGTCCTAGCAGCTGGTATTACTATACTACTAACAGATCGTAACCTAAAT
ACCACATTCTTTGACCCTGCTGGTGGAGGAGACCCAATTCTATATCAACACCTATTC
>ABGYA725-06|Pteronotus_parnellii
ACCCTATATCTACTATTCGGCGCCTGAGCAGGAATAGTAGGCACCGCCCTCAGCCTCCTA
ATCCGCGCCGAACTGGGACAGCCTGGAGCTCTACTAGGCGATGACCAAATCTATAATGTT
GTGGTTACAGCCCATGCTTTCGTAATAATCTTCTTCATAGTTATGCCAATCATAATTGGA
GGATTTGGTAATTGACTAGTACCTCTAATAATTGGTGCTCCTGATATAGCATTCCCACGA
ATAAACAACATGAGTTTTTGACTCCTACCACCATCCTTTCTTCTATTACTAGCCTCCTCA
ATAGTTGAAGCCGGGGCAGGTACCGGCTGAACTGTCTACCCTCCACTGGCGGGAAACTTA
GCCCATGCTGGAGCTTCTGTTGACCTAACCATTTTCTCTCTACATCTAGCAGGAGTATCC
TCGATTTTAGGTGCTATTAATTTTATCACCACAATCATTAACATAAAACCCCCAGCCTTG
TCCCAATATCAGACACCTCTATTTGTATGATCAGTATTAATTACAGCTGTCCTACTACTA
CTCTCTCTTCCCGTCCTAGCAGCTGGTATTACTATACTACTAACAGATCGTAACCTAAAT
ACCACATTCTTTGACCCTGCTGGTGGAGGAGACCCAATTCTATATCAACACCTATTC
>ABGYA726-06|Pteronotus_parnellii
ACCCTATATCTACTATTCGGCGCCTGAGCAGGAATAGTAGGCACCGCCCTCAGCCTCCTA
ATCCGCGCCGAACTGGGACAGCCTGGAGCTCTACTAGGCGATGACCAAATCTATAATGTT
GTGGTTACAGCCCATGCTTTCGTAATAATTTTCTTCATAGTTATGCCAATCATAATTGGA
GGATTTGGTAATTGACTAGTACCTCTAATAATTGGTGCTCCTGATATAGCATTCCCACGA
ATAAACAACATGAGTTTTTGACTCCTACCACCATCCTTTCTTCTATTACTAGCCTCCTCA
ATAGTTGAAGCCGGGGCAGGTACCGGCTGAACTGTCTACCCTCCACTGGCGGGAAACTTA
GCCCATGCTGGAGCTTCTGTTGACCTAACCATTTTCTCTCTACATCTAGCAGGAGTATCC
TCGATTTTAGGTGCTATTAATTTTATCACCACAATCATTAACATAAAACCCCCAGCCTTG
TCCCAATATCAGACACCTCTATTTGTATGATCAGTATTAATTACAGCTGTCCTACTACTA
CTCTCTCTTCCCGTCCTAGCAGCTGGTATTACTATACTACTAACAGATCGTAACCTAAAT
ACCACATTCTTTGACCCTGCTGGTGGAGGAGACCCAATTCTATATCAACACCTATTC
>ABGYA754-06|Pteronotus_parnellii
ACCCTATATCTACTATTCGGCGCCTGAGCAGGAATAGTAGGCACCGCCCTCAGCCTCCTA
ATCCGCGCCGAACTGGGACAGCCTGGAGCTCTACTAGGCGATGACCAAATCTATAATGTT
GTGGTTACAGCCCATGCTTTCGTAATAATTTTCTTCATAGTTATGCCAATCATAATTGGA
GGATTTGGTAATTGACTAGTACCTCTAATAATTGGTGCTCCTGATATAGCATTCCCACGA
ATAAACAACATGAGTTTTTGACTCCTACCACCATCCTTTCTTCTATTACTAGCCTCCTCA
ATAGTTGAAGCCGGGGCAGGTACCGGCTGAACTGTCTACCCTCCACTGGCGGGAAACTTA
GCCCATGCTGGAGCTTCTGTTGACCTAACCATTTTCTCTCTACATCTAGCAGGAGTATCC
TCGATTTTAGGTGCTATTAATTTTATCACCACAATCATTAACATAAAACCCCCAGCCTTG
TCCCAATATCAGACACCTCTATTTGTATGATCAGTATTAATTACAGCTGTCCTACTACTA
CTCTCTCTTCCCGTCCTAGCAGCTGGTATTACTATACTACTAACAGATCGTAACCTAAAT
ACCACATTCTTTGACCCTGCTGGTGGAGGAGACCCAATTCTATATCAACACCTATTC
>ABGYA755-06|Pteronotus_parnellii
NNNCTATATCTACTATTCGGCGCCTGAGCAGGAATAGTAGGCACCGCCCTCAGCCTCCTA
ATCCGCGCCGAACTGGGACAGCCTGGAGCTCTACTAGGCGATGACCAAATCTATAATGTT
GTGGTTACAGCCCATGCTTTCGTAATAATTTTCTTCATAGTTATGCCAATCATAATTGGA
GGATTTGGTAATTGACTAGTACCCCTAATAATTGGTGCTCCTGATATAGCATTCCCACGA
ATAAACAACATGAGTTTTTGACTCCTACCACCATCCTTTCTTCTATTACTAGCCTCCTCA
ATAGTTGAAGCCGGGGCAGGTACCGGCTGAACTGTCTACCCTCCACTGGCGGGAAACTTA
GCCCATGCTGGAGCTTCTGTTGACCTAACCATTTTCTCTCTACATCTAGCAGGAGTATCC
TCGATTTTAGGTGCTATTAATTTTATCACCACAATCATTAACATAAAACCCCCAGCCTTG
TCCCAATATCAGACACCTCTATTTGTATGATCAGTATTAATTACAGCTGTCCTACTACTA
CTCTCTCTTCCCGTCCTAGCAGCTGGTATTACTATACTACTAACAGATCGTAACCTAAAT
ACCACATTCTTTGACCCTGCTGGTGGAGGAGACCCAATTNNNNNNNNNNNNNNNNNN
>ABGYA756-06|Pteronotus_parnellii
ACCCTATATCTACTATTCGGCGCCTGAGCAGGAATAGTAGGCACCGCCCTCAGCCTCCTA
ATCCGCGCCGAACTGGGACAGCCTGGAGCTCTACTAGGCGATGACCAAATCTATAATGTT
GTGGTTACAGCCCATGCTTTCGTAATAATTTTCTTCATAGTTATGCCAATCATAATTGGA
GGATTTGGTAATTGACTAGTACCTCTAATAATTGGTGCTCCTGATATAGCATTCCCACGA
ATAAACAACATGAGTTTTTGACTCCTACCACCATCCTTTCTTCTATTACTAGCCTCCTCA
ATAGTTGAAGCCGGGGCAGGTACCGGCTGAACTGTCTACCCTCCACTGGCGGGAAACTTA
GCCCATGCTGGAGCTTCTGTTGACCTAACCATTTTCTCTCTACATCTAGCAGGAGTATCC
TCGATTTTAGGTGCTATTAATTTTATCACCACAATCATTAACATAAAACCCCCAGCCTTG
TCCCAATATCAGACACCTCTATTTGTATGATCAGTATTAATTACAGCTGTCCTACTACTA
CTCTCTCTTCCCGTCCTAGCAGCTGGTATTACTATACTACTAACAGATCGTAACCTAAAT
ACCACATTCTTTGACCCTGCTGGTGGAGGAGACCCAATTCTATATCAACACCTATTC
>ABGYA801-06|Pteronotus_parnellii
ACCCTATACCTACTGTTCGGCGCCTGAGCAGGAATAGTAGGCACCGCCCTCAGCCTCCTA
ATCCGCGCCGAACTGGGGCAGCCCGGAGCTCTACTAGGCGATGACCAAATCTATAACGTT
GTGGTTACAGCCCATGCCTTCGTAATAATTTTCTTCATAGTCATGCCAATTATAATCGGA
GGCTTTGGTAACTGACTAGTACCCCTAATAATTGGCGCTCCTGATATAGCATTCCCACGA
ATAAACAATATAAGTTTCTGACTCCTGCCACCATCCTTCCTTCTCCTATTAGCCTCCTCG
ATAGTAGAGGCCGGAGCAGGTACTGGCTGAACTGTTTACCCCCCACTAGCAGGGAACCTA
GCCCACGCTGGAGCTTCTGTTGACCTAACCATTTTTTCTCTGCATCTAGCAGGAGTGTCC
TCAATCTTAGGTGCCATTAACTTCATTACCACAATTATCAACATAAAACCCCCAGCCCTA
TCTCAATATCAAACACCCCTATTTGTATGATCAGTATTAATTACAGCGGTCCTACTATTA
CTTTCCCTCCCTGTTCTAGCTGCTGGCATCACCATACTATTAACGGATCGTAACCTAAAT
ACCACATTCTTTGACCCTGCCGGTGGAGGAGACCCCATTCTGTACCAACATCTATTC
>ABGYA812-06|Pteronotus_parnellii
ACCCTATACCTACTGTTCGGCGCCTGAGCAGGAATAGTAGGCACCGCCCTCAGCCTCCTA
ATCCGCGCCGAACTGGGGCAGCCCGGAGCTCTACTAGGCGATGACCAAATCTATAACGTT
GTGGTTACAGCCCATGCCTTCGTAATAATTTTCTTCATAGTCATGCCAATTATAATCGGA
GGCTTTGGTAACTGACTAGTACCCCTAATAATTGGCGCTCCTGATATAGCATTCCCACGA
ATAAACAATATAAGTTTCTGACTCCTGCCACCATCCTTCCTTCTCCTATTAGCCTCCTCG
ATAGTAGAGGCCGGAGCAGGTACTGGCTGAACTGTTTACCCCCCACTAGCAGGGAACCTA
GCCCACGCTGGAGCTTCTGTTGACCTAACCATTTTTTCTCTGCATCTAGCAGGAGTGTCC
TCAATCTTAGGTGCCATTAACTTCATTACCACAATTATCAACATAAAACCCCCAGCCCTA
TCTCAATATCAAACACCCCTATTTGTATGATCAGTATTAATTACAGCGGTCCTACTATTA
CTTTCCCTCCCTGTTCTAGCTGCTGGCATCACCATACTATTAACGGATCGTAACCTAAAT
ACCACATTCTTTGACCCTGCCGGTGGAGGAGACCCCATTCTGTACCAACATCTATTC
>ABGYA872-06|Pteronotus_parnellii
ACCCTATACCTACTGTTCGGCGCCTGAGCAGGAATAGTAGGCACCGCCCTCAGCCTCCTA
ATCCGCGCCGAACTGGGGCAGCCCGGAGCTCTACTAGGCGATGACCAAATCTATAACGTT
GTGGTTACAGCCCATGCCTTCGTAATAATTTTCTTCATAGTCATGCCAATTATAATCGGA
GGCTTTGGTAACTGACTAGTACCCCTAATAATTGGCGCTCCTGATATAGCATTCCCACGA
ATAAACAATATAAGTTTCTGACTCCTGCCACCATCCTTCCTTCTCCTATTAGCCTCCTCG
ATAGTAGAGGCCGGAGCAGGTACTGGCTGAACTGTTTACCCCCCACTAGCAGGGAACCTA
GCCCACGCTGGAGCTTCTGTTGACCTAACCATTTTTTCTCTGCATCTAGCAGGAGTGTCC
TCAATCTTAGGTGCCATTAACTTCATTACCACAATTATCAACATAAAACCCCCAGCCCTA
TCTCAATATCAAACACCCCTATTTGTATGATCAGTATTAATTACAGCGGTCCTACTATTA
CTTTCCCTCCCTGTTCTAGCTGCTGGCATCACCATACTATTAACGGATCGTAACCTAAAT
ACCACATTCTTTGACCCTGCCGGTGGAGGAGACCCCATTCTGTACCAACATCTATTC
>ABGYB070-06|Pteronotus_parnellii
ACCCTATACCTACTGTTCGGCGCCTGAGCAGGAATAGTAGGCACCGCCCTCAGCCTCCTA
ATCCGCGCCGAACTGGGGCAGCCCGGAGCTCTACTAGGCGATGACCAAATCTATAACGTT
GTGGTTACAGCCCATGCCTTCGTAATAATTTTCTTCATAGTCATGCCAATTATAATCGGA
GGCTTTGGTAACTGACTAGTACCCCTAATAATTGGCGCTCCTGATATAGCATTCCCACGA
ATAAACAATATAAGTTTCTGACTCCTGCCACCATCCTTCCTTCTCCTATTAGCCTCCTCG
ATAGTAGAGGCCGGAGCAGGTACTGGCTGAACTGTTTACCCCCCACTAGCAGGGAACCTA
GCCCACGCTGGAGCTTCTGTTGACCTAACCATTTTTTCTCTGCATCTAGCAGGAGTGTCC
TCAATCTTAGGTGCCATTAACTTCATTACCACAATTATCAACATAAAACCCCCAGCCCTA
TCTCAATATCAAACACCCCTATTTGTATGATCAGTATTAATTACAGCGGTCCTACTATTA
CTTTCCCTCCCTGTTCTAGCTGCTGGCATCACCATACTATTAACGGATCGTAACCTAAAT
ACCACATTCTTTGACCCTGCCGGTGGAGGAGACCCCATTCTGTACCAACATCTATTC
>ABGYB192-06|Pteronotus_parnellii
ACCCTATATCTACTATTCGGCGCCTGAGCAGGAATAGTAGGCACCGCCCTCAGCCTCCTA
ATCCGCGCCGAACTGGGACAGCCTGGAGCTCTACTAGGCGATGACCAAATCTATAATGTT
GTGGTTACAGCCCATGCTTTCGTAATAATTTTCTTCATAGTTATGCCAATCATAATTGGA
GGATTTGGTAATTGACTAGTACCTCTAATAATTGGTGCTCCTGATATAGCATTCCCACGA
ATAAACAACATGAGTTTTTGACTCCTACCACCATCCTTTCTTCTATTACTAGCCTCCTCA
ATAGTTGAAGCCGGGGCAGGTACCGGCTGAACTGTCTACCCTCCACTGGCGGGAAACTTA
GCCCATGCTGGAGCTTCTGTTGACCTAACCATTTTCTCTCTACATCTAGCAGGAGTATCC
TCGATTTTAGGTGCTATTAATTTTATCACCACAATCATTAACATAAAACCCCCAGCCTTG
TCCCAATATCAGACACCTCTATTTGTATGATCAGTATTAATTACAGCTGTCCTACTACTA
CTCTCTCTTCCCGTCCTAGCAGCTGGTATTACTATACTACTAACAGATCGTAACCTAAAT
ACCACATTCTTTGACCCTGCTGGTGGAGGAGACCCAATTCTATATCAACACCTATTC
>ABGYB193-06|Pteronotus_parnellii
ACCCTATATCTACTATTCGGCGCCTGAGCAGGAATAGTAGGCACCGCCCTCAGCCTCCTA
ATCCGCGCCGAACTGGGACAGCCTGGAGCTCTACTAGGCGATGACCAAATCTATAATGTT
GTGGTTACAGCCCATGCTTTCGTAATAATTTTCTTCATAGTTATGCCAATCATAATTGGA
GGATTTGGTAATTGACTAGTACCTCTAATAATTGGTGCTCCTGATATAGCATTCCCACGA
ATAAACAACATGAGTTTTTGACTCCTACCACCATCCTTTCTTCTATTACTAGCCTCCTCA
ATAGTTGAAGCCGGGGCAGGTACCGGCTGAACTGTCTACCCTCCACTGGCGGGAAACTTA
GCCCATGCTGGAGCTTCTGTTGACCTAACCATTTTCTCTCTACATCTAGCAGGAGTATCC
TCGATTTTAGGTGCTATTAATTTTATCACCACAATCATTAACATAAAACCCCCAGCCTTG
TCCCAATATCAGACACCTCTATTTGTATGATCAGTATTAATTACAGCTGTCCTACTACTA
CTCTCTCTTCCCGTCCTAGCAGCTGGTATTACTATACTACTAACAGATCGTAACCTAAAT
ACCACATTCTTTGACCCTGCTGGTGGAGGAGACCCAATTCTATATCAACACCTATTC
>ABGYB194-06|Pteronotus_parnellii
NNNCTATATCTACTATTCGGCGCCTGAGCAGGAATAGTAGGCACCGCCCTCAGCCTCCTA
ATCCGCGCCGAACTGGGACAGCCTGGAGCTCTACTAGGCGATGACCAAATCTATAATGTT
GTGGTTACAGCCCATGCTTTCGTAATAATTTTCTTCATAGTTATGCCAATCATAATTGGA
GGATTTGGTAATTGACTAGTACCTCTAATAATTGGTGCTCCTGATATAGCATTCCCACGA
ATAAACAACATGAGTTTTTGACTCCTACCACCATCCTTTCTTCTATTACTAGCCTCCTCA
ATAGTTGAAGCCGGGGCAGGTACCGGCTGAACTGTCTACCCTCCACTGGCGGGAAACTTA
GCCCATGCTGGAGCTTCTGTTGACCTAACCATTTTCTCTCTACATCTAGCAGGAGTATCC
TCGATTTTAGGTGCTATTAATTTTATCACCACAATCATTAACATAAAACCCCCAGCCTTG
TCCCAATATCAGACACCTCTATTTGTATGATCAGTATTAATTACAGCTGTCCTACTACTA
CTCTCTCTTCCCGTCCTAGCAGCTGGTATTACTATACTACTAACAGATCGTAACCTAAAT
ACCACATTCTTTGACCCTGCTGGTGGAGGAGACCCAATTCTATATCAACACCTATTC
>ABGYB227-06|Pteronotus_parnellii
ACCCTATATCTACTATTCGGCGCCTGAGCAGGAATAGTAGGCACCGCCCTCAGCCTCCTA
ATCCGCGCCGAACTGGGACAGCCTGGAGCTCTACTAGGCGATGACCAAATCTATAATGTT
GTGGTTACAGCCCATGCTTTCGTAATAATTTTCTTCATAGTTATGCCAATCATAATTGGA
GGATTTGGTAATTGACTAGTACCTCTAATAATTGGTGCTCCTGATATAGCATTCCCACGA
ATAAACAACATGAGTTTTTGACTCCTACCACCATCCTTTCTTCTATTACTAGCCTCCTCA
ATAGTTGAAGCCGGGGCAGGTACCGGCTGAACTGTCTACCCTCCACTGGCGGGAAACTTA
GCCCATGCTGGAGCTTCTGTTGACCTAACCATTTTCTCTCTACATCTAGCAGGAGTATCC
TCGATTTTAGGTGCTATTAATTTTATCACCACAATCATTAACATAAAACCCCCAGCCTTG
TCCCAATATCAGACACCTCTATTTGTATGATCAGTATTAATTACAGCTGTCCTACTACTA
CTCTCTCTTCCCGTCCTAGCAGCTGGTATTACTATACTACTAACAGATCGTAACCTAAAT
ACCACATTCTTTGACCCTGCTGGTGGAGGAGACCCAATTCTATATCAACACCTATTC
>ABGYB228-06|Pteronotus_parnellii
ACCCTATATCTACTATTCGGCGCCTGAGCAGGAATAGTAGGCACCGCCCTCAGCCTCCTA
ATCCGCGCCGAACTGGGACAGCCTGGAGCTCTACTAGGCGATGACCAAATCTATAATGTT
GTGGTTACAGCCCATGCTTTCGTAATAATTTTCTTCATAGTTATGCCAATCATAATTGGA
GGATTTGGTAATTGACTAGTACCTCTAATAATTGGTGCTCCTGATATAGCATTCCCACGA
ATAAACAACATGAGTTTTTGACTCCTACCACCATCCTTTCTTCTATTACTAGCCTCCTCA
ATAGTTGAAGCCGGGGCAGGTACCGGCTGAACTGTCTACCCTCCACTGGCGGGAAACTTA
GCCCATGCTGGAGCTTCTGTTGACCTAACCATTTTCTCTCTACATCTAGCAGGAGTATCC
TCGATTTTAGGTGCTATTAATTTTATCACCACAATCATTAACATAAAACCCCCAGCCTTG
TCCCAATATCAGACACCTCTATTTGTATGATCAGTATTAATTACAGCTGTCCTACTACTA
CTCTCTCTTCCCGTCCTAGCAGCTGGTATTACTATACTACTAACAGATCGTAACCTAAAT
ACCACATTCTTTGACCCTGCTGGTGGAGGAGACCCAATTCTATATCAANNNNNNNNN
>ABGYB269-06|Pteronotus_parnellii
ACCCTATATTTATTATTCGGCGCCTGAGCAGGAATAGTAGGCACCGCCCTCAGCCTCCTA
ATCCGCGCAGAACTGGGACAACCTGGAGCCCTACTAGGCGATGACCAGATCTATAATGTT
GTGGTTACAGCCCATGCCTTTGTGATAATTTTCTTTATAGTTATGCCAATCATAATTGGA
GGCTTTGGTAATTGACTAGTGCCTCTAATAATTGGTGCTCCTGATATAGCATTCCCACGA
ATAAACAACATGAGTTTTTGACTTCTACCACCATCTTTTCTTCTCTTACTAGCCTCCTCA
ATAGTTGAAGCCGGGGCAGGTACCGGCTGAACTGTCTACCCCCCACTGGCGGGGAACTTG
GCCCATGCTGGAGCTTCTGTTGACCTAACCATTTTCTCTCTACATCTAGCAGGAGTATCC
TCAATTTTAGGTGCTATTAATTTCATTACCACAATCATTAACATAAAACCCCCAGCCCTG
TCCCAATATCAGACACCTTTATTTGTTTGATCAGTATTAATTACAGCTGTCCTACTATTA
CTCTCCCTTCCCGTCTTAGCAGCTGGCATCACTATACTACTAACGGATCGTAACCTAAAC
ACCACATTCTTTGACCCTGCCGGTGGAGGAGACCCAATTCTATATCAACACCTATTC
>ABGYB286-06|Pteronotus_parnellii
ACCCTATATCTACTATTCGGCGCCTGAGCAGGAATAGTAGGCACCGCCCTCAGCCTCCTA
ATCCGCGCCGAACTGGGACAGCCTGGAGCTCTACTAGGCGATGACCAAATCTATAATGTT
GTGGTTACAGCCCATGCTTTCGTAATAATTTTCTTCATAGTTATGCCAATCATAATTGGA
GGATTTGGTAATTGACTAGTACCTCTAATAATTGGTGCTCCTGATATAGCATTCCCACGA
ATAAACAACATGAGTTTTTGACTCCTACCACCATCCTTTCTTCTATTACTAGCCTCCTCA
ATAGTTGAAGCCGGGGCAGGTACCGGCTGAACTGTCTACCCTCCACTGGCGGGAAACTTA
GCCCATGCTGGAGCTTCTGTTGACCTAACCATTTTCTCTCTACATCTAGCAGGAGTATCC
TCGATTTTAGGTGCTATTAATTTTATCACCACAATCATTAACATAAAACCCCCAGCCTTG
TCCCAATATCAGACACCTCTATTTGTATGATCAGTATTAATTACAGCTGTCCTACTACTA
CTCTCTCTTCCCGTCCTAGCAGCTGGTATTACTATACTACTAACAGATCGTAACCTAAAT
ACCACATTCTTTGACCCTGCTGGTGGAGGAGACCCAATTCTATATCAACACCTATTC
>ABGYB287-06|Pteronotus_parnellii
ACCCTATATCTACTATTCGGCGCCTGAGCAGGAATAGTAGGCACCGCCCTCAGCCTCCTA
ATCCGCGCCGAACTGGGACAGCCTGGAGCTCTACTAGGCGATGACCAAATCTATAATGTT
GTGGTTACAGCCCATGCTTTCGTAATAATTTTCTTCATAGTTATGCCAATCATAATTGGA
GGATTTGGTAATTGACTAGTACCTCTAATAATTGGTGCTCCTGATATAGCATTCCCACGA
ATAAACAACATGAGTTTTTGACTCCTACCACCATCCTTTCTTCTATTACTAGCCTCCTCA
ATAGTTGAAGCCGGGGCAGGTACCGGCTGAACTGTCTACCCTCCACTGGCGGGAAACTTA
GCCCATGCTGGAGCTTCTGTTGACCTAACCATTTTCTCTCTACATCTAGCAGGAGTATCC
TCGATTTTAGGTGCTATTAATTTTATCACCACAATCATTAACATAAAACCCCCAGCCTTG
TCCCAATATCAGACACCTCTATTTGTATGATCAGTATTAATTACAGCTGTCCTACTACTA
CTCTCTCTTCCCGTCCTAGCAGCTGGTATTACTATACTACTAACAGATCGTAACCTAAAT
ACCACATTCTTTGACCCTGCTGGTGGAGGAGACCCAATTCTATATCAACACCTATTC
>ABGYB301-06|Pteronotus_parnellii
ACCCTATATCTACTATTCGGCGCCTGAGCAGGAATAGTAGGCACCGCCCTCAGCCTCCTA
ATCCGCGCCGAACTGGGACAGCCTGGAGCTCTACTAGGCGATGACCAAATCTATAATGTT
GTGGTTACAGCCCATGCTTTCGTAATAATTTTCTTCATAGTTATGCCAATCATAATTGGA
GGATTTGGTAATTGACTAGTACCTCTAATAATTGGTGCTCCTGATATAGCATTCCCACGA
ATAAACAACATGAGTTTTTGACTCCTACCACCATCCTTTCTTCTATTACTAGCCTCCTCA
ATAGTTGAAGCCGGGGCAGGTACCGGCTGAACTGTCTACCCTCCACTGGCGGGAAACTTA
GCCCATGCTGGAGCTTCTGTTGACCTAACCATTTTCTCTCTACATCTAGCAGGAGTATCC
TCGATTTTAGGTGCTATTAATTTTATCACCACAATCATTAACATAAAACCCCCAGCCTTG
TCCCAATATCAGACACCTCTATTTGTATGATCAGTATTAATTACAGCTGTCCTACTACTA
CTCTCTCTTCCCGTCCTAGCAGCTGGTATTACTATACTACTAACAGATCGTAACCTAAAT
ACCACATTCTTTGACCCTGCTGGTGGAGGAGACCCAATTCTATATCAACACCTATTC
>ABGYB376-06|Pteronotus_parnellii
ACCCTATATCTACTATTCGGCGCCTGAGCAGGAATAGTAGGCACCGCCCTCAGCCTCCTA
ATCCGCGCCGAACTGGGACAGCCTGGAGCTCTACTAGGCGATGACCAAATCTATAATGTT
GTGGTTACAGCCCATGCTTTCGTAATAATTTTCTTCATAGTTATGCCAATCATAATTGGA
GGATTTGGTAATTGACTAGTACCTCTAATAATTGGTGCTCCTGATATAGCATTCCCACGA
ATAAACAACATGAGTTTTTGACTCCTACCACCATCCTTTCTTCTATTACTAGCCTCCTCA
ATAGTTGAAGCCGGGGCAGGTACCGGCTGAACTGTCTACCCTCCACTGGCGGGAAACTTA
GCCCATGCTGGAGCTTCTGTTGACCTAACCATTTTCTCTCTACATCTAGCAGGAGTATCC
TCGATTTTAGGTGCTATTAATTTTATCACCACAATCATTAACATAAAACCCCCAGCCTTG
TCCCAATATCAGACACCTCTATTTGTATGATCAGTATTAATTACAGCTGTCCTACTACTA
CTCTCTCTTCCCGTCCTAGCAGCTGGTATTACTATACTACTAACAGATCGTAACCTAAAT
ACCACATTCTTTGACCCTGCTGGTGGAGGAGACCCAATTCTATATCAACACCTATTC
>ABGYB377-06|Pteronotus_parnellii
ACCCTATATCTACTATTCGGCGCCTGAGCAGGAATAGTAGGCACCGCCCTCAGCCTCCTA
ATCCGCGCCGAACTGGGACAGCCTGGAGCTCTACTAGGCGATGACCAAATCTATAATGTT
GTGGTTACAGCCCATGCTTTCGTAATAATTTTCTTCATAGTTATGCCAATCATAATTGGA
GGATTTGGTAATTGACTAGTACCTCTAATAATTGGTGCTCCTGATATAGCATTCCCACGA
ATAAACAACATGAGTTTTTGACTCCTACCACCATCCTTTCTTCTATTACTAGCCTCCTCA
ATAGTTGAAGCCGGGGCAGGTACCGGCTGAACTGTCTACCCTCCACTGGCGGGAAACTTA
GCCCATGCTGGAGCTTCTGTTGACCTAACCATTTTCTCTCTACATCTAGCAGGAGTATCC
TCGATTTTAGGTGCTATTAATTTTATCACCACAATCATTAACATAAAACCCCCAGCCTTG
TCCCAATATCAGACACCTCTATTTGTATGATCAGTATTAATTACAGCTGTCCTACTACTA
CTCTCTCTTCCCGTCCTAGCAGCTGGTATTACTATACTACTAACAGATCGTAACCTAAAT
ACCACATTCTTTGACCCTGCTGGTGGAGGAGACCCAATTCTATATCAACACCTATTC
>ABGYB378-06|Pteronotus_parnellii
ACCCTATATCTACTATTCGGCGCCTGAGCAGGAATAGTAGGCACCGCCCTCAGCCTCCTA
ATCCGCGCCGAACTGGGACAGCCTGGAGCTCTACTAGGCGATGACCAAATCTATAATGTT
GTGGTTACAGCCCATGCTTTCGTAATAATTTTCTTCATAGTTATGCCAATCATAATTGGA
GGATTTGGTAATTGACTAGTACCTCTAATAATTGGTGCTCCTGATATAGCATTCCCACGA
ATAAACAACATGAGTTTTTGACTCCTACCACCATCCTTTCTTCTATTACTAGCCTCCTCA
ATAGTTGAAGCCGGGGCAGGTACCGGCTGAACTGTCTACCCTCCACTGGCGGGAAACTTA
GCCCATGCTGGAGCTTCTGTTGACCTAACCATTTTCTCTCTACATCTAGCAGGAGTATCC
TCGATTTTAGGTGCTATTAATTTTATCACCACAATCATTAACATAAAACCCCCAGCCTTG
TCCCAATATCAGACACCTCTATTTGTATGATCAGTATTAATTACAGCTGTCCTACTACTA
CTCTCTCTTCCCGTCCTAGCAGCTGGTATTACTATACTACTAACAGATCGTAACCTAAAT
ACCACATTCTTTGACCCTGCTGGTGGAGGAGACCCAATTCTATNNNNNNNNNNNNNN
>ABGYB418-06|Pteronotus_parnellii
ACCCTATATCTACTATTCGGCGCCTGAGCAGGAATAGTAGGCACCGCCCTCAGCCTCCTA
ATCCGCGCCGAACTGGGACAGCCTGGAGCTCTACTAGGCGATGACCAAATCTATAATGTT
GTGGTTACAGCCCATGCTTTCGTAATAATTTTCTTCATAGTTATGCCAATCATAATTGGA
GGATTTGGTAATTGACTAGTACCTCTAATAATTGGTGCTCCTGATATAGCATTCCCACGA
ATAAACAACATGAGTTTTTGACTCCTACCACCATCCTTTCTTCTATTACTAGCCTCCTCA
ATAGTTGAAGCCGGGGCAGGTACCGGCTGAACTGTCTACCCTCCACTGGCGGGAAACTTA
GCCCATGCTGGAGCTTCTGTTGACCTAACCATTTTCTCTCTACATCTAGCAGGAGTATCC
TCGATTTTAGGTGCTATTAATTTTATCACCACAATCATTAACATAAAACCCCCAGCCTTG
TCCCAATATCAGACACCTCTATTTGTATGATCAGTATTAATTACAGCTGTCCTACTACTA
CTCTCTCTTCCCGTCCTAGCAGCTGGTATTACTATACTACTAACAGATCGTAACCTAAAT
ACCACATTCTTTGACCCTGCTGGTGGAGGAGACCCAATTCTATATCAACACCTATTC
>ABGYB480-06|Pteronotus_parnellii
NNNNNNTATCTACTATTCGGCGCCTGAGCAGGAATAGTAGGCACCGCCCTCAGCCTCCTA
ATCCGCGCCGAACTGGGACAGCCTGGAGCTCTACTAGGCGATGACCAAATCTATAATGTT
GTGGTTACAGCCCATGCTTTCGTAATAATTTTCTTCATAGTTATGCCAATCATAATTGGA
GGATTTGGTAATTGACTAGTACCTCTAATAATTGGTGCTCCTGATATAGCATTCCCACGA
ATAAACAACATGAGTTTTTGACTCCTACCACCATCCTTTCTTCTATTACTAGCCTCCTCA
ATAGTTGAAGCCGGGGCAGGTACCGGCTGAACTGTCTACCCTCCACTGGCGGGAAACTTA
GCCCATGCTGGAGCTTCTGTTGACCTAACCATTTTCTCTCTACATCTAGCAGGAGTATCC
TCGATTTTAGGTGCTATTAATTTTATCACCACAATCATTAACATAAAACCCCCAGCCTTG
TCCCAATATCAGACACCTCTATTTGTATGATCAGTATTAATTACAGCTGTCCTACTACTA
CTCTCTCTTCCCGTCCTAGCAGCTGGTATTACTATACTACTAACAGATCGTAACCTAAAT
ACCACATTCTTTGACCCTGCTGGTGGAGGAGACCCAATTCTATATCAACACCTATTC
>ABGYB619-06|Pteronotus_parnellii
ACCCTATATTTACTATTCGGCGCCTGAGCAGGAATAGTAGGTACCGCCCTCAGCCTCCTA
ATCCGCGCAGAACTGGGACAGCCTGGAGCCCTACTAGGCGATGACCAGATCTATAATGTT
GTGGTTACAGCCCATGCCTTTGTAATAATTTTCTTTATAGTTATGCCAATCATAATTGGA
GGCTTTGGTAATTGACTAGTGCCTCTAATAATTGGTGCTCCTGATATAGCATTCCCACGA
ATAAACAACATGAGTTTTTGACTCCTACCGCCATCTTTTCTTCTCTTACTAGCCTCCTCA
ATAGTTGAAGCCGGGGCAGGTACCGGCTGAACTGTCTACCCCCCACTGGCGGGGAACTTG
GCCCATGCTGGAGCTTCTGTTGACCTAACCATTTTCTCTCTACATCTAGCAGGAGTATCC
TCAATTTTAGGTGCTATTAATTTCATTACCACAATCATTAACATAAAACCCCCAGCCCTG
TCCCAATATCAGACACCTCTATTTGTTTGATCAGTATTAATTACAGCTGTTCTACTATTA
CTCTCCCTTCCCGTCCTAGCAGCTGGCATCACTATACTACTAACGGATCGTAACCTAAAC
ACCACATTCTTTGACCCTGCCGGTGGAGGAGACCCAATTCTATATCAACACCTATTC
>ABGYB620-06|Pteronotus_parnellii
ACCCTATATCTACTATTCGGCGCCTGAGCAGGAATAGTAGGCACCGCCCTCAGCCTCCTA
ATCCGCGCCGAACTGGGACAGCCTGGAGCTCTACTAGGCGATGACCAAATCTATAATGTT
GTGGTTACAGCCCATGCTTTCGTAATAATTTTCTTCATAGTTATGCCAATCATAATTGGA
GGATTTGGTAATTGACTAGTACCTCTAATAATTGGTGCTCCTGATATAGCATTCCCACGA
ATAAACAACATGAGTTTTTGACTCCTACCACCATCCTTTCTTCTATTACTAGCCTCCTCA
ATAGTTGAAGCCGGGGCAGGTACCGGCTGAACTGTCTACCCTCCACTGGCGGGAAACTTA
GCCCATGCTGGAGCTTCTGTTGACCTAACCATTTTCTCTCTACATCTAGCAGGAGTATCC
TCGATTTTAGGTGCTATTAATTTTATCACCACAATCATTAACATAAAACCCCCAGCCTTG
TCCCAATATCAGACACCTCTATTTGTATGATCAGTATTAATTACAGCTGTCCTACTACTA
CTCTCTCTTCCCGTCCTAGCAGCTGGTATTACTATACTACTAACAGATCGTAACCTAAAT
ACCACATTCTTTGACCCTGCTGGTGGAGGAGACCCAATTCTATATCAACACCTATTC
>ABGYB621-06|Pteronotus_parnellii
ACCCTATATTTATTATTCGGCGCCTGAGCAGGAATAGTAGGCACCGCCCTCAGCCTCCTA
ATCCGCGCAGAACTGGGACAACCTGGAGCCCTACTAGGCGATGACCAGATCTATAATGTT
GTGGTTACAGCCCATGCCTTTGTGATAATTTTCTTTATAGTTATGCCAATCATAATTGGA
GGCTTTGGTAATTGACTAGTGCCTCTAATAATTGGTGCTCCTGATATAGCATTCCCACGA
ATAAACAACATGAGTTTTTGACTTCTACCACCATCTTTTCTTCTCTTACTAGCCTCCTCA
ATAGTTGAAGCCGGGGCAGGTACCGGCTGAACTGTCTACCCCCCACTGGCGGGGAACTTG
GCCCATGCTGGAGCTTCTGTTGACCTAACCATTTTCTCTCTACATCTAGCAGGAGTATCC
TCAATTTTAGGTGCTATTAATTTCATTACCACAATCATTAACATAAAACCCCCAGCCCTG
TCCCAATATCAGACACCTTTATTTGTTTGATCAGTATTAATTACAGCTGTCCTACTATTA
CTCTCCCTTCCCGTCTTAGCAGCTGGCATCACTATACTACTAACGGATCGTAACCTAAAC
ACCACATTCTTTGACCCTGCCGGTGGAGGAGACCCAATTCTATATCAACACCTATTC
>ABGYB661-06|Pteronotus_parnellii
ACCCTATATCTACTATTCGGCGCCTGAGCAGGAATAGTAGGCACCGCCCTCAGCCTCCTA
ATCCGCGCCGAACTGGGACAGCCTGGAGCTCTACTAGGCGATGACCAAATCTATAATGTT
GTGGTTACAGCCCATGCTTTCGTAATAATTTTCTTCATAGTTATGCCAATCATAATTGGA
GGATTTGGTAATTGACTAGTACCTCTAATAATTGGTGCTCCTGATATAGCATTCCCACGA
ATAAACAACATGAGTTTTTGACTCCTACCACCATCCTTTCTTCTATTACTAGCCTCCTCA
ATAGTTGAAGCCGGGGCAGGTACCGGCTGAACTGTCTACCCTCCACTGGCGGGAAACTTA
GCCCATGCTGGAGCTTCTGTTGACCTAACCATTTTCTCTCTACATCTAGCAGGAGTATCC
TCGATTTTAGGTGCTATTAATTTTATCACCACAATCATTAACATAAAACCCCCAGCCTTG
TCCCAATATCAGACACCTCTATTTGTATGATCAGTATTAATTACAGCTGTCCTACTACTA
CTCTCTCTTCCCGTCCTAGCAGCTGGTATTACTATACTACTAACAGATCGTAACCTAAAT
ACCACATTCTTTGACCCTGCTGGTGGAGGAGACCCAATTCTATATCAACACCTATTC
>ABGYB662-06|Pteronotus_parnellii
ACCCTATATTTACTATTCGGCGCCTGAGCAGGAATAGTAGGCACCGCCCTCAGCCTCCTA
ATCCGCGCAGAACTGGGACAACCTGGAGCCCTACTAGGCGATGACCAGATCTATAATGTT
GTGGTTACAGCCCATGCCTTTGTGATAATTTTCTTTATAGTTATGCCAATCATAATTGGA
GGCTTTGGTAATTGACTAGTGCCTCTAATAATTGGTGCTCCTGATATAGCATTCCCACGA
ATAAACAACATGAGTTTTTGACTCCTACCACCATCTTTTCTTCTCTTACTAGCCTCCTCA
ATAGTTGAAGCCGGGGCAGGTACCGGCTGAACTGTCTACCCCCCACTGGCAGGGAACTTG
GCCCATGCTGGAGCTTCTGTTGACCTAACCATTTTCTCTCTACATCTAGCAGGAGTATCC
TCAATTTTAGGTGCTATTAATTTCATTACCACAATCATTAACATAAAACCCCCAGCCCTG
TCCCAATATCAGACACCTTTATTTGTTTGATCAGTATTAATTACAGCTGTCCTACTATTA
CTCTCCCTTCCCGTCTTAGCAGCTGGCATCACTATACTACTAACGGATCGTAACCTAAAC
ACCACATTCTTTGACCCTGCCGGTGGAGGAGACCCAATTCTATATCAACACCTATTC
>ABGYB663-06|Pteronotus_parnellii
ACCCTATATTTATTATTCGGCGCCTGAGCAGGAATAGTAGGCACCGCCCTCAGCCTCCTA
ATCCGCGCAGAACTGGGACAACCTGGAGCCCTACTAGGCGATGACCAGATCTATAATGTT
GTGGTTACAGCCCATGCCTTTGTGATAATTTTCTTTATAGTTATGCCAATCATAATTGGA
GGCTTTGGTAATTGACTAGTGCCTCTAATAATTGGTGCTCCTGATATAGCATTCCCACGA
ATAAACAACATGAGTTTTTGACTTCTACCACCATCTTTTCTTCTCTTACTAGCCTCCTCA
ATAGTTGAAGCCGGGGCAGGTACCGGCTGAACTGTCTACCCCCCACTGGCGGGGAACTTG
GCCCATGCTGGAGCTTCTGTTGACCTAACCATTTTCTCTCTACATCTAGCAGGAGTATCC
TCAATTTTAGGTGCTATTAATTTCATTACCACAATCATTAACATAAAACCCCCAGCCCTG
TCCCAATATCAGACACCTTTATTTGTTTGATCAGTATTAATTACAGCTGTCCTACTATTA
CTCTCCCTTCCCGTCTTAGCAGCTGGCATCACTATACTACTAACGGATCGTAACCTAAAC
ACCACATTCTTTGACCCTGCCGGTGGAGGAGACCCAATTCTATATCAACACCTATTC
>ABGYB702-06|Pteronotus_parnellii
ACCCTATATCTACTATTCGGCGCCTGAGCAGGAATAGTAGGCACCGCCCTCAGCCTCCTA
ATCCGCGCCGAACTGGGACAGCCTGGAGCTCTACTAGGCGATGACCAAATCTATAATGTT
GTGGTTACAGCCCATGCTTTCGTAATAATTTTCTTCATAGTTATGCCAATCATAATTGGA
GGATTTGGTAATTGACTAGTACCTCTAATAATTGGTGCTCCTGATATAGCATTCCCACGA
ATAAACAACATGAGTTTTTGACTCCTACCACCATCCTTTCTTCTATTACTAGCCTCCTCA
ATAGTTGAAGCCGGGGCAGGTACCGGCTGAACTGTCTACCCTCCACTGGCGGGAAACTTA
GCCCATGCTGGAGCTTCTGTTGACCTAACCATTTTCTCTCTACATCTAGCAGGAGTATCC
TCGATTTTAGGTGCTATTAATTTTATCACCACAATCATTAACATAAAACCCCCAGCCTTG
TCCCAATATCAGACACCTCTATTTGTATGATCAGTATTAATTACAGCTGTCCTACTACTA
CTCTCTCTTCCCGTCCTAGCAGCTGGTATTACTATACTACTAACAGATCGTAACCTAAAT
ACCACATTCTTTGACCCTGCTGGTGGAGGAGACCCAATTCTATATCAACACCTATTC
>ABGYB707-06|Pteronotus_parnellii
ACCCTATATTTATTATTCGGCGCCTGAGCAGGAATAGTAGGCACCGCCCTCAGCCTCCTA
ATCCGCGCAGAACTGGGACAACCTGGAGCCCTACTAGGCGATGACCAGATCTATAATGTT
GTGGTTACAGCCCATGCCTTTGTGATAATTTTCTTTATAGTTATGCCAATCATAATTGGA
GGCTTTGGTAATTGACTAGTGCCTCTAATAATTGGTGCTCCTGATATAGCATTCCCACGA
ATAAACAACATGAGTTTTTGACTTCTACCACCATCTTTTCTTCTCTTACTAGCCTCCTCA
ATAGTTGAAGCCGGGGCAGGTACCGGCTGAACTGTCTACCCCCCACTGGCGGGGAACTTG
GCCCATGCTGGAGCTTCTGTTGACCTAACCATTTTCTCTCTACATCTAGCAGGAGTATCC
TCAATTTTAGGTGCTATTAATTTCATTACCACAATCATTAACATAAAACCCCCAGCCCTG
TCCCAATATCAGACACCTTTATTTGTTTGATCAGTATTAATTACAGCTGTCCTACTATTA
CTCTCCCTTCCCGTCTTAGCAGCTGGCATCACTATACTACTAACGGATCGTAACCTAAAC
ACCACATTCTTTGACCCTGCCGGTGGAGGAGACCCAATTCTATATCAACACCTATTC
>ABGYB727-06|Pteronotus_parnellii
ACCCTATATCTACTATTCGGCGCCTGAGCAGGAATAGTAGGCACCGCCCTCAGCCTCCTA
ATCCGCGCCGAACTGGGACAGCCTGGAGCTCTACTAGGCGATGACCAAATCTATAATGTT
GTGGTTACAGCCCATGCTTTCGTAATAATTTTCTTCATAGTTATGCCAATCATAATTGGA
GGATTTGGTAATTGACTAGTACCTCTAATAATTGGTGCTCCTGATATAGCATTCCCACGA
ATAAACAACATGAGTTTTTGACTCCTACCACCATCCTTTCTTCTACTACTAGCCTCCTCA
ATAGTTGAAGCCGGGGCAGGTACCGGCTGAACTGTCTACCCTCCACTGGCGGGAAACTTA
GCCCATGCTGGAGCTTCTGTTGACCTAACCATTTTCTCTCTACATCTAGCAGGAGTATCC
TCGATTTTAGGTGCTATTAATTTTATCACCACAATCATTAACATAAAACCCCCAGCCTTG
TCCCAATATCAGACACCTCTATTTGTATGATCAGTATTAATTACAGCTGTCCTACTACTA
CTCTCTCTTCCCGTCCTAGCAGCTGGTATTACTATACTACTAACAGATCGTAACCTAAAT
ACCACATTCTTTGACCCTGCTGGTGGAGGAGACCCAATTCTATATCAACACCTATTC
>ABGYB728-06|Pteronotus_parnellii
ACCCTATATTTACTATTCGGCGCCTGAGCAGGAATAGTAGGCACCGCCCTCAGCCTCCTA
ATCCGCGCAGAACTGGGGCAGCCTGGAGCCCTACTAGGCGATGACCAGATCTATAATGTT
GTGGTTACAGCCCATGCCTTTGTGATAATTTTCTTTATAGTTATGCCAATCATAATTGGA
GGCTTTGGTAATTGACTAGTGCCTCTAATAATTGGTGCTCCTGATATAGCATTCCCACGA
ATAAACAACATGAGTTTTTGACTCCTACCGCCATCTTTTCTTCTCTTACTAGCCTCCTCA
ATAGTTGAAGCCGGGGCAGGTACCGGCTGAACTGTCTACCCCCCACTGGCGGGGAACTTG
GCCCATGCTGGAGCTTCTGTTGACCTAACCATTTTCTCTCTACATCTAGCAGGAGTATCC
TCAATTTTAGGCGCTATTAATTTCATTACCACAATCATTAACATAAAGCCCCCAGCCCTG
TCCCAATATCAGACACCTTTATTTGTTTGATCAGTATTAATTACAGCTGTTCTACTATTA
CTCTCCCTTCCCGTCCTAGCAGCTGGCATCACTATACTACTAACGGATCGTAACCTAAAC
ACCACATTCTTTGACCCTGCCGGTGGAGGAGACCCAATTCTATATCAACACCTATTC
>ABGYB834-06|Pteronotus_parnellii
ACCCTATATTTACTATTCGGCGCCTGAGCAGGAATAGTAGGCACCGCCCTCAGCCTCCTA
ATCCGCGCAGAACTGGGACAACCTGGAGCCCTACTAGGCGATGACCAGATCTATAATGTT
GTGGTTACAGCCCATGCCTTTGTGATAATTTTCTTTATAGTTATGCCAATCATAATTGGA
GGCTTTGGTAATTGACTAGTGCCTCTAATAATTGGTGCTCCTGATATAGCATTCCCACGA
ATAAACAACATGAGTTTTTGACTCCTACCACCATCTTTTCTTCTCTTACTAGCCTCCTCA
ATAGTTGAAGCCGGGGCAGGTACCGGCTGAACTGTCTACCCCCCACTGGCAGGGAACTTG
GCCCATGCTGGAGCTTCTGTTGACCTAACCATTTTCTCTCTACATCTAGCAGGAGTATCC
TCAATTTTAGGTGCTATTAATTTCATTACCACAATCATTAACATAAAACCCCCAGCCCTG
TCCCAATATCAGACACCTTTATTTGTTTGATCAGTATTAATTACAGCTGTCCTACTATTA
CTCTCCCTTCCCGTCTTAGCAGCTGGCATCACTATACTACTAACGGATCGTAACCTAAAC
ACCACATTCTTTGACCCTGCCGGTGGAGGAGACCCAATTCTATATCAACACCTATTC
>ABGYB860-06|Pteronotus_parnellii
ACCCTATATTTATTATTCGGCGCCTGAGCAGGAATAGTAGGCACCGCCCTCAGCCTCCTA
ATCCGCGCAGAACTGGGACAACCTGGAGCCCTACTAGGCGATGACCAGATCTATAATGTT
GTGGTTACAGCCCATGCCTTTGTGATAATTTTCTTTATAGTTATGCCAATCATAATTGGA
GGCTTTGGTAATTGACTAGTGCCTCTAATAATTGGTGCTCCTGATATAGCATTCCCACGA
ATAAACAACATGAGTTTTTGACTTCTACCACCATCTTTTCTTCTCTTACTAGCCTCCTCA
ATAGTTGAAGCCGGGGCAGGTACCGGCTGAACTGTCTACCCCCCACTGGCGGGGAACTTG
GCCCATGCTGGAGCTTCTGTTGACCTAACCATTTTCTCTCTACATCTAGCAGGAGTATCC
TCAATTTTAGGTGCTATTAATTTCATTACCACAATCATTAACATAAAACCCCCAGCCCTG
TCCCAATATCAGACACCTTTATTTGTTTGATCAGTATTAATTACAGCTGTCCTACTATTA
CTCTCCCTTCCCGTCTTAGCAGCTGGCATCACTATACTACTAACGGATCGTAACCTAAAC
ACCACATTCTTTGACCCTGCCGGTGGAGGAGACCCAATTCTATATCAACACCTATTC
>ABGYB861-06|Pteronotus_parnellii
ACCCTATATTTATTATTCGGCGCCTGAGCAGGAATAGTAGGCACCGCCCTCAGCCTCCTA
ATCCGCGCAGAACTGGGACAACCTGGAGCCCTACTAGGCGATGACCAGATCTATAATGTT
GTGGTTACAGCCCATGCCTTTGTGATAATTTTCTTTATAGTTATGCCAATCATAATTGGA
GGCTTTGGTAATTGACTAGTGCCTCTAATAATTGGTGCTCCTGATATAGCATTCCCACGA
ATAAACAACATGAGTTTTTGACTTCTACCACCATCTTTTCTTCTCTTACTAGCCTCCTCA
ATAGTTGAAGCCGGGGCAGGTACCGGCTGAACTGTCTACCCCCCACTGGCGGGGAACTTG
GCCCATGCTGGAGCTTCTGTTGACCTAACCATTTTCTCTCTACATCTAGCAGGAGTATCC
TCAATTTTAGGTGCTATTAATTTCATTACCACAATCATTAACATAAAACCCCCAGCCCTG
TCCCAATATCAGACACCTTTATTTGTTTGATCAGTATTAATTACAGCTGTCCTACTATTA
CTCTCCCTTCCCGTCTTAGCAGCTGGCATCACTATACTACTAACGGATCGTAACCTAAAC
ACCACATTCTTTGACCCTGCCGGTGGAGGAGACCCAATTCTATATCAACACCTANNN
>ABGYB862-06|Pteronotus_parnellii
ACCCTATATTTATTATTCGGCGCCTGAGCAGGAATAGTAGGCACCGCCCTCAGCCTCCTA
ATCCGCGCAGAACTGGGACAACCTGGAGCCCTACTAGGCGATGACCAGATCTATAATGTT
GTGGTTACAGCCCATGCCTTTGTGATAATTTTCTTTATAGTTATGCCAATCATAATTGGA
GGCTTTGGTAATTGACTAGTGCCTCTAATAATTGGTGCTCCTGATATAGCATTCCCACGA
ATAAACAACATGAGTTTTTGACTTCTACCACCATCTTTTCTTCTCTTACTAGCCTCCTCA
ATAGTTGAAGCCGGGGCAGGTACCGGCTGAACTGTCTACCCCCCACTGGCGGGGAACTTG
GCCCATGCTGGAGCTTCTGTTGACCTAACCATTTTCTCTCTACATCTAGCAGGAGTATCC
TCAATTTTAGGTGCTATTAATTTCATTACCACAATCATTAACATAAAACCCCCAGCCCTG
TCCCAATATCAGACACCTTTATTTGTTTGATCAGTATTAATTACAGCTGTCCTACTATTA
CTCTCCCTTCCCGTCTTAGCAGCTGGCATCACTATACTACTAACGGATCGTAACCTAAAC
ACCACATTCTTTGACCCTGCCGGTGGAGGAGACCCAATTCTATATCAACACCTATTC
>ABGYB892-06|Pteronotus_parnellii
ACCCTATATTTACTATTCGGCGCCTGAGCAGGAATAGTAGGCACCGCCCTCAGCCTCCTA
ATCCGCGCAGAACTGGGGCAGCCTGGAGCCCTACTAGGCGATGACCAGATCTATAATGTT
GTGGTTACAGCCCATGCCTTTGTGATAATTTTCTTTATAGTTATGCCAATCATAATTGGA
GGCTTTGGTAATTGACTAGTGCCTCTAATAATTGGTGCTCCTGATATAGCATTCCCACGA
ATAAACAACATGAGTTTTTGACTCCTACCGCCATCTTTTCTTCTCTTACTAGCCTCCTCA
ATAGTTGAAGCCGGGGCAGGTACCGGCTGAACTGTCTACCCCCCACTGGCGGGGAACTTG
GCCCATGCTGGAGCTTCTGTTGACCTAACCATTTTCTCTCTACATCTAGCAGGAGTATCC
TCAATTTTAGGTGCTATTAATTTCATTACCACAATCATTAACATAAAGCCCCCAGCCCTG
TCCCAATATCAGACACCTTTATTTGTTTGATCAGTATTAATTACAGCTGTTCTACTATTA
CTCTCCCTTCCCGTCCTAGCAGCTGGCATCACTATACTACTAACGGATCGTAACCTAAAC
ACCACATTCTTTGACCCTGCCGGTGGAGGAGACCCAATTCTATATCAACACCTATTC
>ABGYB925-06|Pteronotus_parnellii
ACCCTATATCTACTATTCGGCGCCTGAGCAGGAATAGTAGGCACCGCCCTCAGCCTCCTA
ATCCGCGCCGAACTGGGACAGCCTGGAGCTCTACTAGGCGATGACCAAATCTATAATGTT
GTGGTTACAGCCCATGCTTTCGTAATAATTTTCTTCATAGTTATGCCAATCATAATTGGA
GGATTTGGTAATTGACTAGTACCTCTAATAATTGGTGCTCCTGATATAGCATTCCCACGA
ATAAACAACATGAGTTTTTGACTCCTACCACCATCCTTTCTTCTATTACTAGCCTCCTCA
ATAGTTGAAGCCGGGGCAGGTACCGGCTGAACTGTCTACCCTCCACTGGCGGGAAACTTA
GCCCATGCTGGAGCTTCTGTTGACCTAACCATTTTCTCTCTACATCTAGCAGGAGTATCC
TCGATTTTAGGTGCTATTAATTTTATCACCACAATCATTAACATAAAACCCCCAGCCTTG
TCCCAATATCAGACACCTCTATTTGTATGATCAGTATTAATTACAGCTGTCCTACTACTA
CTCTCTCTTCCCGTCCTAGCAGCTGGTATTACTATACTACTAACAGATCGTAACCTAAAT
ACCACATTCTTTGACCCTGCTGGTGGAGGAGACCCAATTCTATATCAACACCTATNN
>ABGYC002-06|Pteronotus_parnellii
ACCCTATATCTACTATTCGGCGCCTGAGCAGGAATAGTAGGCACCGCCCTCAGCCTCCTA
ATCCGCGCCGAACTGGGACAGCCTGGAGCTCTACTAGGCGATGACCAAATCTATAATGTT
GTGGTTACAGCCCATGCTTTCGTAATAATTTTCTTCATAGTTATGCCAATCATAATTGGA
GGATTTGGTAATTGACTAGTACCTCTAATAATTGGTGCTCCTGATATAGCATTCCCACGA
ATAAACAACATGAGTTTTTGACTCCTACCACCATCCTTTCTTCTATTACTAGCCTCCTCA
ATAGTTGAAGCCGGGGCAGGTACCGGCTGAACTGTCTACCCTCCACTGGCGGGAAACTTA
GCCCATGCTGGAGCTTCTGTTGACCTAACCATTTTCTCTCTACATCTAGCAGGAGTATCC
TCGATTTTAGGTGCTATTAATTTTATCACCACAATCATTAACATAAAACCCCCAGCCTTG
TCCCAATATCAGACACCTCTATTTGTATGATCAGTATTAATTACAGCTGTCCTACTACTA
CTCTCTCTTCCCGTCCTAGCAGCTGGTATTACTATACTACTAACAGATCGTAACCTAAAT
ACCACATTCTTTGACCCTGCTGGTGGAGGAGACCCAATTCTATATCAACACCTATTC
>ABGYC021-06|Pteronotus_parnellii
ACCCTATATCTACTATTCGGCGCCTGAGCAGGAATAGTAGGCACCGCCCTCAGCCTCCTA
ATCCGCGCCGAACTGGGACAGCCTGGAGCTCTACTAGGCGATGACCAAATCTATAATGTT
GTGGTTACAGCCCATGCTTTCGTAATAATTTTCTTCATAGTTATGCCAATCATAATTGGA
GGATTTGGTAATTGACTAGTACCTCTAATAATTGGTGCTCCTGATATAGCATTCCCACGA
ATAAACAACATGAGTTTTTGACTCCTACCACCATCCTTTCTTCTATTACTAGCCTCCTCA
ATAGTTGAAGCCGGGGCAGGTACCGGCTGAACTGTCTACCCTCCACTGGCGGGAAACTTA
GCCCATGCTGGAGCTTCTGTTGACCTAACCATTTTCTCTCTACATCTAGCAGGAGTATCC
TCGATTTTAGGTGCTATTAATTTTATCACCACAATCATTAACATAAAACCCCCAGCCTTG
TCCCAATATCAGACACCTCTATTTGTATGATCAGTATTAATTACAGCTGTCCTACTACTA
CTCTCTCTTCCCGTCCTAGCAGCTGGTATTACTATACTACTAACAGATCGTAACCTAAAT
ACCACATTCTTTGACCCTGCTGGTGGAGGAGACCCAATTCTATATCAACACCTATTC
>ABGYC042-06|Pteronotus_parnellii
ACCCTATATTTACTATTCGGCGCCTGAGCAGGAATAGTAGGTACCGCCCTCAGCCTCCTA
ATCCGCGCAGAACTGGGACAGCCTGGAGCCCTACTAGGCGATGACCAGATCTATAATGTT
GTGGTTACAGCCCATGCCTTTGTAATAATTTTCTTTATAGTTATGCCAATCATAATTGGA
GGCTTTGGTAATTGACTAGTGCCTCTAATAATTGGTGCTCCTGATATAGCATTCCCACGA
ATAAACAACATGAGTTTTTGACTCCTACCGCCATCTTTTCTTCTCTTACTAGCCTCCTCA
ATAGTTGAAGCCGGGGCAGGTACCGGCTGAACTGTCTACCCCCCACTGGCGGGGAACTTG
GCCCATGCTGGAGCTTCTGTTGACCTAACCATTTTCTCTCTACATCTAGCAGGAGTATCC
TCAATTTTAGGTGCTATTAATTTCATTACCACAATCATTAACATAAAACCCCCAGCCCTG
TCCCAATATCAGACACCTCTATTTGTTTGATCAGTATTAATTACAGCTGTTCTACTATTA
CTCTCCCTTCCCGTCCTAGCAGCTGGCATCACTATACTACTAACGGATCGTAACCTAAAC
ACCACATTCTTTGACCCTGCCGGTGGAGGAGACCCAATTCTATATCAACACCTNNNN
>ABGYC068-06|Pteronotus_parnellii
ACCCTATATTTACTATTCGGCGCCTGAGCAGGAATAGTAGGTACCGCCCTCAGCCTCCTA
ATCCGCGCAGAACTGGGACAGCCTGGAGCCCTACTAGGCGATGACCAGATCTATAATGTT
GTGGTTACAGCCCATGCCTTTGTAATAATTTTCTTTATAGTTATGCCAATCATAATTGGA
GGCTTTGGTAATTGACTAGTGCCTCTAATAATTGGTGCTCCTGATATAGCATTCCCACGA
ATAAACAACATGAGTTTTTGACTCCTACCGCCATCTTTTCTTCTCTTACTAGCCTCCTCA
ATAGTTGAAGCCGGGGCAGGTACCGGCTGAACTGTCTACCCCCCACTGGCGGGGAACTTG
GCCCATGCTGGAGCTTCTGTTGACCTAACCATTTTCTCTCTACATCTAGCAGGAGTATCC
TCAATTTTAGGTGCTATTAATTTCATTACCACAATCATTAACATAAAACCCCCAGCCCTG
TCCCAATATCAGACACCTCTATTTGTTTGATCAGTATTAATTACAGCTGTTCTACTATTA
CTCTCCCTTCCCGTCCTAGCAGCTGGCATCACTATACTACTAACGGATCGTAACCTAAAC
ACCACATTCTTTGACCCTGCCGGTGGAGGAGACCCAATTCTATATCAACACCTATTC
>ABGYC078-06|Pteronotus_parnellii
ACCCTATATCTACTATTCGGCGCCTGAGCAGGAATAGTAGGCACCGCCCTCAGCCTCCTA
ATCCGCGCCGAACTGGGACAGCCTGGAGCTCTACTAGGCGATGACCAAATCTATAATGTT
GTGGTTACAGCCCATGCTTTCGTAATAATTTTCTTCATAGTTATGCCAATCATAATTGGA
GGATTTGGTAATTGACTAGTACCTCTAATAATTGGTGCTCCTGATATAGCATTCCCACGA
ATAAACAACATGAGTTTTTGACTCCTACCACCATCCTTTCTTCTATTACTAGCCTCCTCA
ATAGTTGAAGCCGGGGCAGGTACCGGCTGAACTGTCTACCCTCCACTGGCGGGAAACTTA
GCCCATGCTGGAGCTTCTGTTGACCTAACCATTTTCTCTCTACATCTAGCAGGAGTATCC
TCGATTTTAGGTGCTATTAATTTTATCACCACAATCATTAACATAAAACCCCCAGCCTTG
TCCCAATATCAGACACCTCTATTTGTATGATCAGTATTAATTACAGCTGTCCTACTACTA
CTCTCTCTTCCCGTCCTAGCAGCTGGTATTACTATACTACTAACAGATCGTAACCTAAAT
ACCACATTCTTTGACCCTGCTGGTGGAGGAGACCCAATTCTATATCAACACCTATTC
>ABGYC086-06|Pteronotus_parnellii
ACCCTATATTTATTATTCGGCGCCTGAGCAGGAATAGTAGGCACCGCCCTCAGCCTCCTA
ATCCGCGCAGAACTGGGACAACCTGGAGCCCTACTAGGCGATGACCAGATCTATAATGTT
GTGGTTACAGCCCATGCCTTTGTGATAATTTTCTTTATAGTTATGCCAATCATAATTGGA
GGCTTTGGTAATTGACTAGTGCCTCTAATAATTGGTGCTCCTGATATAGCATTCCCACGA
ATAAACAACATGAGTTTTTGACTTCTACCACCATCTTTTCTTCTCTTACTAGCCTCCTCA
ATAGTTGAAGCCGGGGCAGGTACCGGCTGAACTGTCTACCCCCCACTGGCGGGGAACTTG
GCCCATGCTGGAGCTTCTGTTGACCTAACCATTTTCTCTCTACATCTAGCAGGAGTATCC
TCAATTTTAGGTGCTATTAATTTCATTACCACAATCATTAACATAAAACCCCCAGCCCTG
TCCCAATATCAGACACCTTTATTTGTTTGATCAGTATTAATTACAGCTGTCCTACTATTA
CTCTCCCTTCCCGTCTTAGCAGCTGGCATCACTATACTACTAACGGATCGTAACCTAAAC
ACCACATTCTTTGACCCTGCCGGTGGAGGAGACCCAATTCTATATCAACACCTATTC
>ABGYC144-06|Pteronotus_parnellii
ACCCTATATTTATTATTCGGCGCCTGAGCAGGAATAGTAGGCACCGCCCTCAGCCTCCTA
ATCCGCGCAGAACTGGGACAACCTGGAGCCCTACTAGGCGATGACCAGATCTATAATGTT
GTGGTTACAGCCCATGCCTTTGTGATAATTTTCTTTATAGTTATGCCAATCATAATTGGA
GGCTTTGGTAATTGACTAGTGCCTCTAATAATTGGTGCTCCTGATATAGCATTCCCACGA
ATAAACAACATGAGTTTTTGACTTCTACCACCATCTTTTCTTCTCTTACTAGCCTCCTCA
ATAGTTGAAGCCGGGGCAGGTACCGGCTGAACTGTCTACCCCCCACTGGCGGGGAACTTG
GCCCATGCTGGAGCTTCTGTTGACCTAACCATTTTCTCTCTACATCTAGCAGGAGTATCC
TCAATTTTAGGTGCTATTAATTTCATTACCACAATCATTAACATAAAACCCCCAGCCCTG
TCCCAATATCAGACACCTTTATTTGTTTGATCAGTATTAATTACAGCTGTCCTACTATTA
CTCTCCCTTCCCGTCTTAGCAGCTGGCATCACTATACTACTAACGGATCGTAACCTAAAC
ACCACATTCTTTGACCCTGCCGGTGGAGGAGACCCAATTCTATATCAACACCTATTC
>ABGYC151-06|Pteronotus_parnellii
ACCCTATATCTACTATTCGGCGCCTGAGCAGGAATAGTAGGCACCGCCCTCAGCCTCCTA
ATCCGCGCCGAACTGGGACAGCCTGGAGCTCTACTAGGCGATGACCAAATCTATAATGTT
GTGGTTACAGCCCATGCTTTCGTAATAATTTTCTTCATAGTTATGCCAATCATAATTGGA
GGATTTGGTAATTGACTAGTACCTCTAATAATTGGTGCTCCTGATATAGCATTCCCACGA
ATAAACAACATGAGTTTTTGACTCCTACCACCATCCTTTCTTCTATTACTAGCCTCCTCA
ATAGTTGAAGCCGGGGCAGGTACCGGCTGAACTGTCTACCCTCCACTGGCGGGAAACTTA
GCCCATGCTGGAGCTTCTGTTGACCTAACCATTTTCTCTCTACATCTAGCAGGAGTATCC
TCGATTTTAGGTGCTATTAATTTTATCACCACAATCATTAACATAAAACCCCCAGCCTTG
TCCCAATATCAGACACCTCTATTTGTATGATCAGTATTAATTACAGCTGTCCTACTACTA
CTCTCTCTTCCCGTCCTAGCAGCTGGTATTACTATACTACTAACAGATCGTAACCTAAAT
ACCACATTCTTTGACCCTGCTGGTGGAGGAGACCCAATTCTATATCAACACCTATTC
>ABGYC202-06|Pteronotus_parnellii
ACCCTATATCTACTATTCGGCGCCTGAGCAGGAATAGTAGGCACCGCCCTCAGCCTCCTA
ATCCGCGCCGAACTGGGACAGCCTGGAGCTCTACTAGGCGATGACCAAATCTATAATGTT
GTGGTTACAGCCCATGCTTTCGTAATAATTTTCTTCATAGTTATGCCAATCATAATTGGA
GGATTTGGTAATTGACTAGTACCTCTAATAATTGGTGCTCCTGATATAGCATTCCCACGA
ATAAACAACATGAGTTTTTGACTCCTACCACCATCCTTTCTTCTATTACTAGCCTCCTCA
ATAGTTGAAGCCGGGGCAGGTACCGGCTGAACTGTCTACCCTCCACTGGCGGGAAACTTA
GCCCATGCTGGAGCTTCTGTTGACCTAACCATTTTCTCTCTACATCTAGCAGGAGTATCC
TCGATTTTAGGTGCTATTAATTTTATCACCACAATCATTAACATAAAACCCCCAGCCTTG
TCCCAATATCAGACACCTCTATTTGTATGATCAGTATTAATTACAGCTGTCCTACTACTA
CTCTCTCTTCCCGTCCTAGCAGCTGGTATTACTATACTACTAACAGATCGTAACCTAAAT
ACCACATTCTTTGACCCTGCTGGTGGAGGAGACCCAATTCTATATCAACACCTATTC
>ABGYC229-06|Pteronotus_parnellii
ACCCTATATTTATTATTCGGCGCCTGAGCAGGAATAGTAGGCACCGCCCTCAGCCTCCTA
ATCCGCGCAGAACTGGGACAACCTGGAGCCCTACTAGGCGATGACCAGATCTATAATGTT
GTGGTTACAGCCCATGCCTTTGTGATAATTTTCTTTATAGTTATGCCAATCATAATTGGA
GGCTTTGGTAATTGACTAGTGCCTCTAATAATTGGTGCTCCTGATATAGCATTCCCACGA
ATAAACAACATGAGTTTTTGACTTCTACCACCATCTTTTCTTCTCTTACTAGCCTCCTCA
ATAGTTGAAGCCGGGGCAGGTACCGGCTGAACTGTCTACCCCCCACTGGCGGGGAACTTG
GCCCATGCTGGAGCTTCTGTTGACCTAACCATTTTCTCTCTACATCTAGCAGGAGTATCC
TCAATTTTAGGTGCTATTAATTTCATTACCACAATCATTAACATAAAACCCCCAGCCCTG
TCCCAATATCAGACACCTTTATTTGTTTGATCAGTATTAATTACAGCTGTCCTACTATTA
CTCTCCCTTCCCGTCTTAGCAGCTGGCATCACTATACTACTAACGGATCGTAACCTAAAC
ACCACATTCTTTGACCCTGCCGGTGGAGGAGACCCAATTCTATATCAACACCTATTC
>ABGYC250-06|Pteronotus_parnellii
ACCCTATATTTATTATTCGGCGCCTGAGCAGGAATAGTAGGCACCGCCCTCAGCCTCCTA
ATCCGCGCAGAACTGGGACAACCTGGAGCCCTACTAGGCGATGACCAGATCTATAATGTT
GTGGTTACAGCCCATGCCTTTGTGATAATTTTCTTTATAGTTATGCCAATCATAATTGGA
GGCTTTGGTAATTGACTAGTGCCTCTAATAATTGGTGCTCCTGATATAGCATTCCCACGA
ATAAACAACATGAGTTTTTGACTTCTACCACCATCTTTTCTTCTCTTACTAGCCTCCTCA
ATAGTTGAAGCCGGGGCAGGTACCGGCTGAACTGTCTACCCCCCACTGGCGGGGAACTTG
GCCCATGCTGGAGCTTCTGTTGACCTAACCATTTTCTCTCTACATCTAGCAGGAGTATCC
TCAATTTTAGGTGCTATTAATTTCATTACCACAATCATTAACATAAAACCCCCAGCCCTG
TCCCAATATCAGACACCTTTATTTGTTTGATCAGTATTAATTACAGCTGTCCTACTATTA
CTCTCCCTTCCCGTCTTAGCAGCTGGCATCACTATACTACTAACGGATCGTAACCTAAAC
ACCACATTCTTTGACCCTGCCGGTGGAGGAGACCCAATTCTATATCAACACCTATTC
>ABGYC251-06|Pteronotus_parnellii
ACCCTATATTTATTATTCGGCGCCTGAGCAGGAATAGTAGGCACCGCCCTCAGCCTCCTA
ATCCGCGCAGAACTGGGACAACCTGGAGCCCTACTAGGCGATGACCAGATCTATAATGTT
GTGGTTACAGCCCATGCCTTTGTGATAATTTTCTTTATAGTTATGCCAATCATAATTGGA
GGCTTTGGTAATTGACTAGTGCCTCTAATAATTGGTGCTCCTGATATAGCATTCCCACGA
ATAAACAACATGAGTTTTTGACTTCTACCACCATCTTTTCTTCTCTTACTAGCCTCCTCA
ATAGTTGAAGCCGGGGCAGGTACCGGCTGAACTGTCTACCCCCCACTGGCGGGGAACTTG
GCCCATGCTGGAGCTTCTGTTGACCTAACCATTTTCTCTCTACATCTAGCAGGAGTATCC
TCAATTTTAGGTGCTATTAATTTCATTACCACAATCATTAACATAAAACCCCCAGCCCTG
TCCCAATATCAGACACCTTTATTTGTTTGATCAGTATTAATTACAGCTGTCCTACTATTA
CTCTCCCTTCCCGTCTTAGCAGCTGGCATCACTATACTACTAACGGATCGTAACCTAAAC
ACCACATTCTTTGACCCTGCCGGTGGAGGAGACCCAATTCTATATCAACACCTATTC
>ABGYC252-06|Pteronotus_parnellii
ACCCTATATTTACTATTCGGCGCCTGAGCAGGAATAGTAGGTACCGCCCTCAGCCTCCTA
ATCCGCGCAGAACTGGGACAGCCTGGAGCCCTACTAGGCGATGACCAGATCTATAATGTT
GTGGTTACAGCCCATGCCTTTGTAATAATTTTCTTTATAGTTATGCCAATCATAATTGGA
GGCTTTGGTAATTGACTAGTGCCTCTAATAATTGGTGCTCCTGATATAGCATTCCCACGA
ATAAACAACATGAGTTTTTGACTCCTACCGCCATCTTTTCTTCTCTTACTAGCCTCCTCA
ATAGTTGAAGCCGGGGCAGGTACCGGCTGAACTGTCTACCCCCCACTGGCGGGGAACTTG
GCCCATGCTGGAGCTTCTGTTGACCTAACCATTTTCTCTCTACATCTAGCAGGAGTATCC
TCAATTTTAGGTGCTATTAATTTCATTACCACAATCATTAACATAAAACCCCCAGCCCTG
TCCCAATATCAGACACCTCTATTTGTTTGATCAGTATTAATTACAGCTGTTCTACTATTA
CTCTCCCTTCCCGTCCTAGCAGCTGGCATCACTATACTACTAACGGATCGTAACCTAAAC
ACCACATTCTTTGACCCTGCCGGTGGAGGAGACCCAATTCTATATCAACACCTATTC
>ABGYC259-06|Pteronotus_parnellii
ACCCTATATTTACTATTCGGCGCCTGAGCAGGAATAGTAGGTACCGCCCTCAGCCTCCTA
ATCCGCGCAGAACTGGGACAGCCTGGAGCCCTACTAGGCGATGACCAGATCTATAATGTT
GTGGTTACAGCCCATGCCTTTGTAATAATTTTCTTTATAGTTATGCCAATCATAATTGGA
GGCTTTGGTAATTGACTAGTGCCTCTAATAATTGGTGCTCCTGATATAGCATTCCCACGA
ATAAACAACATGAGTTTTTGACTCCTACCGCCATCTTTTCTTCTCTTACTAGCCTCCTCA
ATAGTTGAAGCCGGGGCAGGTACCGGCTGAACTGTCTACCCCCCACTGGCGGGGAACTTG
GCCCATGCTGGAGCTTCTGTTGACCTAACCATTTTCTCTCTACATCTAGCAGGAGTATCC
TCAATTTTAGGTGCTATTAATTTCATTACCACAATCATTAACATAAAACCCCCAGCCCTG
TCCCAATATCAGACACCTCTATTTGTTTGATCAGTATTAATTACAGCTGTTCTACTATTA
CTCTCCCTTCCCGTCCTAGCAGCTGGCATCACTATACTACTAACGGATCGTAACCTAAAC
ACCACATTCTTTGACCCTGCCGGTGGAGGAGACCCAATTCTATATCAACACCTATNN
>ABGYC260-06|Pteronotus_parnellii
ACCCTATATCTACTATTCGGCGCCTGAGCAGGAATAGTAGGCACCGCCCTCAGCCTCCTA
ATCCGCGCCGAACTGGGACAGCCTGGAGCTCTACTAGGCGATGACCAAATCTATAATGTT
GTGGTTACAGCCCATGCTTTCGTAATAATTTTCTTCATAGTTATGCCAATCATAATTGGA
GGATTTGGTAATTGACTAGTACCTCTAATAATTGGTGCTCCTGATATAGCATTCCCACGA
ATAAACAACATGAGTTTTTGACTCCTACCACCATCCTTTCTTCTATTACTAGCCTCCTCA
ATAGTTGAAGCCGGGGCAGGTACCGGCTGAACTGTCTACCCTCCACTGGCGGGAAACTTA
GCCCATGCTGGAGCTTCTGTTGACCTAACCATTTTCTCTCTACATCTAGCAGGAGTATCC
TCGATTTTAGGTGCTATTAATTTTATCACCACAATCATTAACATAAAACCCCCAGCCTTG
TCCCAATATCAGACACCTCTATTTGTATGATCAGTATTAATTACAGCTGTCCTACTACTA
CTCTCTCTTCCCGTCCTAGCAGCTGGTATTACTATACTACTAACAGATCGTAACCTAAAT
ACCACATTCTTTGACCCTGCTGGTGGAGGAGACCCAATTCTATATCAACACCTATTC
>ABGYC279-06|Pteronotus_parnellii
ACCCTATATTTACTATTCGGCGCCTGAGCAGGAATAGTAGGCACCGCCCTCAGCCTCCTA
ATCCGCGCAGAACTGGGGCAGCCTGGAGCCCTACTAGGCGATGACCAGATCTATAATGTT
GTGGTTACAGCCCATGCCTTTGTGATAATTTTCTTTATAGTTATGCCAATCATAATTGGA
GGCTTTGGTAATTGACTAGTGCCTCTAATAATTGGTGCTCCTGATATAGCATTCCCACGA
ATAAACAACATGAGTTTTTGACTCCTACCGCCATCTTTTCTTCTCTTACTAGCCTCCTCA
ATAGTTGAAGCCGGGGCAGGTACCGGCTGAACTGTCTACCCCCCACTGGCGGGGAACTTG
GCCCATGCTGGAGCTTCTGTTGACCTAACCATTTTCTCTCTACATCTAGCAGGAGTATCC
TCAATTTTAGGTGCTATTAATTTCATTACCACAATCATTAACATAAAGCCCCCAGCCCTG
TCCCAATATCAGACACCTTTATTTGTTTGATCAGTATTAATTACAGCTGTTCTACTATTA
CTCTCCCTTCCCGTCCTAGCAGCTGGCATCACTATACTACTAACGGATCGTAACCTAAAC
ACCACATTCTTTGACCCTGCCGGTGGAGGAGACCCAATTCTATATCAACACCTATTC
>ABGYC307-06|Pteronotus_parnellii
ACCCTATATTTATTATTCGGCGCCTGAGCAGGAATAGTAGGCACCGCCCTCAGCCTCCTA
ATCCGCGCAGAACTGGGACAACCTGGAGCCCTACTAGGCGATGACCAGATCTATAATGTT
GTGGTTACAGCCCATGCCTTTGTGATAATTTTCTTTATAGTTATGCCAATCATAATTGGA
GGCTTTGGTAATTGACTAGTGCCTCTAATAATTGGTGCTCCTGATATAGCATTCCCACGA
ATAAACAACATGAGTTTTTGACTTCTACCACCATCTTTTCTTCTCTTACTAGCCTCCTCA
ATAGTTGAAGCCGGGGCAGGTACCGGCTGAACTGTCTACCCCCCACTGGCGGGGAACTTG
GCCCATGCTGGAGCTTCTGTTGACCTAACCATTTTCTCTCTACATCTAGCAGGAGTATCC
TCAATTTTAGGTGCTATTAATTTCATTACCACAATCATTAACATAAAACCCCCAGCCCTG
TCCCAATATCAGACACCTTTATTTGTTTGATCAGTATTAATTACAGCTGTCCTACTATTA
CTCTCCCTTCCCGTCTTAGCAGCTGGCATCACTATACTACTAACGGATCGTAACCTAAAC
ACCACATTCTTTGACCCTGCCGGTGGAGGAGACCCAATTCTATATCAACACCTATTC
>ABGYC336-06|Pteronotus_parnellii
ACCCTATATTTACTATTCGGCGCCTGAGCAGGAATAGTAGGTACCGCCCTCAGCCTCCTA
ATCCGCGCAGAACTGGGACAGCCTGGAGCCCTACTAGGCGATGACCAGATCTATAATGTT
GTGGTTACAGCCCATGCCTTTGTAATAATTTTCTTTATAGTTATGCCAATCATAATTGGA
GGCTTTGGTAATTGACTAGTGCCTCTAATAATTGGTGCTCCTGATATAGCATTCCCACGA
ATAAACAACATGAGTTTTTGACTCCTACCGCCATCTTTTCTTCTCTTACTAGCCTCCTCA
ATAGTTGAAGCCGGGGCAGGTACCGGCTGAACTGTCTACCCCCCACTGGCGGGGAACTTG
GCCCATGCTGGAGCTTCTGTTGACCTAACCATTTTCTCTCTACATCTAGCAGGAGTATCC
TCAATTTTAGGTGCTATTAATTTCATTACCACAATCATTAACATAAAACCCCCAGCCCTG
TCCCAATATCAGACACCTCTATTTGTTTGATCAGTATTAATTACAGCTGTTCTACTATTA
CTCTCCCTTCCCGTCCTAGCAGCTGGCATCACTATACTACTAACGGATCGTAACCTAAAC
ACCACATTCTTTGACCCTGCCGGTGGAGGAGACCCAATTCTATATCAACACCTATTC
>ABGYC349-06|Pteronotus_parnellii
ACCCTATATTTATTATTCGGCGCCTGAGCAGGAATAGTAGGCACCGCCCTCAGCCTCCTA
ATCCGCGCAGAACTGGGACAACCTGGAGCCCTACTAGGCGATGACCAGATCTATAATGTT
GTGGTTACAGCCCATGCCTTTGTGATAATTTTCTTTATAGTTATGCCAATCATAATTGGA
GGCTTTGGTAATTGACTAGTGCCTCTAATAATTGGTGCTCCTGATATAGCATTCCCACGA
ATAAACAACATGAGTTTTTGACTTCTACCACCATCTTTTCTTCTCTTACTAGCCTCCTCA
ATAGTTGAAGCCGGGGCAGGTACCGGCTGAACTGTCTACCCCCCACTGGCGGGGAACTTG
GCCCATGCTGGAGCTTCTGTTGACCTAACCATTTTCTCTCTACATCTAGCAGGAGTATCC
TCAATTTTAGGTGCTATTAATTTCATTACCACAATCATTAACATAAAACCCCCAGCCCTG
TCCCAATATCAGACACCTTTATTTGTTTGATCAGTATTAATTACAGCTGTCCTACTATTA
CTCTCCCTTCCCGTCTTAGCAGCTGGCATCACTATACTACTAACGGATCGTAACCTAAAC
ACCACATTCTTTGACCCTGCCGGTGGAGGAGACCCAATTCTATATCAACACCTATTC
>ABGYC350-06|Pteronotus_parnellii
ACCCTATATTTACTATTCGGCGCCTGAGCAGGAATAGTAGGTACCGCCCTCAGCCTCCTA
ATCCGCGCAGAACTGGGACAGCCTGGAGCCCTACTAGGCGATGACCAGATCTATAATGTT
GTGGTTACAGCCCATGCCTTTGTAATAATTTTCTTTATAGTTATGCCAATCATAATTGGA
GGCTTTGGTAATTGACTAGTGCCTCTAATAATTGGTGCTCCTGATATAGCATTCCCACGA
ATAAACAACATGAGTTTTTGACTCCTACCGCCATCTTTTCTTCTCTTACTAGCCTCCTCA
ATAGTTGAAGCCGGGGCAGGTACCGGCTGAACTGTCTACCCCCCACTGGCGGGGAACTTG
GCCCATGCTGGAGCTTCTGTTGACCTAACCATTTTCTCTCTACATCTAGCAGGAGTATCC
TCAATTTTAGGTGCTATTAATTTCATTACCACAATCATTAACATAAAACCCCCAGCCCTG
TCCCAATATCAGACACCTCTATTTGTTTGATCAGTATTAATTACAGCTGTTCTACTATTA
CTCTCCCTTCCCGTCCTAGCAGCTGGCATCACTATACTACTAACGGATCGTAACCTAAAC
ACCACATTCTTTGACCCTGCCGGTGGAGGAGACCCAATTCTATATCAACACCTATTC
>ABGYC373-06|Pteronotus_parnellii
ACCCTATATTTATTATTCGGCGCCTGAGCAGGAATAGTAGGCACCGCCCTCAGCCTCCTA
ATCCGCGCAGAACTGGGACAACCTGGAGCCCTACTAGGCGATGACCAGATCTATAATGTT
GTGGTTACAGCCCATGCCTTTGTGATAATTTTCTTTATAGTTATGCCAATCATAATTGGA
GGCTTTGGTAATTGACTAGTGCCTCTAATAATTGGTGCTCCTGATATAGCATTCCCACGA
ATAAACAACATGAGTTTTTGACTTCTACCACCATCTTTTCTTCTCTTACTAGCCTCCTCA
ATAGTTGAAGCCGGGGCAGGTACCGGCTGAACTGTCTACCCCCCACTGGCGGGGAACTTG
GCCCATGCTGGAGCTTCTGTTGACCTAACCATTTTCTCTCTACATCTAGCAGGAGTATCC
TCAATTTTAGGTGCTATTAATTTCATTACCACAATCATTAACATAAAACCCCCAGCCCTG
TCCCAATATCAGACACCTTTATTTGTTTGATCAGTATTAATTACAGCTGTCCTACTATTA
CTCTCCCTTCCCGTCTTAGCAGCTGGCATCACTATACTACTAACGGATCGTAACCTAAAC
ACCACATTCTTTGACCCTGCCGGTGGAGGAGACCCAATTCTATATCAACACCTATTC
>ABGYC384-06|Pteronotus_parnellii
ACCCTATATCTACTATTCGGCGCCTGAGCAGGAATAGTAGGCACCGCCCTCAGCCTCCTA
ATCCGCGCCGAACTGGGACAGCCTGGAGCTCTACTAGGCGATGACCAAATCTATAATGTT
GTGGTTACAGCCCATGCTTTCGTAATAATTTTCTTCATAGTTATGCCAATCATAATTGGA
GGATTTGGTAATTGACTAGTACCTCTAATAATTGGTGCTCCTGATATAGCATTCCCACGA
ATAAACAACATGAGTTTTTGACTCCTACCACCATCCTTTCTTCTATTACTAGCCTCCTCA
ATAGTTGAAGCCGGGGCAGGTACCGGCTGAACTGTCTACCCTCCACTGGCGGGAAACTTA
GCCCATGCTGGAGCTTCTGTTGACCTAACCATTTTCTCTCTACATCTAGCAGGAGTATCC
TCGATTTTAGGTGCTATTAATTTTATCACCACAATCATTAACATAAAACCCCCAGCCTTG
TCCCAATATCAGACACCTCTATTTGTATGATCAGTATTAATTACAGCTGTCCTACTACTA
CTCTCTCTTCCCGTCCTAGCAGCTGGTATTACTATACTACTAACAGATCGTAACCTAAAT
ACCACATTCTTTGACCCTGCTGGTGGAGGAGACCCAATTCTATATCAACACCTATTC
>ABGYC391-06|Pteronotus_parnellii
ACCCTATATTTATTATTCGGCGCCTGAGCAGGAATAGTAGGCACCGCCCTCAGCCTCCTA
ATCCGCGCAGAACTGGGACAACCTGGAGCCCTACTAGGCGATGACCAGATCTATAATGTT
GTGGTTACAGCCCATGCCTTTGTGATAATTTTCTTTATAGTTATGCCAATCATAATTGGA
GGCTTTGGTAATTGACTAGTGCCTCTAATAATTGGTGCTCCTGATATAGCATTCCCACGA
ATAAACAACATGAGTTTTTGACTTCTACCACCATCTTTTCTTCTCTTACTAGCCTCCTCA
ATAGTTGAAGCCGGGGCAGGTACCGGCTGAACTGTCTACCCCCCACTGGCGGGGAACTTG
GCCCATGCTGGAGCTTCTGTTGACCTAACCATTTTCTCTCTACATCTGGCAGGAGTATCC
TCAATTTTAGGTGCTATTAATTTCATTACCACAATCATTAACATAAAACCCCCAGCCCTG
TCCCAATATCAGACACCTTTATTTGTTTGATCAGTATTAATTACAGCTGTCCTACTATTA
CTCTCCCTTCCCGTCTTAGCAGCTGGCATCACTATACTACTAACGGATCGTAACCTAAAC
ACCACATTCTTTGACCCTGCCGGTGGAGGAGACCCAATTCTATATCAACACCTATTC
>ABGYC392-06|Pteronotus_parnellii
ACCCTATATCTACTATTCGGCGCCTGAGCAGGAATAGTAGGCACCGCCCTCAGCCTCCTA
ATCCGCGCCGAACTGGGACAGCCTGGAGCTCTACTAGGCGATGACCAAATCTATAATGTT
GTGGTTACAGCCCATGCTTTCGTAATAATTTTCTTCATAGTTATGCCAATCATAATTGGA
GGATTTGGTAATTGACTAGTACCTCTAATAATTGGTGCTCCTGATATAGCATTCCCACGA
ATAAACAACATGAGTTTTTGACTCCTACCACCATCCTTTCTTCTATTACTAGCCTCCTCA
ATAGTTGAAGCCGGGGCAGGTACCGGCTGAACTGTCTACCCTCCACTGGCGGGAAACTTA
GCCCATGCTGGAGCTTCTGTTGACCTAACCATTTTCTCTCTACATCTAGCAGGAGTATCC
TCGATTTTAGGTGCTATTAATTTTATCACCACAATCATTAACATAAAACCCCCAGCCTTG
TCCCAATATCAGACACCTCTATTTGTATGATCAGTATTAATTACAGCTGTCCTACTACTA
CTCTCTCTTCCCGTCCTAGCAGCTGGTATTACTATACTACTAACAGATCGTAACCTAAAT
ACCACATTCTTTGACCCTGCTGGTGGAGGAGACCCAATTCTATATCAACACCTATTC
>ABGYC393-06|Pteronotus_parnellii
ACCCTATATTTATTATTCGGCGCCTGAGCAGGAATAGTAGGCACCGCCCTCAGCCTCCTA
ATCCGCGCAGAACTGGGACAACCTGGAGCCCTACTAGGCGATGACCAGATCTATAATGTT
GTGGTTACAGCCCATGCCTTTGTGATAATTTTCTTTATAGTTATGCCAATCATAATTGGA
GGCTTTGGTAATTGACTAGTGCCTCTAATAATTGGTGCTCCTGATATAGCATTCCCACGA
ATAAACAACATGAGTTTTTGACTTCTACCACCATCTTTTCTTCTCTTACTAGCCTCCTCA
ATAGTTGAAGCCGGGGCAGGTACCGGCTGAACTGTCTACCCCCCACTGGCGGGGAACTTG
GCCCATGCTGGAGCTTCTGTTGACCTAACCATTTTCTCTCTACATCTAGCAGGAGTATCC
TCAATTTTAGGTGCTATTAATTTCATTACCACAATCATTAACATAAAACCCCCAGCCCTG
TCCCAATATCAGACACCTTTATTTGTTTGATCAGTATTAATTACAGCTGTCCTACTATTA
CTCTCCCTTCCCGTCTTAGCAGCTGGCATCACTATACTACTAACGGATCGTAACCTAAAC
ACCACATTCTTTGACCCTGCCGGTGGAGGAGACCCAATTCTATATCAACACCTATTC
>ABGYC394-06|Pteronotus_parnellii
NNNNNNTATCTACTATTCGGCGCCTGAGCAGGAATAGTAGGCACCGCCCTCAGCCTCCTA
ATCCGCGCCGAACTGGGACAGCCTGGAGCTCTACTAGGCGATGACCAAATCTATAATGTT
GTGGTTACAGCCCATGCTTTCGTAATAATTTTCTTCATAGTTATGCCAATCATAATTGGA
GGATTTGGTAATTGATTAGTACCTCTAATAATTGGTGCTCCTGATATAGCATTCCCACGA
ATAAACAACATGAGTTTTTGACTCCTACCACCATCCTTTCTTCTATTACTAGCCTCCTCA
ATAGTTGAAGCCGGGGCAGGTACCGGCTGAACTGTCTACCCTCCACTGGCGGGAAACTTA
GCCCATGCTGGAGCTTCTGTTGACCTAACCATTTTCTCTCTACATCTAGCAGGAGTATCC
TCGATTTTAGGTGCTATTAATTTTATCACCACAATCATTAACATAAAACCCCCAGCCTTG
TCCCAATATCAGACACCTCTATTTGTATGATCAGTATTAATTACAGCTGTCCTACTACTA
CTCTCTCTTCCCGTCCTAGCAGCTGGTATTACTATACTACTAACAGATCGTAACCTAAAT
ACCACATTCTTTGACCCTGCTGGTGGAGGAGACCCAATTCTATATCAACACCTATTC
>ABGYC399-06|Pteronotus_parnellii
ACCCTATATTTATTATTCGGCGCCTGAGCAGGAATAGTAGGCACCGCCCTCAGCCTCCTA
ATCCGCGCAGAACTGGGACAACCTGGAGCCCTACTAGGCGATGACCAGATCTATAATGTT
GTGGTTACAGCCCATGCCTTTGTGATAATTTTCTTTATAGTTATGCCAATCATAATTGGA
GGCTTTGGTAATTGACTAGTGCCTCTAATAATTGGTGCTCCTGATATAGCATTCCCACGA
ATAAACAACATGAGTTTTTGACTTCTACCACCATCTTTTCTTCTCTTACTAGCCTCCTCA
ATAGTTGAAGCCGGGGCAGGTACCGGCTGAACTGTCTACCCCCCACTGGCGGGGAACTTG
GCCCATGCTGGAGCTTCTGTTGACCTAACCATTTTCTCTCTACATCTAGCAGGAGTATCC
TCAATTTTAGGTGCTATTAATTTCATTACCACAATCATTAACATAAAACCCCCAGCCCTG
TCCCAATATCAGACACCTTTATTTGTTTGATCAGTATTAATTACAGCTGTCCTACTATTA
CTCTCCCTTCCCGTCTTAGCAGCTGGCATCACTATACTACTAACGGATCGTAACCTAAAC
ACCACATTCTTTGACCCTGCCGGTGGAGGAGACCCAATTCTATATCAACACCTATTC
>ABGYC400-06|Pteronotus_parnellii
ACCCTATATTTACTATTCGGCGCCTGAGCAGGAATAGTAGGTACCGCCCTCAGCCTCCTA
ATCCGCGCAGAACTGGGACAGCCTGGAGCCCTACTAGGCGATGACCAGATCTATAATGTT
GTGGTTACAGCCCATGCCTTTGTAATAATTTTCTTTATAGTTATGCCAATCATAATTGGA
GGCTTTGGTAATTGACTAGTGCCTCTAATAATTGGTGCTCCTGATATAGCATTCCCACGA
ATAAACAACATGAGTTTTTGACTCCTACCGCCATCTTTTCTTCTCTTACTAGCCTCCTCA
ATAGTTGAAGCCGGGGCAGGTACCGGCTGAACTGTCTACCCCCCACTGGCGGGGAACTTG
GCCCATGCTGGAGCTTCTGTTGACCTAACCATTTTCTCTCTACATCTAGCAGGAGTATCC
TCAATTTTAGGTGCTATTAATTTCATTACCACAATCATTAACATAAAACCCCCAGCCCTG
TCCCAATATCAGACACCTCTATTTGTTTGATCAGTATTAATTACAGCTGTTCTACTATTA
CTCTCCCTTCCCGTCCTAGCAGCTGGCATCACTATACTACTAACGGATCGTAACCTAAAC
ACCACATTCTTTGACCCTGCCGGTGGAGGAGACCCAATTCTATATCAACACCTATTC
>ABGYC409-06|Pteronotus_parnellii
ACCCTATATCTACTATTCGGCGCCTGAGCAGGAATAGTAGGCACCGCCCTCAGCCTCCTA
ATCCGCGCCGAACTGGGACAGCCTGGAGCTCTACTAGGCGATGACCAAATCTATAATGTT
GTGGTTACAGCCCATGCTTTCGTAATAATTTTCTTCATAGTTATGCCAATCATAATTGGA
GGATTTGGTAATTGATTAGTACCTCTAATAATTGGTGCTCCTGATATAGCATTCCCACGA
ATAAACAACATGAGTTTTTGACTCCTACCACCATCCTTTCTTCTATTACTAGCCTCCTCA
ATAGTTGAAGCCGGGGCAGGTACCGGCTGAACTGTCTACCCTCCACTGGCGGGAAACTTA
GCCCATGCTGGAGCTTCTGTTGACCTAACCATTTTCTCTCTACATCTAGCAGGAGTATCC
TCGATTTTAGGTGCTATTAATTTTATCACCACAATCATTAACATAAAACCCCCAGCCTTG
TCCCAATATCAGACACCTCTATTTGTATGATCAGTATTAATTACAGCTGTCCTACTACTA
CTCTCTCTTCCCGTCCTAGCAGCTGGTATTACTATACTACTAACAGATCGTAACCTAAAT
ACCACATTCTTTGACCCTGCTGGTGGAGGAGACCCAATTCTATATCAACACCTATTC
>ABGYC410-06|Pteronotus_parnellii
ACCCTATATTTATTATTCGGCGCCTGAGCAGGAATAGTAGGCACCGCCCTCAGCCTCCTA
ATCCGCGCAGAACTGGGACAACCTGGAGCCCTACTAGGCGATGACCAGATCTATAATGTT
GTGGTTACAGCCCATGCCTTTGTGATAATTTTCTTTATAGTTATGCCAATCATAATTGGA
GGCTTTGGTAATTGACTAGTGCCTCTAATAATTGGTGCTCCTGATATAGCATTCCCACGA
ATAAACAACATGAGTTTTTGACTTCTACCACCATCTTTTCTTCTCTTACTAGCCTCCTCA
ATAGTTGAAGCCGGGGCAGGTACCGGCTGAACTGTCTACCCCCCACTGGCGGGGAACTTG
GCCCATGCTGGAGCTTCTGTTGACCTAACCATTTTCTCTCTACATCTAGCAGGAGTATCC
TCAATTTTAGGTGCTATTAATTTCATTACCACAATCATTAACATAAAACCCCCAGCCCTG
TCCCAATATCAGACACCTTTATTTGTTTGATCAGTATTAATTACAGCTGTCCTACTATTA
CTCTCCCTTCCCGTCTTAGCAGCTGGCATCACTATACTACTAACGGATCGTAACCTAAAC
ACCACATTCTTTGACCCTGCCGGTGGAGGAGACCCAATTCTATATCAACACCTATTC
>ABGYC411-06|Pteronotus_parnellii
ACCCTATATTTATTATTCGGCGCCTGAGCAGGAATAGTAGGCACCGCCCTCAGCCTCCTA
ATCCGCGCAGAACTGGGACAACCTGGAGCCCTACTAGGCGATGACCAGATCTATAATGTT
GTGGTTACAGCCCATGCCTTTGTGATAATTTTCTTTATAGTTATGCCAATCATAATTGGA
GGCTTTGGTAATTGACTAGTGCCTCTAATAATTGGTGCTCCTGATATAGCATTCCCACGA
ATAAACAACATGAGTTTTTGACTTCTACCACCATCTTTTCTTCTCTTACTAGCCTCCTCA
ATAGTTGAAGCCGGGGCAGGTACCGGCTGAACTGTCTACCCCCCACTGGCGGGGAACTTG
GCCCATGCTGGAGCTTCTGTTGACCTAACCATTTTCTCTCTACATCTAGCAGGAGTATCC
TCAATTTTAGGTGCTATTAATTTCATTACCACAATCATTAACATAAAACCCCCAGCCCTG
TCCCAATATCAGACACCTTTATTTGTTTGATCAGTATTAATTACAGCTGTCCTACTATTA
CTCTCCCTTCCCGTCTTAGCAGCTGGCATCACTATACTACTAACGGATCGTAACCTAAAC
ACCACATTCTTTGACCCTGCCGGTGGAGGAGACCCAATTCTATATCAACACCTATTC
>ABGYC448-06|Pteronotus_parnellii
ACCCTATATTTATTATTCGGCGCCTGAGCAGGAATAGTAGGCACCGCCCTCAGCCTCCTA
ATCCGCGCAGAACTGGGACAACCTGGAGCCCTACTAGGCGATGACCAGATCTATAATGTT
GTGGTTACAGCCCATGCCTTTGTGATAATTTTCTTTATAGTTATGCCAATCATAATTGGA
GGCTTTGGTAATTGACTAGTGCCTCTAATAATTGGTGCTCCTGATATAGCATTCCCACGA
ATAAACAACATGAGTTTTTGACTTCTACCACCATCTTTTCTTCTCTTACTAGCCTCCTCA
ATAGTTGAAGCCGGGGCAGGTACCGGCTGAACTGTCTACCCCCCACTGGCGGGGAACTTG
GCCCATGCTGGAGCTTCTGTTGACCTAACCATTTTCTCTCTACATCTAGCAGGAGTATCC
TCAATTTTAGGTGCTATTAATTTCATTACCACAATCATTAACATAAAACCCCCAGCCCTG
TCCCAATATCAGACACCTTTATTTGTTTGATCAGTATTAATTACAGCTGTCCTACTATTA
CTCTCCCTTCCCGTCTTAGCAGCTGGCATCACTATACTACTAACGGATCGTAACCTAAAC
ACCACATTCTTTGACCCTGCCGGTGGAGGAGACCCAATTCTATATCAACACCTATTC
>ABGYC449-06|Pteronotus_parnellii
ACCCTATATCTACTATTCGGCGCCTGAGCAGGAATAGTAGGCACCGCCCTCAGCCTCCTA
ATCCGCGCCGAACTGGGACAGCCTGGAGCTCTACTAGGCGATGACCAAATCTATAATGTT
GTGGTTACAGCCCATGCTTTCGTAATAATTTTCTTCATAGTTATGCCAATCATAATTGGA
GGATTTGGTAATTGACTAGTACCTCTAATAATTGGTGCTCCTGATATAGCATTCCCACGA
ATAAACAACATGAGTTTTTGACTCCTACCACCATCCTTTCTTCTATTACTAGCCTCCTCA
ATAGTTGAAGCCGGGGCAGGTACCGGCTGAACTGTCTACCCTCCACTGGCGGGAAACTTA
GCCCATGCTGGAGCTTCTGTTGACCTAACCATTTTCTCTCTACATCTAGCAGGAGTATCC
TCGATTTTAGGTGCTATTAATTTTATCACCACAATCATTAACATAAAACCCCCAGCCTTG
TCCCAATATCAGACACCTCTATTTGTATGATCAGTATTAATTACAGCTGTCCTACTACTA
CTCTCTCTTCCCGTCCTAGCAGCTGGTATTACTATACTACTAACAGATCGTAACCTAAAT
ACCACATTCTTTGACCCTGCTGGTGGAGGAGACCCAATTCTATATCAACACCTATTC
>ABGYC450-06|Pteronotus_parnellii
ACCCTATATTTATTATTCGGCGCCTGAGCAGGAATAGTAGGCACCGCCCTCAGCCTCCTA
ATCCGCGCAGAACTGGGACAACCTGGAGCCCTACTAGGCGATGACCAGATCTATAATGTT
GTGGTTACAGCCCATGCCTTTGTGATAATTTTCTTTATAGTTATGCCAATCATAATTGGA
GGCTTTGGTAATTGACTAGTGCCTCTAATAATTGGTGCTCCTGATATAGCATTCCCACGA
ATAAACAACATGAGTTTTTGACTTCTACCACCATCTTTTCTTCTCTTACTAGCCTCCTCA
ATAGTTGAAGCCGGGGCAGGTACCGGCTGAACTGTCTACCCCCCACTGGCGGGGAACTTG
GCCCATGCTGGAGCTTCTGTTGACCTAACCATTTTCTCTCTACATCTAGCAGGAGTATCC
TCAATTTTAGGTGCTATTAATTTCATTACCACAATCATTAACATAAAACCCCCAGCCCTG
TCCCAATATCAGACACCTTTATTTGTTTGATCAGTATTAATTACAGCTGTCCTACTATTA
CTCTCCCTTCCCGTCTTAGCAGCTGGCATCACTATACTACTAACGGATCGTAACCTAAAC
ACCACATTCTTTGACCCTGCCGGTGGAGGAGACCCAATTCTATATCAACACCTATNN
>ABGYC451-06|Pteronotus_parnellii
ACCCTATATTTACTATTCGGCGCCTGAGCAGGAATAGTAGGTACCGCCCTCAGCCTCCTA
ATCCGCGCAGAACTGGGACAGCCTGGAGCCCTACTAGGCGATGACCAGATCTATAATGTT
GTGGTTACAGCCCATGCCTTTGTAATAATTTTCTTTATAGTTATGCCAATCATAATTGGA
GGCTTTGGTAATTGACTAGTGCCTCTAATAATTGGTGCTCCTGATATAGCATTCCCACGA
ATAAACAACATGAGTTTTTGACTCCTACCGCCATCTTTTCTTCTCTTACTAGCCTCCTCA
ATAGTTGAAGCCGGGGCAGGTACCGGCTGAACTGTCTACCCCCCACTGGCGGGGAACTTG
GCCCATGCTGGAGCTTCTGTTGACCTAACCATTTTCTCTCTACATCTAGCAGGAGTATCC
TCAATTTTAGGTGCTATTAATTTCATTACCACAATCATTAACATAAAACCCCCAGCCCTG
TCCCAATATCAGACACCTCTATTTGTTTGATCAGTATTAATTACAGCTGTTCTACTATTA
CTCTCCCTTCCCGTCCTAGCAGCTGGCATCACTATACTACTAACGGATCGTAACCTAAAC
ACCACATTCTTTGACCCTGCCGGTGGAGGAGACCCAATTCTATATCAACACCTATTC
>ABGYC506-06|Pteronotus_parnellii
ACCCTATATTTACTATTCGGCGCCTGAGCAGGAATAGTAGGCACCGCCCTCAGCCTCCTA
ATCCGCGCAGAACTGGGGCAGCCTGGAGCCCTACTAGGCGATGACCAGATCTATAATGTT
GTGGTTACAGCCCATGCCTTTGTGATAATTTTCTTTATAGTTATGCCAATCATAATTGGA
GGCTTTGGTAATTGACTAGTGCCTCTAATAATTGGTGCTCCTGATATAGCATTCCCACGA
ATAAACAACATGAGTTTTTGACTCCTACCGCCATCTTTTCTTCTCTTACTAGCCTCCTCA
ATAGTTGAAGCCGGGGCAGGTACCGGCTGAACTGTCTACCCCCCACTGGCGGGGAACTTG
GCCCATGCTGGAGCTTCTGTTGACCTAACCATTTTCTCTCTACATCTAGCAGGAGTATCC
TCAATTTTAGGTGCTATTAATTTCATTACCACAATCATTAACATAAAGCCCCCAGCCCTG
TCCCAATATCAGACACCTTTATTTGTTTGATCAGTATTAATTACAGCTGTTCTACTATTA
CTCTCCCTTCCCGTCCTAGCAGCTGGCATCACTATACTACTAACGGATCGTAACCTAAAC
ACCACATTCTTTGACCCTGCCGGTGGAGGAGACCCAATTCTATATCAACACCTATTC
>ABGYC512-06|Pteronotus_parnellii
ACCCTATATCTACTATTCGGCGCCTGAGCAGGAATAGTAGGCACCGCCCTCAGCCTCCTA
ATCCGCGCCGAACTGGGACAGCCTGGAGCTCTACTAGGCGATGACCAAATCTATAATGTT
GTGGTTACAGCCCATGCTTTCGTAATAATTTTCTTCATAGTTATGCCAATCATAATTGGA
GGATTTGGTAATTGACTAGTACCTCTAATAATTGGTGCTCCTGATATAGCATTCCCACGA
ATAAACAACATGAGTTTTTGACTCCTACCACCATCCTTTCTTCTATTACTAGCCTCCTCA
ATAGTTGAAGCCGGGGCAGGTACCGGCTGAACTGTCTACCCTCCACTGGCGGGAAACTTA
GCCCATGCTGGAGCTTCTGTTGACCTAACCATTTTCTCTCTACATCTAGCAGGAGTATCC
TCGATTTTAGGTGCTATTAATTTTATCACCACAATCATTAACATAAAACCCCCAGCCTTG
TCCCAATATCAGACACCTCTATTTGTATGATCAGTATTAATTACAGCTGTCCTACTACTA
CTCTCTCTTCCCGTCCTAGCAGCTGGTATTACTATACTACTAACAGATCGTAACCTAAAT
ACCACATTCTTTGACCCTGCTGGTGGAGGAGACCCAATTCTATATCANNNNNNNNNN
>ABGYC520-06|Pteronotus_parnellii
ACCCTATATTTACTATTCGGCGCCTGAGCAGGAATAGTAGGCACCGCCCTCAGCCTCCTA
ATCCGCGCAGAACTGGGGCAGCCTGGAGCCCTACTAGGCGATGACCAGATCTATAATGTT
GTGGTTACAGCCCATGCCTTTGTGATAATTTTCTTTATAGTTATGCCAATCATAATTGGA
GGCTTTGGTAATTGACTAGTGCCTCTAATAATTGGTGCTCCTGATATAGCATTCCCACGA
ATAAACAACATGAGTTTTTGACTCCTACCGCCATCTTTTCTTCTCTTACTAGCCTCCTCA
ATAGTTGAAGCCGGGGCAGGTACCGGCTGAACTGTCTACCCCCCACTGGCGGGGAACTTG
GCCCATGCTGGAGCTTCTGTTGACCTAACCATTTTCTCTCTACATCTAGCAGGAGTATCC
TCAATTTTAGGCGCTATTAATTTCATTACCACAATCATTAACATAAAGCCCCCAGCCCTG
TCCCAATATCAGACACCTTTATTTGTTTGATCAGTATTAATTACAGCTGTTCTACTATTA
CTCTCCCTTCCCGTCCTAGCAGCTGGCATCACTATACTACTAACGGATCGTAACCTAAAC
ACCACATTCTTTGACCCTGCCGGTGGAGGAGACCCAATTCTATATCAACACCTATTC
>ABGYC521-06|Pteronotus_parnellii
ACCCTATATTTATTATTCGGCGCCTGAGCAGGAATAGTAGGCACCGCCCTCAGCCTCCTA
ATCCGCGCAGAACTGGGACAACCTGGAGCCCTACTAGGCGATGACCAGATCTATAATGTT
GTGGTTACAGCCCATGCCTTTGTGATAATTTTCTTTATAGTTATGCCAATCATAATTGGA
GGCTTTGGTAATTGACTAGTGCCTCTAATAATTGGTGCTCCTGATATAGCATTCCCACGA
ATAAACAACATGAGTTTTTGACTTCTACCACCATCTTTTCTTCTCTTACTAGCCTCCTCA
ATAGTTGAAGCCGGGGCAGGTACCGGCTGAACTGTCTACCCCCCACTGGCGGGGAACTTG
GCCCATGCTGGAGCTTCTGTTGACCTAACCATTTTCTCTCTACATCTAGCAGGAGTATCC
TCAATTTTAGGTGCTATTAATTTCATTACCACAATCATTAACATAAAACCCCCAGCCCTG
TCCCAATATCAGACACCTTTATTTGTTTGATCAGTATTAATTACAGCTGTCCTACTATTA
CTCTCCCTTCCCGTCTTAGCAGCTGGCATCACTATACTACTAACGGATCGTAACCTAAAC
ACCACATTCTTTGACCCTGCCGGTGGAGGAGACCCAATTCTATATCAACACCTATTC
>ABGYC522-06|Pteronotus_parnellii
ACCCTATATTTACTATTCGGCGCCTGAGCAGGAATAGTAGGTACCGCCCTCAGCCTCCTA
ATCCGCGCAGAACTGGGACAGCCTGGAGCCCTACTAGGCGATGACCAGATCTATAATGTT
GTGGTTACAGCCCATGCCTTTGTAATAATTTTCTTTATAGTTATGCCAATCATAATTGGA
GGCTTTGGTAATTGACTAGTGCCTCTAATAATTGGTGCTCCTGATATAGCATTCCCACGA
ATAAACAACATGAGTTTTTGACTCCTACCGCCATCTTTTCTTCTCTTACTAGCCTCCTCA
ATAGTTGAAGCCGGGGCAGGTACCGGCTGAACTGTCTACCCCCCACTGGCGGGGAACTTG
GCCCATGCTGGAGCTTCTGTTGACCTAACCATTTTCTCTCTACATCTAGCAGGAGTATCC
TCAATTTTAGGTGCTATTAATTTCATTACCACAATCATTAACATAAAACCCCCAGCCCTG
TCCCAATATCAGACACCTCTATTTGTTTGATCAGTATTAATTACAGCTGTTCTACTATTA
CTCTCCCTTCCCGTCCTAGCAGCTGGCATCACTATACTACTAACGGATCGTAACCTAAAC
ACCACATTCTTTGACCCTGCCGGTGGAGGAGACCCAATTCTATATCAACACCTATTC
>ABGYC523-06|Pteronotus_parnellii
ACCCTATATTTATTATTCGGCGCCTGAGCAGGAATAGTAGGCACCGCCCTCAGCCTCCTA
ATCCGCGCAGAACTGGGACAACCTGGAGCCCTACTAGGCGATGACCAGATCTATAATGTT
GTGGTTACAGCCCATGCCTTTGTGATAATTTTCTTTATAGTTATGCCAATCATAATTGGA
GGCTTTGGTAATTGACTAGTGCCTCTAATAATTGGTGCTCCTGATATAGCATTCCCACGA
ATAAACAACATGAGTTTTTGACTTCTACCACCATCTTTTCTTCTCTTACTAGCCTCCTCA
ATAGTTGAAGCCGGGGCAGGTACCGGCTGAACTGTCTACCCCCCACTGGCGGGGAACTTG
GCCCATGCTGGAGCTTCTGTTGACCTAACCATTTTCTCTCTACATCTAGCAGGAGTATCC
TCAATTTTAGGTGCTATTAATTTCATTACCACAATCATTAACATAAAACCCCCAGCCCTG
TCCCAATATCAGACACCTTTATTTGTTTGATCAGTATTAATTACAGCTGTCCTACTATTA
CTCTCCCTTCCCGTCTTAGCAGCTGGCATCACTATACTACTAACGGATCGTAACCTAAAC
ACCACATTCTTTGACCCTGCCGGTGGAGGAGACCCAATTCTATATCAACACCTATTC
>ABGYC701-06|Pteronotus_parnellii
ACCCTATACCTACTGTTCGGCGCCTGAGCAGGAATAGTAGGCACCGCCCTCAGCCTCCTA
ATCCGCGCCGAACTGGGGCAGCCCGGAGCTCTACTAGGCGATGACCAAATCTATAACGTT
GTGGTTACAGCCCATGCCTTCGTAATAATTTTCTTCATAGTCATGCCAATTATAATCGGA
GGCTTTGGTAACTGACTAGTACCCCTAATAATTGGCGCTCCTGATATAGCATTCCCACGA
ATAAACAATATAAGTTTCTGACTCCTGCCACCATCCTTCCTTCTCCTATTAGCCTCCTCG
ATAGTAGAGGCCGGAGCAGGTACTGGCTGAACTGTTTACCCCCCACTAGCAGGGAACCTA
GCCCACGCTGGAGCTTCTGTTGACCTAACCATTTTTTCTCTGCATCTAGCAGGAGTGTCC
TCAATCTTAGGTGCCATTAACTTCATTACCACAATTATCAACATAAAACCCCCAGCCCTA
TCTCAATATCAAACACCCCTATTTGTATGATCAGTATTAATTACAGCGGTCCTACTATTA
CTTTCCCTCCCTGTTCTAGCTGCTGGCATCACCATACTATTAACGGATCGTAACCTAAAT
ACCACATTCTTTGACCCTGCCGGTGGAGGAGACCCCATTCTGTACCAACATCTATTC
>ABGYC800-06|Pteronotus_parnellii
NCCCTATACCTACTGTTCGGCGCCTGAGCAGGAATAGTAGGCACCGCCCTCAGCCTCCTA
ATCCGCGCCGAACTGGGGCAGCCCGGAGCTCTACTAGGCGATGACCAAATCTATAACGTT
GTGGTTACAGCCCATGCCTTCGTAATAATTTTCTTCATAGTCATGCCAATTATAATCGGA
GGCTTTGGTAACTGACTAGTACCCCTAATAATTGGCGCTCCTGATATAGCATTCCCACGA
ATAAACAATATAAGTTTCTGACTCCTGCCACCATCCTTCCTTCTCCTATTAGCCTCCTCG
ATAGTAGAGGCCGGAGCAGGTACTGGCTGAACTGTTTACCCCCCACTAGCAGGGAACCTA
GCCCACGCTGGAGCTTCTGTTGACCTAACCATTTTTTCTCTGCATCTAGCAGGAGTGTCC
TCAATCTTAGGTGCCATTAACTTCATTACCACAATTATCAACATAAAACCCCCAGCCCTA
TCTCAATATCAAACACCCCTATTTGTATGATCAGTATTAATTACAGCGGTCCTACTATTA
CTTTCCCTCCCTGTTCTAGCTGCTGGCATCACCATACTATTAACGGATCGTAACCTAAAT
ACCACATTCTTTGACCCTGCCGGTGGAGGAGACCCCATTCTGTACCAACATCTATTC
>ABGYC810-06|Pteronotus_parnellii
ACCCTATACCTACTGTTCGGCGCCTGAGCAGGAATAGTAGGCACCGCCCTCAGCCTCCTA
ATCCGCGCCGAACTGGGGCAGCCCGGAGCTCTACTAGGCGATGACCAAATCTATAACGTT
GTGGTTACAGCCCATGCCTTCGTAATAATTTTCTTCATAGTCATGCCAATTATAATCGGA
GGCTTTGGTAACTGACTAGTACCCCTAATAATTGGCGCTCCTGATATAGCATTCCCACGA
ATAAACAATATAAGTTTCTGACTCCTGCCACCATCCTTCCTTCTCCTATTAGCCTCCTCG
ATAGTAGAGGCCGGAGCAGGTACTGGCTGAACTGTTTACCCCCCACTAGCAGGGAACCTA
GCCCACGCTGGAGCTTCTGTTGACCTAACCATTTTTTCTCTGCATCTAGCAGGAGTGTCC
TCAATCTTAGGTGCCATTAACTTCATTACCACAATTATCAACATAAAACCCCCAGCCCTA
TCTCAATATCAAACACCCCTATTTGTATGATCAGTATTAATTACAGCGGTCCTACTATTA
CTTTCCCTCCCTGTTCTAGCTGCTGGCATCACCATACTATTAACGGATCGTAACCTAAAT
ACCACATTCTTTGACCCTGCCGGTGGAGGAGACCCCATTCTGTACCAACATCTANNN
>ABGYC811-06|Pteronotus_parnellii
ACCCTATACCTACTGTTCGGCGCCTGAGCAGGAATAGTAGGCACCGCCCTCAGCCTCCTA
ATCCGCGCCGAACTGGGGCAGCCCGGAGCTCTACTAGGCGATGACCAAATCTATAACGTT
GTGGTTACAGCCCATGCCTTCGTAATAATTTTCTTCATAGTCATGCCAATTATAATCGGA
GGCTTTGGTAACTGACTAGTACCCCTAATAATTGGCGCTCCTGATATAGCATTCCCACGA
ATAAACAATATAAGTTTCTGACTCCTGCCACCATCCTTCCTTCTCCTATTAGCCTCCTCG
ATAGTAGAGGCCGGAGCAGGTACTGGCTGAACTGTTTACCCCCCACTAGCAGGGAACCTA
GCCCACGCTGGAGCTTCTGTTGACCTAACCATTTTTTCTCTGCATCTAGCAGGAGTGTCC
TCAATCTTAGGTGCCATTAACTTCATTACCACAATTATCAACATAAAACCCCCAGCCCTA
TCTCAATATCAAACACCCCTATTTGTATGATCAGTATTAATTACAGCGGTCCTACTATTA
CTTTCCCTCCCTGTTCTAGCTGCTGGCATCACCATACTATTAACGGATCGTAACCTAAAT
ACCACATTCTTTGACCCTGCCGGTGGAGGAGACCCCATTCTGTACCAACATCTATTC
>ABGYD012-06|Pteronotus_parnellii
ACCCTATACCTACTGTTCGGCGCCTGAGCAGGAATAGTAGGCACCGCCCTCAGCCTCCTA
ATCCGCGCCGAACTGGGGCAGCCCGGAGCTCTACTAGGCGATGACCAAATCTATAACGTT
GTGGTTACAGCCCATGCCTTCGTAATAATTTTCTTCATAGTCATGCCAATTATAATCGGA
GGCTTTGGTAACTGACTAGTACCCCTAATAATTGGCGCTCCTGATATAGCATTCCCACGA
ATAAACAATATAAGTTTCTGACTCCTGCCACCATCCTTCCTTCTCCTATTAGCCTCCTCG
ATAGTAGAGGCCGGAGCAGGTACTGGCTGAACTGTTTACCCCCCACTAGCAGGGAACCTA
GCCCACGCTGGAGCTTCTGTTGACCTAACCATTTTTTCTCTGCATCTAGCAGGAGTGTCC
TCAATCTTAGGTGCCATTAACTTCATTACCACAATTATCAACATAAAACCCCCAGCCCTA
TCTCAATATCAAACACCCCTATTTGTATGATCAGTATTAATTACAGCGGTCCTACTATTA
CTTTCCCTCCCTGTTCTAGCTGCTGGCATCACCATACTATTAACGGATCGTAACCTAAAT
ACCACATTCTTTGACCCTGCCGGTGGAGGAGACCCCATTCTGTACCAACATCTATTC
>ABGYD017-06|Pteronotus_parnellii
ACCCTATACCTACTGTTCGGCGCCTGAGCAGGAATAGTAGGCACCGCCCTCAGCCTCCTA
ATCCGCGCCGAACTGGGGCAGCCCGGAGCTCTACTAGGCGATGACCAAATCTATAACGTT
GTGGTTACAGCCCATGCCTTCGTAATAATTTTCTTCATAGTCATGCCAATTATAATCGGA
GGCTTTGGTAACTGACTAGTACCCCTAATAATTGGCGCTCCTGATATAGCATTCCCACGA
ATAAACAATATAAGTTTCTGACTCCTGCCACCATCCTTCCTTCTCCTATTAGCCTCCTCG
ATAGTAGAGGCCGGAGCAGGTACTGGCTGAACTGTTTACCCCCCACTAGCAGGGAACCTA
GCCCACGCTGGAGCTTCTGTTGACCTAACCATTTTTTCTCTGCATCTAGCAGGAGTGTCC
TCAATCTTAGGTGCCATTAACTTCATTACCACAATTATCAACATAAAACCCCCAGCCCTA
TCTCAATATCAAACACCCCTATTTGTATGATCAGTATTAATTACAGCGGTCCTACTATTA
CTTTCCCTCCCTGTTCTAGCTGCTGGCATCACCATACTATTAACGGATCGTAACCTAAAT
ACCACATTCTTTGACCCTGCCGGTGGAGGAGACCCCATTCTGTACCAACATCTATTC
>ABGYD245-06|Pteronotus_parnellii
ACCCTATATTTACTATTCGGCGCCTGAGCAGGAATAGTAGGTACCGCCCTCAGCCTCCTA
ATCCGCGCAGAACTGGGACAGCCTGGAGCCCTACTAGGCGATGACCAGATCTATAATGTT
GTGGTTACAGCCCATGCCTTTGTAATAATTTTCTTTATAGTTATGCCAATCATAATTGGA
GGCTTTGGTAATTGACTAGTGCCTCTAATAATTGGTGCTCCTGATATAGCATTCCCACGA
ATAAACAACATGAGTTTTTGACTCCTACCGCCATCTTTTCTTCTCTTACTAGCCTCCTCA
ATAGTTGAAGCCGGGGCAGGTACCGGCTGAACTGTCTACCCCCCACTGGCGGGGAACTTG
GCCCATGCTGGAGCTTCTGTTGACCTAACCATTTTCTCTCTACATCTAGCAGGAGTATCC
TCAATTTTAGGTGCTATTAATTTCATTACCACAATCATTAACATAAAACCCCCAGCCCTG
TCCCAATATCAGACACCTCTATTTGTTTGATCAGTATTAATTACAGCTGTTCTACTATTA
CTCTCCCTTCCCGTCCTAGCAGCTGGCATCACTATACTACTAACGGATCGTAACCTAAAC
ACCACATTCTTTGACCCTGCCGGTGGAGGAGACCCAATTCTATATCAACACCTATTC
>ABGYD541-06|Pteronotus_parnellii
ACCCTATATTTATTATTCGGCGCCTGAGCAGGAATAGTAGGCACCGCCCTCAGCCTCCTA
ATCCGCGCAGAACTGGGACAACCTGGAGCCCTACTAGGCGATGACCAGATCTATAATGTT
GTGGTTACAGCCCATGCCTTTGTGATAATTTTCTTTATAGTTATGCCAATCATAATTGGA
GGCTTTGGTAATTGACTAGTGCCTCTAATAATTGGTGCTCCTGATATAGCATTCCCACGA
ATAAACAACATGAGTTTTTGACTTCTACCACCATCTTTTCTTCTCTTACTAGCCTCCTCA
ATAGTTGAAGCCGGGGCAGGTACCGGCTGAACTGTCTACCCCCCACTGGCGGGGAACTTG
GCCCATGCTGGAGCTTCTGTTGACCTAACCATTTTCTCTCTACATCTAGCAGGAGTATCC
TCAATTTTAGGTGCTATTAATTTCATTACCACAATCATTAACATAAAACCCCCAGCCCTG
TCCCAATATCAGACACCTTTATTTGTTTGATCAGTATTAATTACAGCTGTCCTACTATTA
CTCTCCCTTCCCGTCTTAGCAGCTGGCATCACTATACTACTAACGGATCGTAACCTAAAC
ACCACATTCTTTGACCCTGCCGGTGGAGGAGACCCAATTCTATATCAACACCTATTC
>ABGYD593-06|Pteronotus_parnellii
ACCCTATATTTATTATTCGGCGCCTGAGCAGGAATAGTAGGCACCGCCCTCAGCCTCCTA
ATCCGCGCAGAACTGGGACAACCTGGAGCCCTACTAGGCGATGACCAGATCTATAATGTT
GTGGTTACAGCCCATGCCTTTGTGATAATTTTCTTTATAGTTATGCCAATCATAATTGGA
GGCTTTGGTAATTGACTAGTGCCTCTAATAATTGGTGCTCCTGATATAGCATTCCCACGA
ATAAACAACATGAGTTTTTGACTTCTACCACCATCTTTTCTTCTCTTACTAGCCTCCTCA
ATAGTTGAAGCCGGGGCAGGTACCGGCTGAACTGTCTACCCCCCACTGGCGGGGAACTTG
GCCCATGCTGGAGCTTCTGTTGACCTAACCATTTTCTCTCTACATCTAGCAGGAGTATCC
TCAATTTTAGGTGCTATTAATTTCATTACCACAATCATTAACATAAAACCCCCAGCCCTG
TCCCAATATCAGACACCTTTATTTGTTTGATCAGTATTAATTACAGCTGTCCTACTATTA
CTCTCCCTTCCCGTCTTAGCAGCTGGCATCACTATACTACTAACGGATCGTAACCTAAAC
ACCACATTCTTTGACCCTGCCGGTGGAGGAGACCCAATTCTATATCAACACCTATTC
>ABGYD602-06|Pteronotus_parnellii
ACCCTATATTTATTATTCGGCGCCTGAGCAGGAATAGTAGGCACCGCCCTCAGCCTCCTA
ATCCGCGCAGAACTGGGACAACCTGGAGCCCTACTAGGCGATGACCAGATCTATAATGTT
GTGGTTACAGCCCATGCCTTTGTGATAATTTTCTTTATAGTTATGCCAATCATAATTGGA
GGCTTTGGTAATTGACTAGTGCCTCTAATAATTGGTGCTCCTGATATAGCATTCCCACGA
ATAAACAACATGAGTTTTTGACTTCTACCACCATCTTTTCTTCTCTTACTAGCCTCCTCA
ATAGTTGAAGCCGGGGCAGGTACCGGCTGAACTGTCTACCCCCCACTGGCGGGGAACTTG
GCCCATGCTGGAGCTTCTGTTGACCTAACCATTTTCTCTCTACATCTAGCAGGAGTATCC
TCAATTTTAGGTGCTATTAATTTCATTACCACAATCATTAACATAAAACCCCCAGCCCTG
TCCCAATATCAGACACCTTTATTTGTTTGATCAGTATTAATTACAGCTGTCCTACTATTA
CTCTCCCTTCCCGTCTTAGCAGCTGGCATCACTATACTACTAACGGATCGTAACCTAAAC
ACCACATTCTTTGACCCTGCCGGTGGAGGAGACCCAATTCTATATCAACACCTATTC
>ABGYD603-06|Pteronotus_parnellii
ACCCTATATCTACTATTCGGCGCCTGAGCAGGAATAGTAGGCACCGCCCTCAGCCTCCTA
ATCCGCGCCGAACTGGGACAGCCTGGAGCTCTACTAGGCGATGACCAAATCTATAATGTT
GTGGTTACAGCCCATGCTTTCGTAATAATTTTCTTCATAGTTATGCCAATCATAATTGGA
GGATTTGGTAATTGACTAGTACCTCTAATAATTGGTGCTCCTGATATAGCATTCCCACGA
ATAAACAACATGAGTTTTTGACTCCTACCACCATCCTTTCTTCTATTACTAGCCTCCTCA
ATAGTTGAAGCCGGGGCAGGTACCGGCTGAACTGTCTACCCTCCACTGGCGGGAAACTTA
GCCCATGCTGGAGCTTCTGTTGACCTAACCATTTTCTCTCTACATCTAGCAGGAGTATCC
TCGATTTTAGGTGCTATTAATTTTATCACCACAATCATTAACATAAAACCCCCAGCCTTG
TCCCAATATCAGACACCTCTATTTGTATGATCAGTATTAATTACAGCTGTCCTACTACTA
CTCTCTCTTCCCGTCCTAGCAGCTGGTATTACTATACTACTAACAGATCGTAACCTAAAT
ACCACATTCTTTGACCCTGCTGGTGGAGGAGACCCAATTCTATATCAACACCTATTC
>ABGYD627-06|Pteronotus_parnellii
ACCCTATATCTACTATTCGGCGCCTGAGCAGGAATAGTAGGCACCGCCCTCAGCCTCCTA
ATCCGCGCCGAACTGGGACAGCCTGGAGCTCTACTAGGCGATGACCAAATCTATAATGTT
GTGGTTACAGCCCATGCTTTCGTAATAATTTTCTTCATAGTTATGCCAATCATAATTGGA
GGATTTGGTAATTGACTAGTACCTCTAATAATTGGTGCTCCTGATATAGCATTCCCACGA
ATAAACAACATGAGTTTTTGACTCCTACCACCATCCTTTCTTCTATTACTAGCCTCCTCA
ATAGTTGAAGCCGGGGCAGGTACCGGCTGAACTGTCTACCCTCCACTGGCGGGAAACTTA
GCCCATGCTGGAGCTTCTGTTGACCTAACCATTTTCTCTCTACATCTAGCAGGAGTATCC
TCGATTTTAGGTGCTATTAATTTTATCACCACAATCATTAACATAAAACCCCCAGCCTTG
TCCCAATATCAGACACCTCTATTTGTATGATCAGTATTAATTACAGCTGTCCTACTACTA
CTCTCTCTTCCCGTCCTAGCAGCTGGTATTACTATACTACTAACAGATCGTAACCTAAAT
ACCACATTCTTTGACCCTGCTGGTGGAGGAGACCCAATTCTATATCAACACCTATTC
>ABGYE009-06|Pteronotus_parnellii
ACCCTATATCTACTATTCGGCGCCTGAGCAGGAATAGTAGGCACCGCCCTCAGCCTCCTA
ATCCGCGCCGAACTGGGACAGCCTGGAGCTCTACTAGGCGATGACCAAATCTATAATGTT
GTGGTTACAGCCCATGCTTTCGTAATAATTTTCTTCATAGTTATGCCAATCATAATTGGA
GGATTTGGTAATTGACTAGTACCTCTAATAATTGGTGCTCCTGATATAGCATTCCCACGA
ATAAACAACATGAGTTTTTGACTCCTACCACCATCCTTTCTTCTATTACTAGCCTCCTCA
ATAGTTGAAGCCGGGGCAGGTACCGGCTGAACTGTCTACCCTCCACTGGCGGGAAACTTA
GCCCATGCTGGAGCTTCTGTTGACCTAACCATTTTCTCTCTACATCTAGCAGGAGTATCC
TCGATTTTAGGTGCTATTAATTTTATCACCACAATCATTAACATAAAACCCCCAGCCTTG
TCCCAATATCAGACACCTCTATTTGTATGATCAGTATTAATTACAGCTGTCCTACTACTA
CTCTCTCTTCCCGTCCTAGCAGCTGGTATTACTATACTACTAACAGATCGTAACCTAAAT
ACCACATTCTTTGACCCTGCTGGTGGAGGAGACCCAATTCTATATCANNNNNNNNNN
>ABGYE029-06|Pteronotus_parnellii
ACCCTATATTTATTATTCGGCGCCTGAGCAGGAATAGTAGGCACCGCCCTCAGCCTCCTA
ATCCGCGCAGAACTGGGACAACCTGGAGCCCTACTAGGCGATGACCAGATCTATAATGTT
GTGGTTACAGCCCATGCCTTTGTGATAATTTTCTTTATAGTTATGCCAATCATAATTGGA
GGCTTTGGTAATTGACTAGTGCCTCTAATAATTGGTGCTCCTGATATAGCATTCCCACGA
ATAAACAACATGAGTTTTTGACTTCTACCACCATCTTTTCTTCTCTTACTAGCCTCCTCA
ATAGTTGAAGCCGGGGCAGGTACCGGCTGAACTGTCTACCCCCCACTGGCGGGGAACTTG
GCCCATGCTGGAGCTTCTGTTGACCTAACCATTTTCTCTCTACATCTAGCAGGAGTATCC
TCAATTTTAGGTGCTATTAATTTCATTACCACAATCATTAACATAAAACCCCCAGCCCTG
TCCCAATATCAGACACCTTTATTTGTTTGATCAGTATTAATTACAGCTGTCCTACTATTA
CTCTCCCTTCCCGTCTTAGCAGCTGGCATCACTATACTACTAACGGATCGTAACCTAAAC
ACCACATTCTTTGACCCTGCCGGTGGAGGAGACCCAATTCTATATCAACACNNNNNN
>ABGYE037-06|Pteronotus_parnellii
ACCCTATATTTACTATTCGGCGCCTGAGCAGGAATAGTAGGCACCGCCCTCAGCCTCCTA
ATCCGCGCAGAACTGGGGCAGCCTGGAGCCCTACTAGGCGATGACCAGATCTATAATGTT
GTGGTTACAGCCCATGCCTTTGTGATAATTTTCTTTATAGTTATGCCAATCATAATTGGA
GGCTTTGGTAATTGACTAGTGCCTCTAATAATTGGTGCTCCTGATATAGCATTCCCACGA
ATAAACAACATGAGTTTTTGACTCCTACCGCCATCTTTTCTTCTCTTACTAGCCTCCTCA
ATAGTTGAAGCCGGGGCAGGTACCGGCTGAACTGTCTACCCCCCACTGGCGGGGAACTTG
GCCCATGCTGGAGCTTCTGTTGACCTAACCATTTTCTCTCTACATCTAGCAGGAGTATCC
TCAATTTTAGGCGCTATTAATTTCATTACCACAATCATTAACATAAAGCCCCCAGCCCTG
TCCCAATATCAGACACCTTTATTTGTTTGATCAGTATTAATTACAGCTGTTCTACTATTA
CTCTCCCTTCCCGTCCTAGCAGCTGGCATCACTATACTACTAACGGATCGTAACCTAAAC
ACCACATTCTTTGACCCTGCCGGTGGAGGAGACCCAATTCTATATCAACACCTATTC
>ABGYE038-06|Pteronotus_parnellii
NNNCTATATTTACTATTCGGCGCCTGAGCAGGAATAGTAGGTACCGCCCTCAGCCTCCTA
ATCCGCGCAGAACTGGGACAGCCTGGAGCCCTACTAGGCGATGACCAGATCTATAATGTT
GTGGTTACAGCCCATGCCTTTGTAATAATTTTCTTTATAGTTATGCCAATCATAATTGGA
GGCTTTGGTAATTGACTAGTGCCTCTAATAATTGGTGCTCCTGATATAGCATTCCCACGA
ATAAACAACATGAGTTTTTGACTCCTACCGCCATCTTTTCTTCTCTTACTAGCCTCCTCA
ATAGTTGAAGCCGGGGCAGGTACCGGCTGAACTGTCTACCCCCCACTGGCGGGGAACTTG
GCCCATGCTGGAGCTTCTGTTGACCTAACCATTTTCTCTCTACATCTAGCAGGAGTATCC
TCAATTTTAGGTGCTATTAATTTCATTACCACAATCATTAACATAAAACCCCCAGCCCTG
TCCCAATATCAGACACCTCTATTTGTTTGATCAGTATTAATTACAGCTGTTCTACTATTA
CTCTCCCTTCCCGTCCTAGCAGCTGGCATCACTATACTACTAACGGATCGTAACCTAAAC
ACCACATTCTTTGACCCTGCCGGTGGAGGAGACCCAATTCTATATCAACACCTATTC
>ABGYE091-06|Pteronotus_parnellii
ACCCTATATTTACTATTCGGCGCCTGAGCAGGAATAGTAGGTACCGCCCTCAGCCTCCTA
ATCCGCGCAGAACTGGGACAGCCTGGAGCCCTACTAGGCGATGACCAGATCTATAATGTT
GTGGTTACAGCCCATGCCTTTGTAATAATTTTCTTTATAGTTATGCCAATCATAATTGGA
GGCTTTGGTAATTGACTAGTGCCTCTAATAATTGGTGCTCCTGATATAGCATTCCCACGA
ATAAACAACATGAGTTTTTGACTCCTACCGCCATCTTTTCTTCTCTTACTAGCCTCCTCA
ATAGTTGAAGCCGGGGCAGGTACCGGCTGAACTGTCTACCCCCCACTGGCGGGGAACTTG
GCCCATGCTGGAGCTTCTGTTGACCTAACCATTTTCTCTCTACATCTAGCAGGAGTATCC
TCAATTTTAGGTGCTATTAATTTCATTACCACAATCATTAACATAAAACCCCCAGCCCTG
TCCCAATATCAGACACCTCTATTTGTTTGATCAGTATTAATTACAGCTGTTCTACTATTA
CTCTCCCTTCCCGTCCTAGCAGCTGGCATCACTATACTACTAACGGATCGTAACCTAAAC
ACCACATTCTTTGACCCTGCCGGTGGAGGAGACCCAATTCTATATCAACACCTATTC
>ABGYE098-06|Pteronotus_parnellii
ACCCTATATTTACTATTCGGCGCCTGAGCAGGAATAGTAGGCACCGCCCTCAGCCTCCTA
ATCCGCGCAGAACTGGGGCAGCCTGGAGCCCTACTAGGCGATGACCAGATCTATAATGTT
GTGGTTACAGCCCATGCCTTTGTGATAATTTTCTTTATAGTTATGCCAATCATAATTGGA
GGCTTTGGTAATTGACTAGTGCCTCTAATAATTGGTGCTCCTGATATAGCATTCCCACGA
ATAAACAACATGAGTTTTTGACTCCTACCGCCATCTTTTCTTCTCTTACTAGCCTCCTCA
ATAGTTGAAGCCGGGGCAGGTACCGGCTGAACTGTCTACCCCCCACTGGCGGGGAACTTG
GCCCATGCTGGAGCTTCTGTTGACCTAACCATTTTCTCTCTACATCTAGCAGGAGTATCC
TCAATTTTAGGCGCTATTAATTTCATTACCACAATCATTAACATAAAGCCCCCAGCCCTG
TCCCAATATCAGACACCTTTATTTGTTTGATCAGTATTAATTACAGCTGTTCTACTATTA
CTCTCCCTTCCCGTCCTAGCAGCTGGCATCACTATACTACTAACGGATCGTAACCTAAAC
ACCACATTCTTTGACCCTGCCGGTGGAGGAGACCCAATTCTATATCAACACCTATTC
>ABGYE113-06|Pteronotus_parnellii
ACCCTATATTTATTATTCGGCGCCTGAGCAGGAATAGTAGGCACCGCCCTCAGCCTCCTA
ATCCGCGCAGAACTGGGACAACCTGGAGCCCTACTAGGCGATGACCAGATCTATAATGTT
GTGGTTACAGCCCATGCCTTTGTGATAATTTTCTTTATAGTTATGCCAATCATAATTGGA
GGCTTTGGTAATTGACTAGTGCCTCTAATAATTGGTGCTCCTGATATAGCATTCCCACGA
ATAAACAACATGAGTTTTTGACTTCTACCACCATCTTTTCTTCTCTTACTAGCCTCCTCA
ATAGTTGAAGCCGGGGCAGGTACCGGCTGAACTGTCTACCCCCCACTGGCGGGGAACTTG
GCCCATGCTGGAGCTTCTGTTGACCTAACCATTTTCTCTCTACATCTAGCAGGAGTATCC
TCAATTTTAGGTGCTATTAATTTCATTACCACAATCATTAACATAAAACCCCCAGCCCTG
TCCCAATATCAGACACCTTTATTTGTTTGATCAGTATTAATTACAGCTGTCCTACTATTA
CTCTCCCTTCCCGTCTTAGCAGCTGGCATCACTATACTACTAACGGATCGTAACCTAAAC
ACCACATTCTTTGACCCTGCCGGTGGAGGAGACCCAATTCTATATCAACACCTATTC
>ABGYE126-06|Pteronotus_parnellii
NCCCTATATTTACTATTCGGCGCCTGAGCAGGAATAGTAGGTACCGCCCTCAGCCTCCTA
ATCCGCGCAGAACTGGGACAGCCTGGAGCCCTACTAGGCGATGACCAGATCTATAATGTT
GTGGTTACAGCCCATGCCTTTGTAATAATTTTCTTTATAGTTATGCCAATCATAATTGGA
GGCTTTGGTAATTGACTAGTGCCTCTAATAATTGGTGCTCCTGATATAGCATTCCCACGA
ATAAACAACATGAGTTTTTGACTCCTACCGCCATCTTTTCTTCTCTTACTAGCCTCCTCA
ATAGTTGAAGCCGGGGCAGGTACCGGCTGAACTGTCTACCCCCCACTGGCGGGGAACTTG
GCCCATGCTGGAGCTTCTGTTGACCTAACCATTTTCTCTCTACATCTAGCAGGAGTATCC
TCAATTTTAGGTGCTATTAATTTCATTACCACAATCATTAACATAAAACCCCCAGCCCTG
TCCCAATATCAGACACCTCTATTTGTTTGATCAGTATTAATTACAGCTGTTCTACTATTA
CTCTCCCTTCCCGTCCTAGCAGCTGGCATCACTATACTACTAACGGATCGTAACCTAAAC
ACCACATTCTTTGACCCTGCCGGTGGAGGAGACCCAATTCTATATCAACACCTATTC
>ABGYE153-06|Pteronotus_parnellii
ACCCTATATCTACTATTCGGCGCCTGAGCAGGAATAGTAGGCACCGCCCTCAGCCTCCTA
ATCCGCGCCGAACTGGGACAGCCTGGAGCTCTACTAGGCGATGACCAAATCTATAATGTT
GTGGTTACAGCCCATGCTTTCGTAATAATTTTCTTCATAGTTATGCCAATCATAATTGGA
GGATTTGGTAATTGACTAGTACCTCTAATAATTGGTGCTCCTGATATAGCATTCCCACGA
ATAAACAACATGAGTTTTTGACTCCTACCACCATCCTTTCTTCTATTACTAGCCTCCTCA
ATAGTTGAAGCCGGGGCAGGTACCGGCTGAACTGTCTACCCTCCACTGGCGGGAAACTTA
GCCCATGCTGGAGCTTCTGTTGACCTAACCATTTTCTCTCTACATCTAGCAGGAGTATCC
TCGATTTTAGGTGCTATTAATTTTATCACCACAATCATTAACATAAAACCCCCAGCCTTG
TCCCAATATCAGACACCTCTATTTGTATGATCAGTATTAATTACAGCTGTCCTACTACTA
CTCTCTCTTCCCGTCCTAGCAGCTGGTATTACTATACTACTAACAGATCGTAACCTAAAT
ACCACATTCTTTGACCCTGCTGGTGGAGGAGACCCAATTCTATATCAACACCTATTC
>ABGYE216-06|Pteronotus_parnellii
NCCCTATATTTATTATTCGGCGCCTGAGCAGGAATAGTAGGCACCGCCCTCAGCCTCCTA
ATCCGCGCAGAACTGGGACAACCTGGAGCCCTACTAGGCGATGACCAGATCTATAATGTT
GTGGTTACAGCCCATGCCTTTGTGATAATTTTCTTTATAGTTATGCCAATCATAATTGGA
GGCTTTGGTAATTGACTAGTGCCTCTAATAATTGGTGCTCCTGATATAGCATTCCCACGA
ATAAACAACATGAGTTTTTGACTTCTACCACCATCTTTTCTTCTCTTACTAGCCTCCTCA
ATAGTTGAAGCCGGGGCAGGTACCGGCTGAACTGTCTACCCCCCACTGGCGGGGAACTTG
GCCCATGCTGGAGCTTCTGTTGACCTAACCATTTTCTCTCTACATCTAGCAGGAGTATCC
TCAATTTTAGGTGCTATTAATTTCATTACCACAATCATTAACATAAAACCCCCAGCCCTG
TCCCAATATCAGACACCTTTATTTGTTTGATCAGTATTAATTACAGCTGTCCTACTATTA
CTCTCCCTTCCCGTCTTAGCAGCTGGCATCACTATACTACTAACGGATCGTAACCTAAAC
ACCACATTCTTTGACCCTGCCGGTGGAGGAGACCCAATTCTATATCAACACCTATTC
>ABGYE246-06|Pteronotus_parnellii
ACCCTATATTTATTATTCGGCGCCTGAGCAGGAATAGTAGGCACCGCCCTCAGCCTCCTA
ATCCGCGCAGAACTGGGACAACCTGGAGCCCTACTAGGCGATGACCAGATCTATAATGTT
GTGGTTACAGCCCATGCCTTTGTGATAATTTTCTTTATAGTTATGCCAATCATAATTGGA
GGCTTTGGTAATTGACTAGTGCCTCTAATAATTGGTGCTCCTGATATAGCATTCCCACGA
ATAAACAACATGAGTTTTTGACTTCTACCACCATCTTTTCTTCTCTTACTAGCCTCCTCA
ATAGTTGAAGCCGGGGCAGGTACCGGCTGAACTGTCTACCCCCCACTGGCGGGGAACTTG
GCCCATGCTGGAGCTTCTGTTGACCTAACCATTTTCTCTCTACATCTAGCAGGAGTATCC
TCAATTTTAGGTGCTATTAATTTCATTACCACAATCATTAACATAAAACCCCCAGCCCTG
TCCCAATATCAGACACCTTTATTTGTTTGATCAGTATTAATTACAGCTGTCCTACTATTA
CTCTCCCTTCCCGTCTTAGCAGCTGGCATCACTATACTACTAACGGATCGTAACCTAAAC
ACCACATTCTTTGACCCTNNNNNNNNNNNNNNNNNNNNNNNNNNNNNNNNNNNNNNN
>ABGYE349-06|Pteronotus_parnellii
ACCCTATATTTATTATTCGGCGCCTGAGCAGGAATAGTAGGCACCGCCCTCAGCCTCCTA
ATCCGCGCAGAACTGGGACAACCTGGAGCCCTACTAGGCGATGACCAGATCTATAATGTT
GTGGTTACAGCCCATGCCTTTGTGATAATTTTCTTTATAGTTATGCCAATCATAATTGGA
GGCTTTGGTAATTGACTAGTGCCTCTAATAATTGGTGCTCCTGATATAGCATTCCCACGA
ATAAACAACATGAGTTTTTGACTTCTACCACCATCTTTTCTTCTCTTACTAGCCTCCTCA
ATAGTTGAAGCCGGGGCAGGTACCGGCTGAACTGTCTACCCCCCACTGGCGGGGAACTTG
GCCCATGCTGGAGCTTCTGTTGACCTAACCATTTTCTCTCTACATCTAGCAGGAGTATCC
TCAATTTTAGGTGCTATTAATTTCATTACCACAATCATTAACATAAAACCCCCAGCCCTG
TCCCAATATCAGACACCTTTATTTGTTTGATCAGTATTAATTACAGCTGTCCTACTATTA
CTCTCCCTTCCCGTCTTAGCAGCTGGCATCACTATACTACTAACGGATCGTAACCTAAAC
ACCACATTCTTTGACCCTGCCGGTGGAGGAGACCCAATTCTATATCAACACCTATTC
>ABGYE364-06|Pteronotus_parnellii
ACCCTATATTTATTATTCGGCGCCTGAGCAGGAATAGTAGGCACCGCCCTCAGCCTCCTA
ATCCGCGCAGAACTGGGACAACCTGGAGCCCTACTAGGCGATGACCAGATCTATAATGTT
GTGGTTACAGCCCATGCCTTTGTGATAATTTTCTTTATAGTTATGCCAATCATAATTGGA
GGCTTTGGTAATTGACTAGTGCCTCTAATAATTGGTGCTCCTGATATAGCATTCCCACGA
ATAAACAACATGAGTTTTTGACTTCTACCACCATCTTTTCTTCTCTTACTAGCCTCCTCA
ATAGTTGAAGCCGGGGCAGGTACCGGCTGAACTGTCTACCCCCCACTGGCGGGGAACTTG
GCCCATGCTGGAGCTTCTGTTGACCTAACCATTTTCTCTCTACATCTAGCAGGAGTATCC
TCAATTTTAGGTGCTATTAATTTCATTACCACAATCATTAACATAAAACCCCCAGCCCTG
TCCCAATATCAGACACCTTTATTTGTTTGATCAGTATTAATTACAGCTGTCCTACTATTA
CTCTCCCTTCCCGTCTTAGCAGCTGGCATCACTATACTACTAACGGATCGTAACCTAAAC
ACCACATTCTTTGACCCTGCCGGTGGAGGAGACCCAATTCTATATCAACACCTATTC
>ABGYE394-06|Pteronotus_parnellii
ACCCTATATTTATTATTCGGCGCCTGAGCAGGAATAGTAGGCACCGCCCTCAGCCTCCTA
ATCCGCGCAGAACTGGGACAACCTGGAGCCCTACTAGGCGATGACCAGATCTATAATGTT
GTGGTTACAGCCCATGCCTTTGTGATAATTTTCTTTATAGTTATGCCAATCATAATTGGA
GGCTTTGGTAATTGACTAGTGCCTCTAATAATTGGTGCTCCTGATATAGCATTCCCACGA
ATAAACAACATGAGTTTTTGACTTCTACCACCATCTTTTCTTCTCTTACTAGCCTCCTCA
ATAGTTGAAGCCGGGGCAGGTACCGGCTGAACTGTCTACCCCCCACTGGCGGGGAACTTG
GCCCATGCTGGAGCTTCTGTTGACCTAACCATTTTCTCTCTACATCTAGCAGGAGTATCC
TCAATTTTAGGTGCTATTAATTTCATTACCACAATCATTAACATAAAACCCCCAGCCCTG
TCCCAATATCAGACACCTTTATTTGTTTGATCAGTATTAATTACAGCTGTCCTACTATTA
CTCTCCCTTCCCGTCTTAGCAGCTGGCATCACTATACTACTAACGGATCGTAACCTAAAC
ACCACATTCTTTGACCCTGCCGGTGGAGGAGACCCAATTCTATATCAACACCTATTC
>ABGYE395-06|Pteronotus_parnellii
ACCCTATATTTATTATTCGGCGCCTGAGCAGGAATAGTAGGCACCGCCCTCAGCCTCCTA
ATCCGCGCAGAACTGGGACAACCTGGAGCCCTACTAGGCGATGACCAGATCTATAATGTT
GTGGTTACAGCCCATGCCTTTGTGATAATTTTCTTTATAGTTATGCCAATCATAATTGGA
GGCTTTGGTAATTGACTAGTGCCTCTAATAATTGGTGCTCCTGATATAGCATTCCCACGA
ATAAACAACATGAGTTTTTGACTTCTACCACCATCTTTTCTTCTCTTACTAGCCTCCTCA
ATAGTTGAAGCCGGGGCAGGTACCGGCTGAACTGTCTACCCCCCACTGGCGGGGAACTTG
GCCCATGCTGGAGCTTCTGTTGACCTAACCATTTTCTCTCTACATCTAGCAGGAGTATCC
TCAATTTTAGGTGCTATTAATTTCATTACCACAATCATTAACATAAAACCCCCAGCCCTG
TCCCAATATCAGACACCTTTATTTGTTTGATCAGTATTAATTACAGCTGTCCTACTATTA
CTCTCCCTTCCCGTCTTAGCAGCTGGCATCACTATACTACTAACGGATCGTAACCTAAAC
ACCACATTCTTTGACCCTGCCGGTGGAGGAGACCCAATTCTATATCAACACCTATTC
>ABGYE396-06|Pteronotus_parnellii
ACCCTATATTTATTATTCGGCGCCTGAGCAGGAATAGTAGGCACCGCCCTCAGCCTCCTA
ATCCGCGCAGAACTGGGACAACCTGGAGCCCTACTAGGCGATGACCAGATCTATAATGTT
GTGGTTACAGCCCATGCCTTTGTGATAATTTTCTTTATAGTTATGCCAATCATAATTGGA
GGCTTTGGTAATTGACTAGTGCCTCTAATAATTGGTGCTCCTGATATAGCATTCCCACGA
ATAAACAACATGAGTTTTTGACTTCTACCACCATCTTTTCTTCTCTTACTAGCCTCCTCA
ATAGTTGAAGCCGGGGCAGGTACCGGCTGAACTGTCTACCCCCCACTGGCGGGGAACTTG
GCCCATGCTGGAGCTTCTGTTGACCTAACCATTTTCTCTCTACATCTAGCAGGAGTATCC
TCAATTTTAGGTGCTATTAATTTCATTACCACAATCATTAACATAAAACCCCCAGCCCTG
TCCCAATATCAGACACCTTTATTTGTTTGATCAGTATTAATTACAGCTGTCCTACTATTA
CTCTCCCTTCCCGTCTTAGCAGCTGGCATCACTATACTACTAACGGATCGTAACCTAAAC
ACCACATTCTTTGACCCTGCCGGTGGAGGAGACCCAATTCTATATCAACACCTATTC
>ABGYE446-06|Pteronotus_parnellii
ACCCTATATTTATTATTCGGCGCCTGAGCAGGAATAGTAGGCACCGCCCTCAGCCTCCTA
ATCCGCGCAGAACTGGGACAACCTGGAGCCCTACTAGGCGATGACCAGATCTATAATGTT
GTGGTTACAGCCCATGCCTTTGTGATAATTTTCTTTATAGTTATGCCAATCATAATTGGA
GGCTTTGGTAATTGACTAGTGCCTCTAATAATTGGTGCTCCTGATATAGCATTCCCACGA
ATAAACAACATGAGTTTTTGACTTCTACCACCATCTTTTCTTCTCTTACTAGCCTCCTCA
ATAGTTGAAGCCGGGGCAGGTACCGGCTGAACTGTCTACCCCCCACTGGCGGGGAACTTG
GCCCATGCTGGAGCTTCTGTTGACCTAACCATTTTCTCTCTACATCTAGCAGGAGTATCC
TCAATTTTAGGTGCTATTAATTTCATTACCACAATCATTAACATAAAACCCCCAGCCCTG
TCCCAATATCAGACACCTTTATTTGTTTGATCAGTATTAATTACAGCTGTCCTACTATTA
CTCTCCCTTCCCGTCTTAGCAGCTGGCATCACTATACTACTAACGGATCGTAACCTAAAC
ACCACATTCTTTGACCCTGCCGGTGGAGGAGACCCAATTCTATATCAACACCTATTC
>ABGYE469-06|Pteronotus_parnellii
ACCCTATATTTACTATTCGGCGCCTGAGCAGGAATAGTAGGCACCGCCCTCAGCCTCCTA
ATCCGCGCAGAACTGGGGCAGCCTGGAGCCCTACTAGGCGATGACCAGATCTATAATGTT
GTGGTTACAGCCCATGCCTTTGTGATAATTTTCTTTATAGTTATGCCAATCATAATTGGA
GGCTTTGGTAATTGACTAGTGCCTCTAATAATTGGTGCTCCTGATATAGCATTCCCACGA
ATAAACAACATGAGTTTTTGACTCCTACCGCCATCTTTTCTTCTCTTACTAGCCTCCTCA
ATAGTTGAAGCCGGGGCAGGTACCGGCTGAACTGTCTACCCCCCACTGGCGGGGAACTTG
GCCCATGCTGGAGCTTCTGTTGACCTAACCATTTTCTCTCTACATCTAGCAGGAGTATCC
TCAATTTTAGGTGCTATTAATTTCATTACCACAATCATTAACATAAAGCCCCCAGCCCTG
TCCCAATATCAGACACCTTTATTTGTTTGATCAGTATTAATTACAGCTGTTCTACTATTA
CTCTCCCTTCCCGTCCTAGCAGCTGGCATCACTATACTACTAACGGATCGTAACCTAAAC
ACCACATTCTTTGACCCTGCCGGTGGAGGAGACCCAATTCTATATCAACACCTATTC
>ABGYE470-06|Pteronotus_parnellii
ACCCTATATTTATTATTCGGCGCCTGAGCAGGAATAGTAGGCACCGCCCTCAGCCTCCTA
ATCCGCGCAGAACTGGGACAACCTGGAGCCCTACTAGGCGATGACCAGATCTATAATGTT
GTGGTTACAGCCCATGCCTTTGTGATAATTTTCTTTATAGTTATGCCAATCATAATTGGA
GGCTTTGGTAATTGACTAGTGCCTCTAATAATTGGTGCTCCTGATATAGCATTCCCACGA
ATAAACAACATGAGTTTTTGACTTCTACCACCATCTTTTCTTCTCTTACTAGCCTCCTCA
ATAGTTGAAGCCGGGGCAGGTACCGGCTGAACTGTCTACCCCCCACTGGCGGGGAACTTG
GCCCATGCTGGAGCTTCTGTTGACCTAACCATTTTCTCTCTACATCTAGCAGGAGTATCC
TCAATTTTAGGTGCTATTAATTTCATTACCACAATCATTAACATAAAACCCCCAGCCCTG
TCCCAATATCAGACACCTTTATTTGTTTGATCAGTATTAATTACAGCTGTCCTACTATTA
CTCTCCCTTCCCGTCTTAGCAGCTGGCATCACTATACTACTAACGGATCGTAACCTAAAC
ACCACATTCTTTGACCCTGCCGGTGGAGGAGACCCAATTCTATATCAACACCTATTC
>ABGYE538-06|Pteronotus_parnellii
ACCCTATATCTACTATTCGGCGCCTGAGCAGGAATAGTAGGCACCGCCCTCAGCCTCCTA
ATCCGCGCCGAACTGGGACAGCCTGGAGCTCTACTAGGCGATGACCAAATCTATAATGTT
GTGGTTACAGCCCATGCTTTCGTAATAATTTTCTTCATAGTTATGCCAATCATAATTGGA
GGATTTGGTAATTGACTAGTACCTCTAATAATTGGTGCTCCTGATATAGCATTCCCACGA
ATAAACAACATGAGTTTTTGACTCCTACCACCATCCTTTCTTCTATTACTAGCCTCCTCA
ATAGTTGAAGCCGGGGCAGGTACCGGCTGAACTGTCTACCCTCCACTGGCGGGAAACTTA
GCCCATGCTGGAGCTTCTGTTGACCTAACCATTTTCTCTCTACATCTAGCAGGAGTATCC
TCGATTTTAGGTGCTATTAATTTTATCACCACAATCATTAACATAAAACCCCCAGCCTTA
TCCCAATATCAGACACCTCTATTTGTATGATCAGTATTAATTACAGCTGTCCTACTACTA
CTCTCTCTTCCCGTCCTAGCAGCTGGTATTACTATACTACTAACAGATCGTAACCTAAAT
ACCACATTCTTTGACCCTGCTGGTGGAGGAGACCCAATTCTATATCAACACCTATTC
>ABGYE545-06|Pteronotus_parnellii
ACCCTATATTTATTATTCGGCGCCTGAGCAGGAATAGTAGGCACCGCCCTCAGCCTCCTA
ATCCGCGCAGAACTGGGACAACCTGGAGCCCTACTAGGCGATGACCAGATCTATAATGTT
GTGGTTACAGCCCATGCCTTTGTGATAATTTTCTTTATAGTTATGCCAATCATAATTGGA
GGCTTTGGTAATTGACTAGTGCCTCTAATAATTGGTGCTCCTGATATAGCATTCCCACGA
ATAAACAACATGAGTTTTTGACTTCTACCACCATCTTTTCTTCTCTTACTAGCCTCCTCA
ATAGTTGAAGCCGGGGCAGGTACCGGCTGAACTGTCTACCCCCCACTGGCGGGGAACTTG
GCCCATGCTGGAGCTTCTGTTGACCTAACCATTTTCTCTCTACATCTAGCAGGAGTATCC
TCAATTTTAGGTGCTATTAATTTCATTACCACAATCATTAACATAAAACCCCCAGCCCTG
TCCCAATATCAGACACCTTTATTTGTTTGATCAGTATTAATTACAGCTGTCCTACTATTA
CTCTCCCTTCCCGTCTTAGCAGCTGGCATCACTATACTACTAACGGATCGTAACCTAAAC
ACCACATTCTTTGACCCTGCCGGTGGAGGAGACCCAATTCTATATCAACACCTATTC
>ABGYE563-06|Pteronotus_parnellii
ACCCTATATCTACTATTCGGCGCCTGAGCAGGAATAGTAGGCACCGCCCTCAGCCTCCTA
ATCCGCGCCGAACTGGGACAGCCTGGAGCTCTACTAGGCGATGACCAAATCTATAATGTT
GTGGTTACAGCCCATGCTTTCGTAATAATTTTCTTCATAGTTATGCCAATCATAATTGGA
GGATTTGGTAATTGACTAGTACCTCTAATAATTGGTGCTCCTGATATAGCATTCCCACGA
ATAAACAACATGAGTTTTTGACTCCTACCACCATCCTTTCTTCTATTACTAGCCTCCTCA
ATAGTTGAAGCCGGGGCAGGTACCGGCTGAACTGTCTACCCTCCACTGGCGGGAAACTTA
GCCCATGCTGGAGCTTCTGTTGACCTAACCATTTTCTCTCTACATCTAGCAGGAGTATCC
TCGATTTTAGGTGCTATTAATTTTATCACCACAATCATTAACATAAAACCCCCAGCCTTA
TCCCAATATCAGACACCTCTATTTGTATGATCAGTATTAATTACAGCTGTCCTACTACTA
CTCTCTCTTCCCGTCCTAGCAGCTGGTATTACTATACTACTAACAGATCGTAACCTAAAT
ACCACATTCTTTGACCCTGCTGGTGGAGGAGACCCAATTCTATATCAACACCTATTC
>ABGYE564-06|Pteronotus_parnellii
ACCCTATATCTACTATTCGGCGCCTGAGCAGGAATAGTAGGCACCGCCCTCAGCCTCCTA
ATCCGCGCCGAACTGGGACAGCCTGGAGCTCTACTAGGCGATGACCAAATCTATAATGTT
GTGGTTACAGCCCATGCTTTCGTAATAATTTTCTTCATAGTTATGCCAATCATAATTGGA
GGATTTGGTAATTGACTAGTACCTCTAATAATTGGTGCTCCTGATATAGCATTCCCACGA
ATAAACAACATGAGTTTTTGACTCCTACCACCATCCTTTCTTCTATTACTAGCCTCCTCA
ATAGTTGAAGCCGGGGCAGGTACCGGCTGAACTGTCTACCCTCCACTGGCGGGAAACTTA
GCCCATGCTGGAGCTTCTGTTGACCTAACCATTTTCTCTCTACATCTAGCAGGAGTATCC
TCGATTTTAGGTGCTATTAATTTTATCACCACAATCATTAACATAAAACCCCCAGCCTTG
TCCCAATATCAGACACCTCTATTTGTATGATCAGTATTAATTACAGCTGTCCTACTACTA
CTCTCTCTTCCCGTCCTAGCAGCTGGTATTACTATACTACTAACAGATCGTAACCTAAAT
ACCACATTCTTTGACCCTGCTGGTGGAGGAGACCCAATTCTATATCAACACCTATTC
>ABGYE565-06|Pteronotus_parnellii
ACCCTATATTTACTATTCGGCGCCTGAGCAGGAATAGTAGGCACCGCCCTCAGCCTCCTA
ATCCGCGCAGAACTGGGGCAGCCTGGAGCCCTACTAGGCGATGACCAGATCTATAATGTT
GTGGTTACAGCCCATGCCTTTGTGATAATTTTCTTTATAGTTATGCCAATCATAATTGGA
GGCTTTGGTAATTGACTAGTGCCTCTAATAATTGGTGCTCCTGATATAGCATTCCCACGA
ATAAACAACATGAGTTTTTGACTCCTACCGCCATCTTTTCTTCTCTTACTAGCCTCCTCA
ATAGTTGAAGCCGGGGCAGGTACCGGCTGAACTGTCTACCCCCCACTGGCGGGGAACTTG
GCCCATGCTGGAGCTTCTGTTGACCTAACCATTTTCTCTCTACATCTAGCAGGAGTATCC
TCAATTTTAGGTGCTATTAATTTCATTACCACAATCATTAACATAAAGCCCCCAGCCCTG
TCCCAATATCAGACACCTTTATTTGTTTGATCAGTATTAATTACAGCTGTTCTACTATTA
CTCTCCCTTCCCGTCCTAGCAGCTGGCATCACTATACTACTAACGGATCGTAACCTAAAC
ACCACATTCTTTGACCCTGCCGGTGGAGGAGACCCAATTCTATATCAACACCTATTC
>ABGYE583-06|Pteronotus_parnellii
ACCCTATATTTACTATTCGGCGCCTGAGCAGGAATAGTAGGTACCGCCCTCAGCCTCCTA
ATCCGCGCAGAACTGGGACAGCCTGGAGCCCTACTAGGCGATGACCAGATCTATAATGTT
GTGGTTACAGCCCATGCCTTTGTAATAATTTTCTTTATAGTTATGCCAATCATAATTGGA
GGCTTTGGTAATTGACTAGTGCCTCTAATAATTGGTGCTCCTGATATAGCATTCCCACGA
ATAAACAACATGAGTTTTTGACTCCTACCGCCATCTTTTCTTCTCTTACTAGCCTCCTCA
ATAGTTGAAGCCGGGGCAGGTACCGGCTGAACTGTCTACCCCCCACTGGCGGGGAACTTG
GCCCATGCTGGAGCTTCTGTTGACCTAACCATTTTCTCTCTACATCTAGCAGGAGTATCC
TCAATTTTAGGTGCTATTAATTTCATTACCACAATCATTAACATAAAACCCCCAGCCCTG
TCCCAATATCAGACACCTCTATTTGTTTGATCAGTATTAATTACAGCTGTTCTACTATTA
CTCTCCCTTCCCGTCCTAGCAGCTGGCATCACTATACTACTAACGGATCGTAACCTAAAC
ACCACATTCTTTGACCCTGCCGGTGGAGGAGACCCAATTCTATATCAACACCTATTC
>ABGYE584-06|Pteronotus_parnellii
ACCCTATATTTACTATTCGGCGCCTGAGCAGGAATAGTAGGCACCGCCCTCAGCCTCCTA
ATCCGCGCAGAACTGGGACAACCTGGAGCCCTACTAGGCGATGACCAGATCTATAATGTT
GTGGTTACAGCCCATGCCTTTGTGATAATTTTCTTTATAGTTATGCCAATCATAATTGGA
GGCTTTGGTAATTGACTAGTGCCTCTAATAATTGGTGCTCCTGATATAGCATTCCCACGA
ATAAACAACATGAGTTTTTGACTCCTACCACCATCTTTTCTTCTCTTACTAGCCTCCTCA
ATAGTTGAAGCCGGGGCAGGTACCGGCTGAACTGTCTACCCCCCACTGGCAGGGAACTTG
GCCCATGCTGGAGCTTCTGTTGACCTAACCATTTTCTCTCTACATCTAGCAGGAGTATCC
TCAATTTTAGGTGCTATTAATTTCATTACCACAATCATTAACATAAAACCCCCAGCCCTG
TCCCAATATCAGACACCTTTATTTGTTTGATCAGTATTAATTACAGCTGTCCTACTATTA
CTCTCCCTTCCCGTCTTAGCAGCTGGCATCACTATACTACTAACGGATCGTAACCTAAAC
ACCACATTCTTTGACCCTGCCGGTGGAGGAGACCCAATTCTATATCAACACCTATTC
>ABGYE689-06|Pteronotus_parnellii
ACCCTATATCTACTATTCGGCGCCTGAGCAGGAATAGTAGGCACCGCCCTCAGCCTCCTA
ATCCGCGCCGAACTGGGACAGCCTGGAGCTCTACTAGGCGATGACCAAATCTATAATGTT
GTGGTTACAGCCCATGCTTTCGTAATAATTTTCTTCATAGTTATGCCAATCATAATTGGA
GGATTTGGTAATTGACTAGTACCTCTAATAATTGGTGCTCCTGATATAGCATTCCCACGA
ATAAACAACATGAGTTTTTGACTCCTACCACCATCCTTTCTTCTATTACTAGCCTCCTCA
ATAGTTGAAGCCGGGGCAGGTACCGGCTGAACTGTCTACCCTCCACTGGCGGGAAACTTA
GCCCATGCTGGAGCTTCTGTTGACCTAACCATTTTCTCTCTACATCTAGCAGGAGTATCC
TCGATTTTAGGTGCTATTAATTTTATCACCACAATCATTAACATAAAACCCCCAGCCTTG
TCCCAATATCAGACACCTCTATTTGTATGATCAGTATTAATTACAGCTGTCCTACTACTA
CTCTCTCTTCCCGTCCTAGCAGCTGGTATTACTATACTACTAACAGATCGTAACCTAAAT
ACCACATTCTTTGACCCTGCTGGTGGAGGAGACCCAATTCTATATCAACACCTATTC
>ABGYE723-06|Pteronotus_parnellii
NNNCTATATCTACTATTCGGCGCCTGAGCAGGAATAGTAGGCACCGCCCTCAGCCTCCTA
ATCCGCGCCGAACTGGGACAGCCTGGAGCTCTACTAGGCGATGACCAAATCTATAATGTT
GTGGTTACAGCCCATGCTTTCGTAATAATTTTCTTCATAGTTATGCCAATCATAATTGGA
GGATTTGGTAATTGACTAGTACCTCTAATAATTGGTGCTCCTGATATAGCATTCCCACGA
ATAAACAACATGAGTTTTTGACTCCTACCACCATCCTTTCTTCTATTACTAGCCTCCTCA
ATAGTTGAAGCCGGGGCAGGTACCGGCTGAACTGTCTACCCTCCACTGGCGGGAAACTTA
GCCCATGCTGGAGCTTCTGTTGACCTAACCATTTTCTCTCTACATCTAGCAGGAGTATCC
TCGATTTTAGGTGCTATTAATTTTATCACCACAATCATTAACATAAAACCCCCAGCCTTG
TCCCAATATCAGACACCTCTATTTGTATGATCAGTATTAATTACAGCTGTCCTACTACTA
CTCTCTCTTCCCGTCCTAGCAGCTGGTATTACTATACTACTAACAGATCGTAACCTAAAT
ACCACATTCTTTGACCCTGCTGGTGGAGGAGACCCAATTCTATATCAACACCTATTC
>ABGYE726-06|Pteronotus_parnellii
ACCCTATATCTACTATTCGGCGCCTGAGCAGGAATAGTAGGCACCGCCCTCAGCCTCCTA
ATCCGCGCCGAACTGGGACAGCCTGGAGCTCTACTAGGCGATGACCAAATCTATAATGTT
GTGGTTACAGCCCATGCTTTCGTAATAATTTTCTTCATAGTTATGCCAATCATAATTGGA
GGATTTGGTAATTGACTAGTACCTCTAATAATTGGTGCTCCTGATATAGCATTCCCACGA
ATAAACAACATGAGTTTTTGACTCCTACCACCATCCTTTCTTCTATTACTAGCCTCCTCA
ATAGTTGAAGCCGGGGCAGGTACCGGCTGAACTGTCTACCCTCCACTGGCGGGAAACTTA
GCCCATGCTGGAGCTTCTGTTGACCTAACCATTTTCTCTCTACATCTAGCAGGAGTATCC
TCGATTTTAGGTGCTATTAATTTTATCACCACAATCATTAACATAAAACCCCCAGCCTTG
TCCCAATATCAGACACCTCTATTTGTATGATCAGTATTAATTACAGCTGTCCTACTACTA
CTCTCTCTTCCCGTCCTAGCAGCTGGTATTACTATACTACTAACAGATCGTAACCTAAAT
ACCACATTCTTTGACCCTGCTGGTGGAGGAGACCCAATTCTATATCAACACCTATTC
>ABGYE727-06|Pteronotus_parnellii
ACCCTATATCTACTATTCGGCGCCTGAGCAGGAATAGTAGGCACCGCCCTCAGCCTCCTA
ATCCGCGCCGAACTGGGACAGCCTGGAGCTCTACTAGGCGATGACCAAATCTATAATGTT
GTGGTTACAGCCCATGCTTTCGTAATAATTTTCTTCATAGTTATGCCAATCATAATTGGA
GGATTTGGTAATTGACTAGTACCTCTAATAATTGGTGCTCCTGATATAGCATTCCCACGA
ATAAACAACATGAGTTTTTGACTCCTACCACCATCCTTTCTTCTATTACTAGCCTCCTCA
ATAGTTGAAGCCGGGGCAGGTACCGGCTGAACTGTCTACCCTCCACTGGCGGGAAACTTA
GCCCATGCTGGAGCTTCTGTTGACCTAACCATTTTCTCTCTACATCTAGCAGGAGTATCC
TCGATTTTAGGTGCTATTAATTTTATCACCACAATCATTAACATAAAACCCCCAGCCTTG
TCCCAATATCAGACACCTCTATTTGTATGATCAGTATTAATTACAGCTGTCCTACTACTA
CTCTCTCTTCCCGTCCTAGCAGCTGGTATTACTATACTACTAACAGATCGTAACCTAAAT
ACCACATTCTTTGACCCTGCTGGTGGAGGAGACCCAATTCTATATCAACACCTATTC
>ABGYE728-06|Pteronotus_parnellii
ACCCTATATCTACTATTCGGCGCCTGAGCAGGAATAGTAGGCACCGCCCTCAGCCTCCTA
ATCCGCGCCGAACTGGGACAGCCTGGAGCTCTACTAGGCGATGACCAAATCTATAATGTT
GTGGTTACAGCCCATGCTTTCGTAATAATTTTCTTCATAGTTATGCCAATCATAATTGGA
GGATTTGGTAATTGACTAGTACCTCTAATAATTGGTGCTCCTGATATAGCATTCCCACGA
ATAAACAACATGAGTTTTTGACTCCTACCACCATCCTTTCTTCTATTACTAGCCTCCTCA
ATAGTTGAAGCCGGGGCAGGTACCGGCTGAACTGTCTACCCTCCACTGGCGGGAAACTTA
GCCCATGCTGGAGCTTCTGTTGACCTAACCATTTTCTCTCTACATCTAGCAGGAGTATCC
TCGATTTTAGGTGCTATTAATTTTATCACCACAATCATTAACATAAAACCCCCAGCCTTG
TCCCAATATCAGACACCTCTATTTGTATGATCAGTATTAATTACAGCTGTCCTACTACTA
CTCTCTCTTCCCGTCCTAGCAGCTGGTATTACTATACTACTAACAGATCGTAACCTAAAT
ACCACATTCTTTGACCCTGCTGGTGGAGGAGACCCAATTCTATATCAACACCTATTC
>ABGYE757-06|Pteronotus_parnellii
ACCCTATATTTATTATTCGGCGCCTGAGCAGGAATAGTAGGCACCGCCCTCAGCCTCCTA
ATCCGCGCAGAACTGGGACAACCTGGAGCCCTACTAGGCGATGACCAGATCTATAATGTT
GTGGTTACAGCCCATGCCTTTGTGATAATTTTCTTTATAGTTATGCCAATCATAATTGGA
GGCTTTGGTAATTGACTAGTGCCTCTAATAATTGGTGCTCCTGATATAGCATTCCCACGA
ATAAACAACATGAGTTTTTGACTTCTACCACCATCTTTTCTTCTCTTACTAGCCTCCTCA
ATAGTTGAAGCCGGGGCAGGTACCGGCTGAACTGTCTACCCCCCACTGGCGGGGAACTTG
GCCCATGCTGGAGCTTCTGTTGACCTAACCATTTTCTCTCTACATCTAGCAGGAGTATCC
TCAATTTTAGGTGCTATTAATTTCATTACCACAATCATTAACATAAAACCCCCAGCCCTG
TCCCAATATCAGACACCTTTATTTGTTTGATCAGTATTAATTACAGCTGTCCTACTATTA
CTCTCCCTTCCCGTCTTAGCAGCTGGCATCACTATACTACTAACGGATCGTAACCTAAAC
ACCACATTCTTTGACCCTGCCGGTGGAGGAGACCCAATTCTATATCAACACCTATTC
>ABGYE765-06|Pteronotus_parnellii
ACCCTATATCTACTATTCGGCGCCTGAGCAGGAATAGTAGGCACCGCCCTCAGCCTCCTA
ATCCGCGCCGAACTGGGACAGCCTGGAGCTCTACTAGGCGATGACCAAATCTATAATGTT
GTGGTTACAGCCCATGCTTTCGTAATAATTTTCTTCATAGTTATGCCAATCATAATTGGA
GGATTTGGTAATTGACTAGTACCTCTAATAATTGGTGCTCCTGATATAGCATTCCCACGA
ATAAACAACATGAGTTTTTGACTCCTACCACCATCCTTTCTTCTATTACTAGCCTCCTCA
ATAGTTGAAGCCGGGGCAGGTACCGGCTGAACTGTCTACCCTCCACTGGCGGGAAACTTA
GCCCATGCTGGAGCTTCTGTTGACCTAACCATTTTCTCTCTACATCTAGCAGGAGTATCC
TCGATTTTAGGTGCTATTAATTTTATCACCACAATCATTAACATAAAACCCCCAGCCTTG
TCCCAATATCAGACACCTCTATTTGTATGATCAGTATTAATTACAGCTGTCCTACTACTA
CTCTCTCTTCCCGTCCTAGCAGCTGGTATTACTATACTACTAACAGATCGTAACCTAAAT
ACCACATTCTTTGACCCTGCTGGTGGAGGAGACCCAATTCTATATCAACACCTATTC
>ABGYE766-06|Pteronotus_parnellii
ACCCTATATTTACTATTCGGCGCCTGAGCAGGAATAGTAGGCACCGCCCTCAGCCTCCTA
ATCCGCGCAGAACTGGGGCAGCCTGGAGCCCTACTAGGCGATGACCAGATCTATAATGTT
GTGGTTACAGCCCATGCCTTTGTGATAATTTTCTTTATAGTTATGCCAATCATAATTGGA
GGCTTTGGTAATTGACTAGTGCCTCTAATAATTGGTGCTCCTGATATAGCATTCCCACGA
ATAAACAACATGAGTTTTTGACTCCTACCGCCATCTTTTCTTCTCTTACTAGCCTCCTCA
ATAGTTGAAGCCGGGGCAGGTACCGGCTGAACTGTCTACCCCCCACTGGCGGGGAACTTG
GCCCATGCTGGAGCTTCTGTTGACCTAACCATTTTCTCTCTACATCTAGCAGGAGTATCC
TCAATTTTAGGTGCTATTAATTTCATTACCACAATCATTAACATAAAGCCCCCAGCCCTG
TCCCAATATCAGACACCTTTATTTGTTTGATCAGTATTAATTACAGCTGTTCTACTATTA
CTCTCCCTTCCCGTCCTAGCAGCTGGCATCACTATACTACTAACGGATCGTAACCTAAAC
ACCACATTCTTTGACCCTGCCGGTGGAGGAGACCCAATTCTATATCAACACCTATTC
>ABGYE768-06|Pteronotus_parnellii
ACCCTATATTTATTATTCGGCGCCTGAGCAGGAATAGTAGGCACCGCCCTCAGCCTCCTA
ATCCGCGCAGAACTGGGACAACCTGGAGCCCTACTAGGCGATGACCAGATCTATAATGTT
GTGGTTACAGCCCATGCCTTTGTGATAATTTTCTTTATAGTTATGCCAATCATAATTGGA
GGCTTTGGTAATTGACTAGTGCCTCTAATAATTGGTGCTCCTGATATAGCATTCCCACGA
ATAAACAACATGAGTTTTTGACTTCTACCACCATCTTTTCTTCTCTTACTAGCCTCCTCA
ATAGTTGAAGCCGGGGCAGGTACCGGCTGAACTGTCTACCCCCCACTGGCGGGGAACTTG
GCCCATGCTGGAGCTTCTGTTGACCTAACCATTTTCTCTCTACATCTGGCAGGAGTATCC
TCAATTTTAGGTGCTATTAATTTCATTACCACAATCATTAACATAAAACCCCCAGCCCTG
TCCCAATATCAGACACCTTTATTTGTTTGATCAGTATTAATTACAGCTGTCCTACTATTA
CTCTCCCTTCCCGTCTTAGCAGCTGGCATCACTATACTACTAACGGATCGTAACCTAAAC
ACCACATTCTTTGACCCTGCCGGTGGAGGAGACCCAATTCTATATCAACACCTATTC
>ABGYE784-06|Pteronotus_parnellii
ACCCTATATCTACTATTCGGCGCCTGAGCAGGAATAGTAGGCACCGCCCTCAGCCTCCTA
ATCCGCGCCGAACTGGGACAGCCTGGAGCTCTACTAGGCGATGACCAAATCTATAATGTT
GTGGTTACAGCCCATGCTTTCGTAATAATTTTCTTCATAGTTATGCCAATCATAATTGGA
GGATTTGGTAATTGACTAGTACCTCTAATAATTGGTGCTCCTGATATAGCATTCCCACGA
ATAAACAACATGAGTTTTTGACTCCTACCACCATCCTTTCTTCTATTACTAGCCTCCTCA
ATAGTTGAAGCCGGGGCAGGTACCGGCTGAACTGTCTACCCTCCACTGGCGGGAAACTTA
GCCCATGCTGGAGCTTCTGTTGACCTAACCATTTTCTCTCTACATCTAGCAGGAGTATCC
TCGATTTTAGGTGCTATTAATTTTATCACCACAATCATTAACATAAAACCCCCAGCCTTA
TCCCAATATCAGACACCTCTATTTGTATGATCAGTATTAATTACAGCTGTCCTACTACTA
CTCTCTCTTCCCGTCCTAGCAGCTGGTATTACTATACTACTAACAGATCGTAACCTAAAT
ACCACATTCTTTGACCCTGCTGGTGGAGGAGACCCAATTCTATATCAACACCTATTC
>ABGYE792-06|Pteronotus_parnellii
NNNCTATATCTACTATTCGGCGCCTGAGCAGGAATAGTAGGCACCGCCCTCAGCCTCCTA
ATCCGCGCCGAACTGGGACAGCCTGGAGCTCTACTAGGCGATGACCAAATCTATAATGTT
GTGGTTACAGCCCATGCTTTCGTAATAATTTTCTTCATAGTTATGCCAATCATAATTGGA
GGATTTGGTAATTGACTAGTACCTCTAATAATTGGTGCTCCTGATATAGCATTCCCACGA
ATAAACAACATGAGTTTTTGACTCCTACCACCATCCTTTCTTCTATTACTAGCCTCCTCA
ATAGTTGAAGCCGGGGCAGGTACCGGCTGAACTGTCTACCCTCCACTGGCGGGAAACTTA
GCCCATGCTGGAGCTTCTGTTGACCTAACCATTTTCTCTCTACATCTAGCAGGAGTATCC
TCGATTTTAGGTGCTATTAATTTTATCACCACAATCATTAACATAAAACCCCCAGCCTTG
TCCCAATATCAGACACCTCTATTTGTATGATCAGTATTAATTACAGCTGTCCTACTACTA
CTCTCTCTTCCCGTCCTAGCAGCTGGTATTACTATACTACTAACAGATCGTAACCTAAAT
ACCACATTCTTTGACCCTGCTGGTGGAGGAGACCCAATTCTATATCAACACCTATTC
>ABGYE793-06|Pteronotus_parnellii
ACCCTATATCTACTATTCGGCGCCTGAGCAGGAATAGTAGGCACCGCCCTCAGCCTCCTA
ATCCGCGCCGAACTGGGACAGCCTGGAGCTCTACTAGGCGATGACCAAATCTATAATGTT
GTGGTTACAGCCCATGCTTTCGTAATAATTTTCTTCATAGTTATGCCAATCATAATTGGA
GGATTTGGTAATTGACTAGTACCTCTAATAATTGGTGCTCCTGATATAGCATTCCCACGA
ATAAACAACATGAGTTTTTGACTCCTACCACCATCCTTTCTTCTATTACTAGCCTCCTCA
ATAGTTGAAGCCGGGGCAGGTACCGGCTGAACTGTCTACCCTCCACTGGCGGGAAACTTA
GCCCATGCTGGAGCTTCTGTTGACCTAACCATTTTCTCTCTACATCTAGCAGGAGTATCC
TCGATTTTAGGTGCTATTAATTTTATCACCACAATCATTAACATAAAACCCCCAGCCTTG
TCCCAATATCAGACACCTCTATTTGTATGATCAGTATTAATTACAGCTGTCCTACTACTA
CTCTCTCTTCCCGTCCTAGCAGCTGGTATTACTATACTACTAACAGATCGTAACCTAAAT
ACCACATTCTTTGACCCTGCTGGTGGAGGAGACCCAATTCTATATCAACACCTATTC
>ABGYE794-06|Pteronotus_parnellii
NCCCTATATCTACTATTCGGCGCCTGAGCAGGAATAGTAGGCACCGCCCTCAGCCTCCTA
ATCCGCGCCGAACTGGGACAGCCTGGAGCTCTACTAGGCGATGACCAAATCTATAATGTT
GTGGTTACAGCCCATGCTTTCGTAATAATTTTCTTCATAGTTATGCCAATCATAATTGGA
GGATTTGGTAATTGACTAGTACCTCTAATAATTGGTGCTCCTGATATAGCATTCCCACGA
ATAAACAACATGAGTTTTTGACTCCTACCACCATCCTTTCTTCTATTACTAGCCTCCTCA
ATAGTTGAAGCCGGGGCAGGTACCGGCTGAACTGTCTACCCTCCACTGGCGGGAAACTTA
GCCCATGCTGGAGCTTCTGTTGACCTAACCATTTTCTCTCTACATCTAGCAGGAGTATCC
TCGATTTTAGGTGCTATTAATTTTATCACCACAATCATTAACATAAAACCCCCAGCCTTG
TCCCAATATCAGACACCTCTATTTGTATGATCAGTATTAATTACAGCTGTCCTACTACTA
CTCTCTCTTCCCGTCCTAGCAGCTGGTATTACTATACTACTAACAGATCGTAACCTAAAT
ACCACATTCTTTGACCCTGCTGGTGGAGGAGACCCAATTCTATATCAACACCTATTC
>ABGYE795-06|Pteronotus_parnellii
ACCCTATATCTACTATTCGGCGCCTGAGCAGGAATAGTAGGCACCGCCCTCAGCCTCCTA
ATCCGCGCCGAACTGGGACAGCCTGGAGCTCTACTAGGCGATGACCAAATCTATAATGTT
GTGGTTACAGCCCATGCTTTCGTAATAATTTTCTTCATAGTTATGCCAATCATAATTGGA
GGATTTGGTAATTGACTAGTACCTCTAATAATTGGTGCTCCTGATATAGCATTCCCACGA
ATAAACAACATGAGTTTTTGACTCCTACCACCATCCTTTCTTCTATTACTAGCCTCCTCA
ATAGTTGAAGCCGGGGCAGGTACCGGCTGAACTGTCTACCCTCCACTGGCGGGAAACTTA
GCCCATGCTGGAGCTTCTGTTGACCTAACCATTTTCTCTCTACATCTAGCAGGAGTATCC
TCGATTTTAGGTGCTATTAATTTTATCACCACAATCATTAACATAAAACCCCCAGCCTTG
TCCCAATATCAGACACCTCTATTTGTATGATCAGTATTAATTACAGCTGTCCTACTACTA
CTCTCTCTTCCCGTCCTAGCAGCTGGTATTACTATACTACTAACAGATCGTAACCTAAAT
ACCACATTCTTTGACCCTGCTGGTGGAGGAGACCCAATTCTATATCAACACCTATTC
>ABGYE805-06|Pteronotus_parnellii
ACCCTATATTTATTATTCGGCGCCTGAGCAGGAATAGTAGGCACCGCCCTCAGCCTCCTA
ATCCGCGCAGAACTGGGACAACCTGGAGCCCTACTAGGCGATGACCAGATCTATAATGTT
GTGGTTACAGCCCATGCCTTTGTGATAATTTTCTTTATAGTTATGCCAATCATAATTGGA
GGCTTTGGTAATTGACTAGTGCCTCTAATAATTGGTGCTCCTGATATAGCATTCCCACGA
ATAAACAACATGAGTTTTTGACTTCTACCACCATCTTTTCTTCTCTTACTAGCCTCCTCA
ATAGTTGAAGCCGGGGCAGGTACCGGCTGAACTGTCTACCCCCCACTGGCGGGGAACTTG
GCCCATGCTGGAGCTTCTGTTGACCTAACCATTTTCTCTCTACATCTAGCAGGAGTATCC
TCAATTTTAGGTGCTATTAATTTCATTACCACAATCATTAACATAAAACCCCCAGCCCTG
TCCCAATATCAGACACCTTTATTTGTTTGATCAGTATTAATTACAGCTGTCCTACTATTA
CTCTCCCTTCCCGTCTTAGCAGCTGGCATCACTATACTACTAACGGATCGTAACCTAAAC
ACCACATTCTTTGACCCTGCCGGTGGAGGAGACCCAATTCTATATCAACACCTATNN
>ABGYE806-06|Pteronotus_parnellii
ACCCTATATTTATTATTCGGCGCCTGAGCAGGAATAGTAGGCACCGCCCTCAGCCTCCTA
ATCCGCGCAGAACTGGGACAACCTGGAGCCCTACTAGGCGATGACCAGATCTATAATGTT
GTGGTTACAGCCCATGCCTTTGTGATAATTTTCTTTATAGTTATGCCAATCATAATTGGA
GGCTTTGGTAATTGACTAGTGCCTCTAATAATTGGTGCTCCTGATATAGCATTCCCACGA
ATAAACAACATGAGTTTTTGACTTCTACCACCATCTTTTCTTCTCTTACTAGCCTCCTCA
ATAGTTGAAGCCGGGGCAGGTACCGGCTGAACTGTCTACCCCCCACTGGCGGGGAACTTG
GCCCATGCTGGAGCTTCTGTTGACCTAACCATTTTCTCTCTACATCTAGCAGGAGTATCC
TCAATTTTAGGTGCTATTAATTTCATTACCACAATCATTAACATAAAACCCCCAGCCCTG
TCCCAATATCAGACACCTTTATTTGTTTGATCAGTATTAATTACAGCTGTCCTACTATTA
CTCTCCCTTCCCGTCTTAGCAGCTGGCATCACTATACTACTAACGGATCGTAACCTAAAC
ACCACATTCTTTGACCCTGCCGGTGGAGGAGACCCAATTCTATATCAACACCTATTC
>ABGYE847-06|Pteronotus_parnellii
ACCCTATATTTACTATTCGGCGCCTGAGCAGGAATAGTAGGTACCGCCCTCAGCCTCCTA
ATCCGCGCAGAACTGGGACAGCCTGGAGCCCTACTAGGCGATGACCAGATCTATAATGTT
GTGGTTACAGCCCATGCCTTTGTAATAATTTTCTTTATAGTTATGCCAATCATAATTGGA
GGCTTTGGTAATTGACTAGTGCCTCTAATAATTGGTGCTCCTGATATAGCATTCCCACGA
ATAAACAACATGAGTTTTTGACTCCTACCGCCATCTTTTCTTCTCTTACTAGCCTCCTCA
ATAGTTGAAGCCGGGGCAGGTACCGGCTGAACTGTCTACCCCCCACTGGCGGGGAACTTG
GCCCATGCTGGAGCTTCTGTTGACCTAACCATTTTCTCTCTACATCTAGCAGGAGTATCC
TCAATTTTAGGTGCTATTAATTTCATTACCACAATCATTAACATAAAACCCCCAGCCCTG
TCCCAATATCAGACACCTCTATTTGTTTGATCAGTATTAATTACAGCTGTTCTACTATTA
CTCTCCCTTCCCGTCCTAGCAGCTGGCATCACTATACTACTAACGGATCGTAACCTAAAC
ACCACATTCTTTGACCCTGCCGGTGGAGGAGACCCAATTCTATATCAACACCTATTC
>ABGYF020-06|Pteronotus_parnellii
ACCCTATATTTATTATTCGGCGCCTGAGCAGGAATAGTAGGCACCGCCCTCAGCCTCCTA
ATCCGCGCAGAACTGGGACAACCTGGAGCCCTACTAGGCGATGACCAGATCTATAATGTT
GTGGTTACAGCCCATGCCTTTGTGATAATTTTCTTTATAGTTATGCCAATCATAATTGGA
GGCTTTGGTAATTGACTAGTGCCTCTAATAATTGGTGCTCCTGATATAGCATTCCCACGA
ATAAACAACATGAGTTTTTGACTTCTACCACCATCTTTTCTTCTCTTACTAGCCTCCTCA
ATAATTGAAGCCGGGGCAGGTACCGGCTGAACTGTCTACCCCCCACTGGCGGGGAACTTG
GCCCATGCTGGAGCTTCTGTTGACCTAACCATTTTCTCTCTACATCTAGCAGGAGTATCC
TCAATTTTAGGTGCTATTAATTTCATTACCACAATCATTAACATAAAACCCCCAGCCCTG
TCCCAATATCAGACACCTTTATTTGTTTGATCAGTATTAATTACAGCTGTCCTACTATTA
CTCTCCCTTCCCGTCTTAGCAGCTGGCATCACTATACTACTAACGGATCGTAACCTAAAC
ACCACATTCTTTGACCCTGCCGGTGGAGGAGACCCAATTCTATATCAACACCTATTC
>ABGYF028-06|Pteronotus_parnellii
ACCCTATATTTATTATTCGGCGCCTGAGCAGGAATAGTAGGCACCGCCCTCAGCCTCCTA
ATCCGCGCAGAACTGGGACAACCTGGAGCCCTACTAGGCGATGACCAGATCTATAATGTT
GTGGTTACAGCCCATGCCTTTGTGATAATTTTCTTTATAGTTATGCCAATCATAATTGGA
GGCTTTGGTAATTGACTAGTGCCTCTAATAATTGGTGCTCCTGATATAGCATTCCCACGA
ATAAACAACATGAGTTTTTGACTTCTACCACCATCTTTTCTTCTCTTACTAGCCTCCTCA
ATAGTTGAAGCCGGGGCAGGTACCGGCTGAACTGTCTACCCCCCACTGGCGGGGAACTTG
GCCCATGCTGGAGCTTCTGTTGACCTAACCATTTTCTCTCTACATCTAGCAGGAGTATCC
TCAATTTTAGGTGCTATTAATTTCATTACCACAATCATTAACATAAAACCCCCAGCCCTG
TCCCAATATCAGACACCTTTATTTGTTTGATCAGTATTAATTACAGCTGTCCTACTATTA
CTCTCCCTTCCCGTCTTAGCAGCTGGCATCACTATACTACTAACGGATCGTAACCTAAAC
ACCACATTCTTTGACCCTGCCGGTGGAGGAGACCCAATTCTATATCAACACCTATTC
>ABGYF029-06|Pteronotus_parnellii
ACCCTATATTTATTATTCGGCGCCTGAGCAGGAATAGTAGGCACCGCCCTCAGCCTCCTA
ATCCGCGCAGAACTGGGACAACCTGGAGCCCTACTAGGCGATGACCAGATCTATAATGTT
GTAGTTACAGCCCATGCCTTTGTGATAATTTTCTTTATAGTTATGCCAATCATAATTGGA
GGCTTTGGTAATTGACTAGTGCCTCTAATAATTGGTGCTCCTGATATAGCATTCCCACGA
ATAAACAACATGAGTTTTTGACTTCTACCACCATCTTTTCTTCTCTTACTAGCCTCCTCA
ATAGTTGAAGCCGGGGCAGGTACCGGCTGAACTGTCTACCCCCCACTGGCGGGGAACTTG
GCCCATGCTGGAGCTTCTGTTGACCTAACCATTTTCTCTCTACATCTAGCAGGAGTATCC
TCAATTTTAGGTGCTATTAATTTCATTACCACAATCATTAACATAAAACCCCCAGCCCTG
TCCCAATATCAGACACCTTTATTTGTTTGATCAGTATTAATTACAGCTGTCCTACTATTA
CTCTCCCTTCCCGTCTTAGCAGCTGGCATCACTATACTACTAACGGATCGTAACCTAAAC
ACCACATTCTTTGACCCTGCCGGTGGAGGAGACCCAATTCTATATCAACACCTATTC
>ABGYF034-06|Pteronotus_parnellii
ACCCTATATTTATTATTCGGCGCCTGAGCAGGAATAGTAGGCACCGCCCTCAGCCTCCTA
ATCCGCGCAGAACTGGGACAACCTGGAGCCCTACTAGGCGATGACCAGATCTATAATGTT
GTGGTTACAGCCCATGCCTTTGTGATAATTTTCTTTATAGTTATGCCAATCATAATTGGA
GGCTTTGGTAATTGACTAGTGCCTCTAATAATTGGTGCTCCTGATATAGCATTCCCACGA
ATAAACAACATGAGTTTTTGACTTCTACCACCATCTTTTCTTCTCTTACTAGCCTCCTCA
ATAGTTGAAGCCGGGGCAGGTACCGGCTGAACTGTCTACCCCCCACTGGCGGGGAACTTG
GCCCATGCTGGAGCTTCTGTTGACCTAACCATTTTCTCTCTACATCTAGCAGGAGTATCC
TCAATTTTAGGTGCTATTAATTTCATTACCACAATCATTAACATAAAACCCCCAGCCCTG
TCCCAATATCAGACACCTTTATTTGTTTGATCAGTATTAATTACAGCTGTCCTACTATTA
CTCTCCCTTCCCGTCTTAGCAGCTGGCATCACTATACTACTAACGGATCGTAACCTAAAC
ACCACATTCTTTGACCCTGCCGGTGGAGGAGACCCAATTCTATATCAACACCTATTC
>ABGYF041-06|Pteronotus_parnellii
ACCCTATATTTATTATTCGGCGCCTGAGCAGGAATAGTAGGCACCGCCCTCAGCCTCCTA
ATCCGCGCAGAACTGGGACAACCTGGAGCCCTACTAGGCGATGACCAGATCTATAATGTT
GTGGTTACAGCCCATGCCTTTGTGATAATTTTCTTTATAGTTATGCCAATCATAATTGGA
GGCTTTGGTAATTGACTAGTGCCTCTAATAATTGGTGCTCCTGATATAGCATTCCCACGA
ATAAACAACATGAGTTTTTGACTTCTACCACCATCTTTTCTTCTCTTACTAGCCTCCTCA
ATAGTTGAAGCCGGGGCAGGTACCGGCTGAACTGTCTACCCCCCACTGGCGGGGAACTTG
GCCCATGCTGGAGCTTCTGTTGACCTAACCATTTTCTCTCTACATCTAGCAGGAGTATCC
TCAATTTTAGGTGCTATTAATTTCATTACCACAATCATTAACATAAAACCCCCAGCCCTG
TCCCAATATCAGACACCTTTATTTGTTTGATCAGTATTAATTACAGCTGTCCTACTATTA
CTCTCCCTTCCCGTCTTAGCAGCTGGCATCACTATACTACTAACGGATCGTAACCTAAAC
ACCACATTCTTTGACCCTGCCGGTGGAGGAGACCCAATTCTATATCAACACCTATTC
>ABGYF042-06|Pteronotus_parnellii
ACCCTATATTTACTATTCGGCGCCTGAGCAGGAATAGTAGGCACCGCCCTCAGCCTCCTA
ATCCGCGCAGAACTGGGGCAGCCTGGAGCCCTACTAGGCGATGACCAGATCTATAATGTT
GTGGTTACAGCCCATGCCTTTGTGATAATTTTCTTTATAGTTATGCCAATCATAATTGGA
GGCTTTGGTAATTGACTAGTGCCTCTAATAATTGGTGCTCCTGATATAGCATTCCCACGA
ATAAACAACATGAGTTTTTGACTCCTACCGCCATCTTTTCTTCTCTTACTAGCCTCCTCA
ATAGTTGAAGCCGGGGCAGGTACCGGCTGAACTGTCTACCCCCCACTGGCGGGGAACTTG
GCCCATGCTGGAGCTTCTGTTGACCTAACCATTTTCTCTCTACATCTAGCAGGAGTATCC
TCAATTTTAGGTGCTATTAATTTCATTACCACAATCATTAACATAAAGCCCCCAGCCCTG
TCCCAATATCAGACACCTTTATTTGTTTGATCAGTATTAATTACAGCTGTTCTACTATTA
CTCTCCCTTCCCGTCCTAGCAGCTGGCATCACTATACTACTAACGGATCGTAACCTAAAC
ACCACATTCTTTGACCCTGCCGGTGGAGGAGACCCAATTCTATATCAACACCTATTC
>ABGYF043-06|Pteronotus_parnellii
ACCCTATATTTATTATTCGGCGCCTGAGCAGGAATAGTAGGCACCGCCCTCAGCCTCCTA
ATCCGCGCAGAACTGGGACAACCTGGAGCCCTACTAGGCGATGACCAGATCTATAATGTT
GTAGTTACAGCCCATGCCTTTGTGATAATTTTCTTTATAGTTATGCCAATCATAATTGGA
GGCTTTGGTAATTGACTAGTGCCTCTAATAATTGGTGCTCCTGATATAGCATTCCCACGA
ATAAACAACATGAGTTTTTGACTTCTACCACCATCTTTTCTTCTCTTACTAGCCTCCTCA
ATAGTTGAAGCCGGGGCAGGTACCGGCTGAACTGTCTACCCCCCACTGGCGGGGAACTTG
GCCCATGCTGGAGCTTCTGTTGACCTAACCATTTTCTCTCTACATCTAGCAGGAGTATCC
TCAATTTTAGGTGCTATTAATTTCATTACCACAATCATTAACATAAAACCCCCAGCCCTG
TCCCAATATCAGACACCTTTATTTGTTTGATCAGTATTAATTACAGCTGTCCTACTATTA
CTCTCCCTTCCCGTCTTAGCAGCTGGCATCACTATACTACTAACGGATCGTAACCTAAAC
ACCACATTCTTTGACCCTGCCGGTGGAGGAGACCCAATTCTATATCAACACCTATTC
>ABGYF052-06|Pteronotus_parnellii
ACCCTATATTTACTATTCGGCGCCTGAGCAGGAATAGTAGGCACCGCCCTCAGCCTCCTA
ATCCGCGCAGAACTGGGGCAGCCTGGAGCCCTACTAGGCGATGACCAGATCTATAATGTT
GTGGTTACAGCCCATGCCTTTGTGATAATTTTCTTTATAGTTATGCCAATCATAATTGGA
GGCTTTGGTAATTGACTAGTGCCTCTAATAATTGGTGCTCCTGATATAGCATTCCCACGA
ATAAACAACATGAGTTTTTGACTCCTACCGCCATCTTTTCTTCTCTTACTAGCCTCCTCA
ATAGTTGAAGCCGGGGCAGGTACCGGCTGAACTGTCTACCCCCCACTGGCGGGGAACTTG
GCCCATGCTGGAGCTTCTGTTGACCTAACCATTTTCTCTCTACATCTAGCAGGAGTATCC
TCAATTTTAGGTGCTATTAATTTCATTACCACAATCATTAACATAAAGCCCCCAGCCCTG
TCCCAATATCAGACACCTTTATTTGTTTGATCAGTATTAATTACAGCTGTTCTACTATTA
CTCTCCCTTCCCGTCCTAGCAGCTGGCATCACTATACTACTAACGGATCGTAACCTAAAC
ACCACATTCTTTGACCCTGCCGGTGGAGGAGACCCAATTCTATATCAACACCTATTC
>ABGYF053-06|Pteronotus_parnellii
ACCCTATATTTACTATTCGGCGCCTGAGCAGGAATAGTAGGCACCGCCCTCAGCCTCCTA
ATCCGCGCAGAACTGGGGCAGCCTGGAGCCCTACTAGGCGATGACCAGATCTATAATGTT
GTGGTTACAGCCCATGCCTTTGTGATAATTTTCTTTATAGTTATGCCAATCATAATTGGA
GGCTTTGGTAATTGACTAGTGCCTCTAATAATTGGTGCTCCTGATATAGCATTCCCACGA
ATAAACAACATGAGTTTTTGACTCCTACCGCCATCTTTTCTTCTCTTACTAGCCTCCTCA
ATAGTTGAAGCCGGGGCAGGTACCGGCTGAACTGTCTACCCCCCACTGGCGGGGAACTTG
GCCCATGCTGGAGCTTCTGTTGACCTAACCATTTTCTCTCTACATCTAGCAGGAGTATCC
TCAATTTTAGGTGCTATTAATTTCATTACCACAATCATTAACATAAAGCCCCCAGCCCTG
TCCCAATATCAGACACCTTTATTTGTTTGATCAGTATTAATTACAGCTGTTCTACTATTA
CTCTCCCTTCCCGTCCTAGCAGCTGGCATCACTATACTACTAACGGATCGTAACCTAAAC
ACCACATTCTTTGACCCTGCCGGTGGAGGAGACCCAATTCTATATCAACACCTATTC
>ABGYF054-06|Pteronotus_parnellii
ACCCTATATTTACTATTCGGCGCCTGAGCAGGAATAGTAGGCACCGCCCTCAGCCTCCTA
ATCCGCGCAGAACTGGGGCAGCCTGGAGCCCTACTAGGCGATGACCAGATCTATAATGTT
GTGGTTACAGCCCATGCCTTTGTGATAATTTTCTTTATAGTTATGCCAATCATAATTGGA
GGCTTTGGTAATTGACTAGTGCCTCTAATAATTGGTGCTCCTGATATAGCATTCCCACGA
ATAAACAACATGAGTTTTTGACTCCTACCGCCATCTTTTCTTCTCTTACTAGCCTCCTCA
ATAGTTGAAGCCGGGGCAGGTACCGGCTGAACTGTCTACCCCCCACTGGCGGGGAACTTG
GCCCATGCTGGAGCTTCTGTTGACCTAACCATTTTCTCTCTACATCTAGCAGGAGTATCC
TCAATTTTAGGTGCTATTAATTTCATTACCACAATCATTAACATAAAGCCCCCAGCCCTG
TCCCAATATCAGACACCTTTATTTGTTTGATCAGTATTAATTACAGCTGTTCTACTATTA
CTCTCCCTTCCCGTCCTAGCAGCTGGCATCACTATACTACTAACGGATCGTAACCTAAAC
ACCACATTCTTTGACCCTGCCGGTGGAGGAGACCCAATTCTATATCAACACCTATTC
>ABGYF060-06|Pteronotus_parnellii
NNNCTATATTTATTATTCGGCGCCTGAGCAGGAATAGTAGGCACCGCCCTCAGCCTCCTA
ATCCGCGCAGAACTGGGACAACCTGGAGCCCTACTAGGCGATGACCAGATCTATAATGTT
GTGGTTACAGCCCATGCCTTTGTGATAATTTTCTTTATAGTTATGCCAATCATAATTGGA
GGCTTTGGTAATTGACTAGTGCCTCTAATAATTGGTGCTCCTGATATAGCATTCCCACGA
ATAAACAACATGAGTTTTTGACTTCTACCACCATCTTTTCTTCTCTTACTAGCCTCCTCA
ATAGTTGAAGCCGGGGCAGGTACCGGCTGAACTGTCTACCCCCCACTGGCGGGGAACTTG
GCCCATGCTGGAGCTTCTGTTGACCTAACCATTTTCTCTCTACATCTAGCAGGAGTATCC
TCAATTTTAGGTGCTATTAATTTCATTACCACAATCATTAACATAAAACCCCCAGCCCTG
TCCCAATATCAGACACCTTTATTTGTTTGATCAGTATTAATTACAGCTGTCCTACTATTA
CTCTCCCTTCCCGTCTTAGCAGCTGGCATCACTATACTACTAACGGATCGTAACCTAAAC
ACCACATTCTTTGACCCTGCCGGTGGAGGAGACCCAATTCTATATCANNNNNNNNNN
>ABGYF061-06|Pteronotus_parnellii
ACCCTATATCTACTATTCGGCGCCTGAGCAGGAATAGTAGGCACCGCCCTCAGCCTCCTA
ATCCGCGCCGAACTGGGACAGCCTGGAGCTCTACTAGGCGATGACCAAATCTATAATGTT
GTGGTTACAGCCCATGCTTTCGTAATAATTTTCTTCATAGTTATGCCAATCATAATTGGA
GGATTTGGTAATTGACTAGTACCTCTAATAATTGGTGCTCCTGATATAGCATTCCCACGA
ATAAACAACATGAGTTTTTGACTCCTACCACCATCCTTTCTTCTATTACTAGCCTCCTCA
ATAGTTGAAGCCGGGGCAGGTACCGGCTGAACTGTCTACCCTCCACTGGCGGGAAACTTA
GCCCATGCTGGAGCTTCTGTTGACCTAACCATTTTCTCTCTACATCTAGCAGGAGTATCC
TCGATTTTAGGTGCTATTAATTTTATCACCACAATCATTAACATAAAACCCCCAGCCTTG
TCCCAATATCAGACACCTCTATTTGTATGATCAGTATTAATTACAGCTGTCCTACTACTA
CTCTCTCTTCCCGTCCTAGCAGCTGGTATTACTATACTACTAACAGATCGTAACCTAAAT
ACCACATTCTTTGACCCTGCTGGTGGAGGAGACCCAATTCTATATCAACACCTATTC
>ABGYF092-06|Pteronotus_parnellii
NNNNNNTATCTACTATTCGGCGCCTGAGCAGGAATAGTAGGCACCGCCCTCAGCCTCCTA
ATCCGCGCCGAACTGGGACAGCCTGGAGCTCTACTAGGCGATGACCAAATCTATAATGTT
GTGGTTACAGCCCATGCTTTCGTAATAATTTTCTTCATAGTTATGCCAATCATAATTGGA
GGATTTGGTAATTGACTAGTACCTCTAATAATTGGTGCTCCTGATATAGCATTCCCACGA
ATAAACAACATGAGTTTTTGACTCCTACCACCATCCTTTCTTCTATTACTAGCCTCCTCA
ATAGTTGAAGCCGGGGCAGGTACCGGCTGAACTGTCTACCCTCCACTGGCGGGAAACTTA
GCCCATGCTGGAGCTTCTGTTGACCTAACCATTTTCTCTCTACATCTAGCAGGAGTATCC
TCGATTTTAGGTGCTATTAATTTTATCACCACAATCATTAACATAAAACCCCCAGCCTTG
TCCCAATATCAGACACCTCTATTTGTATGATCAGTATTAATTACAGCTGTCCTACTACTA
CTCTCTCTTCCCGTCCTAGCAGCTGGTATTACTATACTACTAACAGATCGTAACCTAAAT
ACCACATTCTTTGACCCTGCTGGTGGAGGAGACCCAATTCTATATCNNNNNNNNNNN
>ABGYF182-06|Pteronotus_parnellii
ACCCTATATCTACTATTCGGCGCCTGAGCAGGAATAGTAGGCACCGCCCTCAGCCTCCTA
ATCCGCGCCGAACTGGGACAGCCTGGAGCTCTACTAGGCGATGACCAAATCTATAATGTT
GTGGTTACAGCCCATGCTTTCGTAATAATTTTCTTCATAGTTATGCCAATCATAATTGGA
GGATTTGGTAATTGACTAGTACCTCTAATAATTGGTGCTCCTGATATAGCATTCCCACGA
ATAAACAACATGAGTTTTTGACTCCTACCACCATCCTTTCTTCTATTACTAGCCTCCTCA
ATAGTTGAAGCCGGGGCAGGTACCGGCTGAACTGTCTACCCTCCACTGGCGGGAAACTTA
GCCCATGCTGGAGCTTCTGTTGACCTAACCATTTTCTCTCTACATCTAGCAGGAGTATCC
TCGATTTTAGGTGCTATTAATTTTATCACCACAATCATTAACATAAAACCCCCAGCCTTG
TCCCAATATCAGACACCTCTATTTGTATGATCAGTATTAATTACAGCTGTCCTACTACTA
CTCTCTCTTCCCGTCCTAGCAGCTGGTATTACTATACTACTAACAGATCGTAACCTAAAT
ACCACATTCTTTGACCCTGCTGGTGGAGGAGACCCAATTCTATATCAACACCTATTC
>ABGYF210-06|Pteronotus_parnellii
NCCCTATATCTACTATTCGGCGCCTGAGCAGGAATAGTAGGCACCGCCCTCAGCCTCCTA
ATCCGCGCCGAACTGGGACAGCCTGGAGCTCTACTAGGCGATGACCAAATCTATAATGTT
GTGGTTACAGCCCATGCTTTCGTAATAATTTTCTTCATAGTTATGCCAATCATAATTGGA
GGATTTGGTAATTGACTAGTACCTCTAATAATTGGTGCTCCTGATATAGCATTCCCACGA
ATAAACAACATGAGTTTTTGACTCCTACCACCATCCTTTCTTCTATTACTAGCCTCCTCA
ATAGTTGAAGCCGGGGCAGGTACCGGCTGAACTGTCTACCCTCCACTGGCGGGAAACTTA
GCCCATGCTGGAGCTTCTGTTGACCTAACCATTTTCTCTCTACATCTAGCAGGAGTATCC
TCGATTTTAGGTGCTATTAATTTTATCACCACAATCATTAACATAAAACCCCCAGCCTTG
TCCCAATATCAGACACCTCTATTTGTATGATCAGTATTAATTACAGCTGTCCTACTACTA
CTCTCTCTTCCCGTCCTAGCAGCTGGTATTACTATACTACTAACAGATCGTAACCTAAAT
ACCACATTCTTTGACCCTGCTGGTGGAGGAGACCCAATTCTATATCAACACCTATTC
>ABGYF233-06|Pteronotus_parnellii
ACCCTATATCTACTATTCGGCGCCTGAGCAGGAATAGTAGGCACCGCCCTCAGCCTCCTA
ATCCGCGCCGAACTGGGACAGCCTGGAGCTCTACTAGGCGATGACCAAATCTATAATGTT
GTGGTTACAGCCCATGCTTTCGTAATAATTTTCTTCATAGTTATGCCAATCATAATTGGA
GGATTTGGTAATTGACTAGTACCTCTAATAATTGGTGCTCCTGATATAGCATTCCCACGA
ATAAACAACATGAGTTTTTGACTCCTACCACCATCCTTTCTTCTATTACTAGCCTCCTCA
ATAGTTGAAGCCGGGGCAGGTACCGGCTGAACTGTCTACCCTCCACTGGCGGGAAACTTA
GCCCATGCTGGAGCTTCTGTTGACCTAACCATTTTCTCTCTACATCTAGCAGGAGTATCC
TCGATTTTAGGTGCTATTAATTTTATCACCACAATCATTAACATAAAACCCCCAGCCTTG
TCCCAATATCAGACACCTCTATTTGTATGATCAGTATTAATTACAGCTGTCCTACTACTA
CTCTCTCTTCCCGTCCTAGCAGCTGGTATTACTATACTACTAACGGATCGTAACCTAAAT
ACCACATTCTTTGACCCTGCTGGTGGAGGAGACCCAATTCTATATCAACACCTATTC
>ABGYF242-06|Pteronotus_parnellii
ACCCTATATCTACTATTCGGCGCCTGAGCAGGAATAGTAGGCACCGCCCTCAGCCTCCTA
ATCCGCGCCGAACTGGGACAGCCTGGAGCTCTACTAGGCGATGACCAAATCTATAATGTT
GTGGTTACAGCCCATGCTTTCGTAATAATTTTCTTCATAGTTATGCCAATCATAATTGGA
GGATTTGGTAATTGACTAGTACCTCTAATAATTGGTGCTCCTGATATAGCATTCCCACGA
ATAAACAACATGAGTTTTTGACTCCTACCACCATCCTTTCTTCTATTACTAGCCTCCTCA
ATAGTTGAAGCCGGGGCAGGTACCGGCTGAACTGTCTACCCTCCACTGGCGGGAAACTTA
GCCCATGCTGGAGCTTCTGTTGACCTAACCATTTTCTCTCTACATCTAGCAGGAGTATCC
TCGATTTTAGGTGCTATTAATTTTATCACCACAATCATTAACATAAAACCCCCAGCCTTG
TCCCAATATCAGACACCTCTATTTGTATGATCAGTATTAATTACAGCTGTCCTACTACTA
CTCTCTCTTCCCGTCCTAGCAGCTGGTATTACTATACTACTAACAGATCGTAACCTAAAT
ACCACATTCTTTGACCCTGCTGGTGGAGGAGACCCAATTCTATATCAACACCTATTC
>ABGYF243-06|Pteronotus_parnellii
ACCCTATATCTACTATTCGGCGCCTGAGCAGGAATAGTAGGCACCGCCCTCAGCCTCCTA
ATCCGCGCCGAACTGGGACAGCCTGGAGCTCTACTAGGCGATGACCAAATCTATAATGTT
GTGGTTACAGCCCATGCTTTCGTAATAATTTTCTTCATAGTTATGCCAATCATAATTGGA
GGATTTGGTAATTGACTAGTACCTCTAATAATTGGTGCTCCTGATATAGCATTCCCACGA
ATAAACAACATGAGTTTTTGACTCCTACCACCATCCTTTCTTCTATTACTAGCCTCCTCA
ATAGTTGAAGCCGGGGCAGGTACCGGCTGAACTGTCTACCCTCCACTGGCGGGAAACTTA
GCCCATGCTGGAGCTTCTGTTGACCTAACCATTTTCTCTCTACATCTAGCAGGAGTATCC
TCGATTTTAGGTGCTATTAATTTTATCACCACAATCATTAACATAAAACCCCCAGCCTTG
TCCCAATATCAGACACCTCTATTTGTATGATCAGTATTAATTACAGCTGTCCTACTACTA
CTCTCTCTTCCCGTCCTAGCAGCTGGTATTACTATACTACTAACAGATCGTAACCTAAAT
ACCACATTCTTTGACCCTGCTGGTGGAGGAGACCCAATTCTATATCAACACCTATTC
>ABGYF275-06|Pteronotus_parnellii
ACCCTATATTTATTATTCGGCGCCTGAGCAGGAATAGTAGGCACCGCCCTCAGCCTCCTA
ATCCGCGCAGAACTGGGACAACCTGGAGCCCTACTAGGCGATGACCAGATCTATAATGTT
GTGGTTACAGCCCATGCCTTTGTGATAATTTTCTTTATAGTTATGCCAATCATAATTGGA
GGCTTTGGTAATTGACTAGTGCCTCTAATAATTGGTGCTCCTGATATAGCATTCCCACGA
ATAAACAACATGAGTTTTTGACTTCTACCACCATCTTTTCTTCTCTTACTAGCCTCCTCA
ATAGTTGAAGCCGGGGCAGGTACCGGCTGAACTGTCTACCCCCCACTGGCGGGGAACTTG
GCCCATGCTGGAGCTTCTGTTGACCTAACCATTTTCTCTCTACATCTAGCAGGAGTATCC
TCAATTTTAGGTGCTATTAATTTCATTACCACAATCATTAACATAAAACCCCCAGCCCTG
TCCCAATATCAGACACCTTTATTTGTTTGATCAGTATTAATTACAGCTGTCCTACTATTA
CTCTCCCTTCCCGTCTTAGCAGCTGGCATCACTATACTACTAACGGATCGTAACCTAAAC
ACCACATTCTTTGACCCTGCCGGTGGAGGAGACCCAATTCTATATCAACACCTATTC
>ABGYG002-06|Pteronotus_parnellii
ACCCTATATCTACTATTCGGCGCCTGAGCAGGAATAGTAGGCACCGCCCTCAGCCTCCTA
ATCCGCGCCGAACTGGGACAGCCTGGAGCTCTACTAGGCGATGACCAAATCTATAATGTT
GTGGTTACAGCCCATGCTTTCGTAATAATTTTCTTCATAGTTATGCCAATCATAATTGGA
GGATTTGGTAATTGACTAGTACCTCTAATAATTGGTGCTCCTGATATAGCATTCCCACGA
ATAAACAACATGAGTTTTTGACTCCTACCACCATCCTTTCTTCTATTACTAGCCTCCTCA
ATAGTTGAAGCCGGGGCAGGTACCGGCTGAACTGTCTACCCTCCACTGGCGGGAAACTTA
GCCCATGCTGGAGCTTCTGTTGACCTAACCATTTTCTCTCTACATCTAGCAGGAGTATCC
TCGATTTTAGGTGCTATTAATTTTATCACCACAATCATTAACATAAAACCCCCAGCCTTG
TCCCAATATCAGACACCTCTATTTGTATGATCAGTATTAATTACAGCTGTCCTACTACTA
CTCTCTCTTCCCGTCCTAGCAGCTGGTATTACTATACTACTAACAGATCGTAACCTAAAT
ACCACATTCTTTGACCCTGCTGGTGGAGGAGACCCAATTCTATATCAACACCTATTC
>ABGYG003-06|Pteronotus_parnellii
ACCCTATATCTACTATTCGGCGCCTGAGCAGGAATAGTAGGCACCGCCCTCAGCCTCCTA
ATCCGCGCCGAACTGGGACAGCCTGGAGCTCTACTAGGCGATGACCAAATCTATAATGTT
GTGGTTACAGCCCATGCTTTCGTAATAATTTTCTTCATAGTTATGCCAATCATAATTGGA
GGATTTGGTAATTGACTAGTACCTCTAATAATTGGTGCTCCTGATATAGCATTCCCACGA
ATAAACAACATGAGTTTTTGACTCCTACCACCATCCTTTCTTCTATTACTAGCCTCCTCA
ATAGTTGAAGCCGGGGCAGGTACCGGCTGAACTGTCTACCCTCCACTGGCGGGAAACTTA
GCCCATGCTGGAGCTTCTGTTGACCTAACCATTTTCTCTCTACATCTAGCAGGAGTATCC
TCGATTTTAGGTGCTATTAATTTTATCACCACAATCATTAACATAAAACCCCCAGCCTTG
TCCCAATATCAGACACCTCTATTTGTATGATCAGTATTAATTACAGCTGTCCTACTACTA
CTCTCTCTTCCCGTCCTAGCAGCTGGTATTACTATACTACTAACAGATCGTAACCTAAAT
ACCACATTCTTTGACCCTGCTGGTGGAGGAGACCCAATTCTATATCAACACCTATTC
>ABGYG004-06|Pteronotus_parnellii
ACCCTATATCTACTATTCGGCGCCTGAGCAGGAATAGTAGGCACCGCCCTCAGCCTCCTA
ATCCGCGCCGAACTGGGACAGCCTGGAGCTCTACTAGGCGATGACCAAATCTATAATGTT
GTGGTTACAGCCCATGCTTTCGTAATAATTTTCTTCATAGTTATGCCAATCATAATTGGA
GGATTTGGTAATTGACTAGTACCTCTAATAATTGGTGCTCCTGATATAGCATTCCCACGA
ATAAACAACATGAGTTTTTGACTCCTACCACCATCCTTTCTTCTATTACTAGCCTCCTCA
ATAGTTGAAGCCGGGGCAGGTACCGGCTGAACTGTCTACCCTCCACTGGCGGGAAACTTA
GCCCATGCTGGAGCTTCTGTTGACCTAACCATTTTCTCTCTACATCTAGCAGGAGTATCC
TCGATTTTAGGTGCTATTAATTTTATCACCACAATCATTAACATAAAACCCCCAGCCTTG
TCCCAATATCAGACACCTCTATTTGTATGATCAGTATTAATTACAGCTGTCCTACTACTA
CTCTCTCTTCCCGTCCTAGCAGCTGGTATTACTATACTACTAACAGATCGTAACCTAAAT
ACCACATTCTTTGACCCTGCTGGTGGAGGAGACCCAATTCTATATCAACACCTATTC
>ABGYG005-06|Pteronotus_parnellii
ACCCTATATCTACTATTCGGCGCCTGAGCAGGAATAGTAGGCACCGCCCTCAGCCTCCTA
ATCCGCGCCGAACTGGGACAGCCTGGAGCTCTACTAGGCGATGACCAAATCTATAATGTT
GTGGTTACAGCCCATGCTTTCGTAATAATTTTCTTCATAGTTATGCCAATCATAATTGGA
GGATTTGGTAATTGACTAGTACCTCTAATAATTGGTGCTCCTGATATAGCATTCCCACGA
ATAAACAACATGAGTTTTTGACTCCTACCACCATCCTTTCTTCTATTACTAGCCTCCTCA
ATAGTTGAAGCCGGGGCAGGTACCGGCTGAACTGTCTACCCTCCACTGGCGGGAAACTTA
GCCCATGCTGGAGCTTCTGTTGACCTAACCATTTTCTCTCTACATCTAGCAGGAGTATCC
TCGATTTTAGGTGCTATTAATTTTATCACCACAATCATTAACATAAAACCCCCAGCCTTG
TCCCAATATCAGACACCTCTATTTGTATGATCAGTATTAATTACAGCTGTCCTACTACTA
CTCTCTCTTCCCGTCCTAGCAGCTGGTATTACTATACTACTAACAGATCGTAACCTAAAT
ACCACATTCTTTGACCCTGCTGGTGGAGGAGACCCAATTCTATATCAACACCTATTC
>ABGYG006-06|Pteronotus_parnellii
ACCCTATATCTACTATTCGGCGCCTGAGCAGGAATAGTAGGCACCGCCCTCAGCCTCCTA
ATCCGCGCCGAACTGGGACAGCCTGGAGCTCTACTAGGCGATGACCAAATCTATAATGTT
GTGGTTACAGCCCATGCTTTCGTAATAATTTTCTTCATAGTTATGCCAATCATAATTGGA
GGATTTGGTAATTGACTAGTACCTCTAATAATTGGTGCTCCTGATATAGCATTCCCACGA
ATAAACAACATGAGTTTTTGACTCCTACCACCATCCTTTCTTCTATTACTAGCCTCCTCA
ATAGTTGAAGCCGGGGCAGGTACCGGCTGAACTGTCTACCCTCCACTGGCGGGAAACTTA
GCCCATGCTGGAGCTTCTGTTGACCTAACCATTTTCTCTCTACATCTAGCAGGAGTATCC
TCGATTTTAGGTGCTATTAATTTTATCACCACAATCATTAACATAAAACCCCCAGCCTTG
TCCCAATATCAGACACCTCTATTTGTATGATCAGTATTAATTACAGCTGTCCTACTACTA
CTCTCTCTTCCCGTCCTAGCAGCTGGTATTACTATACTACTAACAGATCGTAACCTAAAT
ACCACATTCTTTGACCCTGCTGGTGGAGGAGACCCAATTCTATATCAACACCTATTC
>ABGYG007-06|Pteronotus_parnellii
ACCCTATATCTACTATTCGGCGCCTGAGCAGGAATAGTAGGCACCGCCCTCAGCCTCCTA
ATCCGCGCCGAACTGGGACAGCCTGGAGCTCTACTAGGCGATGACCAAATCTATAATGTT
GTGGTTACAGCCCATGCTTTCGTAATAATTTTCTTCATAGTTATGCCAATCATAATTGGA
GGATTTGGTAATTGACTAGTACCTCTAATAATTGGTGCTCCTGATATAGCATTCCCACGA
ATAAACAACATGAGTTTTTGACTCCTACCACCATCCTTTCTTCTATTACTAGCCTCCTCA
ATAGTTGAAGCCGGGGCAGGTACCGGCTGAACTGTCTACCCTCCACTGGCGGGAAACTTA
GCCCATGCTGGAGCTTCTGTTGACCTAACCATTTTCTCTCTACATCTAGCAGGAGTATCC
TCGATTTTAGGTGCTATTAATTTTATCACCACAATCATTAACATAAAACCCCCAGCCTTG
TCCCAATATCAGACACCTCTATTTGTATGATCAGTATTAATTACAGCTGTCCTACTACTA
CTCTCTCTTCCCGTCCTAGCAGCTGGTATTACTATACTACTAACAGATCGTAACCTAAAT
ACCACATTCTTTGACCCTGCTGGTGGAGGAGACCCAATTCTATATCAACACCTATTC
>ABGYG008-06|Pteronotus_parnellii
ACCCTATATCTACTATTCGGCGCCTGAGCAGGAATAGTAGGCACCGCCCTCAGCCTCCTA
ATCCGCGCCGAACTGGGACAGCCTGGAGCTCTACTAGGCGATGACCAAATCTATAATGTT
GTGGTTACAGCCCATGCTTTCGTAATAATTTTCTTCATAGTTATGCCAATCATAATTGGA
GGATTTGGTAATTGACTAGTACCTCTAATAATTGGTGCTCCTGATATAGCATTCCCACGA
ATAAACAACATGAGTTTTTGACTCCTACCACCATCCTTTCTTCTATTACTAGCCTCCTCA
ATAGTTGAAGCCGGGGCAGGTACCGGCTGAACTGTCTACCCTCCACTGGCGGGAAACTTA
GCCCATGCTGGAGCTTCTGTTGACCTAACCATTTTCTCTCTACATCTAGCAGGAGTATCC
TCGATTTTAGGTGCTATTAATTTTATCACCACAATCATTAACATAAAACCCCCAGCCTTG
TCCCAATATCAGACACCTCTATTTGTATGATCAGTATTAATTACAGCTGTCCTACTACTA
CTCTCTCTTCCCGTCCTAGCAGCTGGTATTACTATACTACTAACAGATCGTAACCTAAAT
ACCACATTCTTTGACCCTGCTGGTGGAGGAGACCCAATTCTATATCAACACCTATTC
>ABGYG009-06|Pteronotus_parnellii
ACCCTATATCTACTATTCGGCGCCTGAGCAGGAATAGTAGGCACCGCCCTCAGCCTCCTA
ATCCGCGCCGAACTGGGACAGCCTGGAGCTCTACTAGGCGATGACCAAATCTATAATGTT
GTGGTTACAGCCCATGCTTTCGTAATAATTTTCTTCATAGTTATGCCAATCATAATTGGA
GGATTTGGTAATTGACTAGTACCTCTAATAATTGGTGCTCCTGATATAGCATTCCCACGA
ATAAACAACATGAGTTTTTGACTCCTACCACCATCCTTTCTTCTATTACTAGCCTCCTCA
ATAGTTGAAGCCGGGGCAGGTACCGGCTGAACTGTCTACCCTCCACTGGCGGGAAACTTA
GCCCATGCTGGAGCTTCTGTTGACCTAACCATTTTCTCTCTACATCTAGCAGGAGTATCC
TCGATTTTAGGTGCTATTAATTTTATCACCACAATCATTAACATAAAACCCCCAGCCTTG
TCCCAATATCAGACACCTCTATTTGTATGATCAGTATTAATTACAGCTGTCCTACTACTA
CTCTCTCTTCCCGTCCTAGCAGCTGGTATTACTATACTACTAACGGATCGTAACCTAAAT
ACCACATTCTTTGACCCTGCTGGTGGAGGAGACCCAATTCTATATCAACACCTATTC
>ABGYG010-06|Pteronotus_parnellii
ACCCTATATCTACTATTCGGCGCCTGAGCAGGAATAGTAGGCACCGCCCTCAGCCTCCTA
ATCCGCGCCGAACTGGGACAGCCTGGAGCTCTACTAGGCGATGACCAAATCTATAATGTT
GTGGTTACAGCCCATGCTTTCGTAATAATTTTCTTCATAGTTATGCCAATCATAATTGGA
GGATTTGGTAATTGACTAGTACCTCTAATAATTGGTGCTCCTGATATAGCATTCCCACGA
ATAAACAACATGAGTTTTTGACTCCTACCACCATCCTTTCTTCTATTACTAGCCTCCTCA
ATAGTTGAAGCCGGGGCAGGTACCGGCTGAACTGTCTACCCTCCACTGGCGGGAAACTTA
GCCCATGCTGGAGCTTCTGTTGACCTAACCATTTTCTCTCTACATCTAGCAGGAGTATCC
TCGATTTTAGGTGCTATTAATTTTATCACCACAATCATTAACATAAAACCCCCAGCCTTA
TCCCAATATCAGACACCTCTATTTGTATGATCAGTATTAATTACAGCTGTCCTACTACTA
CTCTCTCTTCCCGTCCTAGCAGCTGGTATTACTATACTACTAACAGATCGTAACCTAAAT
ACCACATTCTTTGACCCTGCTGGTGGAGGAGACCCAATTCTATATCAACACCTATTC
>ABGYG011-06|Pteronotus_parnellii
ACCCTATATCTACTATTCGGCGCCTGAGCAGGAATAGTAGGCACCGCCCTCAGCCTCCTA
ATCCGCGCCGAACTGGGACAGCCTGGAGCTCTACTAGGCGATGACCAAATCTATAATGTT
GTGGTTACAGCCCATGCTTTCGTAATAATTTTCTTCATAGTTATGCCAATCATAATTGGA
GGATTTGGTAATTGACTAGTACCTCTAATAATTGGTGCTCCTGATATAGCATTCCCACGA
ATAAACAACATGAGTTTTTGACTCCTACCACCATCCTTTCTTCTATTACTAGCCTCCTCA
ATAGTTGAAGCCGGGGCAGGTACCGGCTGAACTGTCTACCCTCCACTGGCGGGAAACTTA
GCCCATGCTGGAGCTTCTGTTGACCTAACCATTTTCTCTCTACATCTAGCAGGAGTATCC
TCGATTTTAGGTGCTATTAATTTTATCACCACAATCATTAACATAAAACCCCCAGCCTTG
TCCCAATATCAGACACCTCTATTTGTATGATCAGTATTAATTACAGCTGTCCTACTACTA
CTCTCTCTTCCCGTCCTAGCAGCTGGTATTACTATACTACTAACAGATCGTAACCTAAAT
ACCACATTCTTTGACCCTGCTGGTGGAGGAGACCCAATTCTATATCAACACCTATTC
>ABGYG013-06|Pteronotus_parnellii
ACCCTATATCTACTATTCGGCGCCTGAGCAGGAATAGTAGGCACCGCCCTCAGCCTCCTA
ATCCGCGCCGAACTGGGACAGCCTGGAGCTCTACTAGGCGATGACCAAATCTATAATGTT
GTGGTTACAGCCCATGCTTTCGTAATAATTTTCTTCATAGTTATGCCAATCATAATTGGA
GGATTTGGTAATTGACTAGTACCTCTAATAATTGGTGCTCCTGATATAGCATTCCCACGA
ATAAACAACATGAGTTTTTGACTCCTACCACCATCCTTTCTTCTATTACTAGCCTCCTCA
ATAGTTGAAGCCGGGGCAGGTACCGGCTGAACTGTCTACCCTCCACTGGCGGGAAACTTA
GCCCATGCTGGAGCTTCTGTTGACCTAACCATTTTCTCTCTACATCTAGCAGGAGTATCC
TCGATTTTAGGTGCTATTAATTTTATCACCACAATCATTAACATAAAACCCCCAGCCTTG
TCCCAATATCAGACACCTCTATTTGTATGATCAGTATTAATTACAGCTGTCCTACTACTA
CTCTCTCTTCCCGTCCTAGCAGCTGGTATTACTATACTACTAACAGATCGTAACCTAAAT
ACCACATTCTTTGACCCTGCTGGTGGAGGAGACCCAATTCTATATCAACACCTATTC
>ABGYG027-06|Pteronotus_parnellii
ACCCTATATCTACTATTCGGCGCCTGAGCAGGAATAGTAGGCACCGCCCTCAGCCTCCTA
ATCCGCGCCGAACTGGGACAGCCTGGAGCTCTACTAGGCGATGACCAAATCTATAATGTT
GTGGTTACAGCCCATGCTTTCGTAATAATTTTCTTCATAGTTATGCCAATCATAATTGGA
GGATTTGGTAATTGACTAGTACCTCTAATAATTGGTGCTCCTGATATAGCATTCCCACGA
ATAAACAACATGAGTTTTTGACTCCTACCACCATCCTTTCTTCTATTACTAGCCTCCTCA
ATAGTTGAAGCCGGGGCAGGTACCGGCTGAACTGTCTACCCTCCACTGGCGGGAAACTTA
GCCCATGCTGGAGCTTCTGTTGACCTAACCATTTTCTCTCTACATCTAGCAGGAGTATCC
TCGATTTTAGGTGCTATTAATTTTATCACCACAATCATTAACATAAAACCCCCAGCCTTG
TCCCAATATCAGACACCTCTATTTGTATGATCAGTATTAATTACAGCTGTCCTACTACTA
CTCTCTCTTCCCGTCCTAGCAGCTGGTATTACTATACTACTAACAGATCGTAACCTAAAT
ACCACATTCTTTGACCCTGCTGGTGGAGGAGACCCAATTCTATATCAACACCTATTC
>ABGYG028-06|Pteronotus_parnellii
ACCCTATATCTACTATTCGGCGCCTGAGCAGGAATAGTAGGCACCGCCCTCAGCCTCCTA
ATCCGCGCCGAACTGGGACAGCCTGGAGCTCTACTAGGCGATGACCAAATCTATAATGTT
GTGGTTACAGCCCATGCTTTCGTAATAATTTTCTTCATAGTTATGCCAATCATAATTGGA
GGATTTGGTAATTGACTAGTACCTCTAATAATTGGTGCTCCTGATATAGCATTCCCACGA
ATAAACAACATGAGTTTTTGACTCCTACCACCATCCTTTCTTCTATTACTAGCCTCCTCA
ATAGTTGAAGCCGGGGCAGGTACCGGCTGAACTGTCTACCCTCCACTGGCGGGAAACTTA
GCCCATGCTGGAGCTTCTGTTGACCTAACCATTTTCTCTCTACATCTAGCAGGAGTATCC
TCGATTTTAGGTGCTATTAATTTTATCACCACAATCATTAACATAAAACCCCCAGCCTTG
TCCCAATATCAGACACCTCTATTTGTATGATCAGTATTAATTACAGCTGTCCTACTACTA
CTCTCTCTTCCCGTCCTAGCAGCTGGTATTACTATACTACTAACAGATCGTAACCTAAAT
ACCACATTCTTTGACCCTGCTGGTGGAGGAGACCCAATTCTATATCAACACCTATTC
>ABGYG049-06|Pteronotus_parnellii
ACCCTATATCTACTATTCGGCGCCTGAGCAGGAATAGTAGGCACCGCCCTCAGCCTCCTA
ATCCGCGCCGAACTGGGACAGCCTGGAGCTCTACTAGGCGATGACCAAATCTATAATGTT
GTGGTTACAGCCCATGCTTTCGTAATAATTTTCTTCATAGTTATGCCAATCATAATTGGA
GGATTTGGTAATTGACTAGTACCTCTAATAATTGGTGCTCCTGATATAGCATTCCCACGA
ATAAACAACATGAGTTTTTGACTCCTACCACCATCCTTTCTTCTATTACTAGCCTCCTCA
ATAGTTGAAGCCGGGGCAGGTACCGGCTGAACTGTCTACCCTCCACTGGCGGGAAACTTA
GCCCATGCTGGAGCTTCTGTTGACCTAACCATTTTCTCTCTACATCTAGCAGGAGTATCC
TCGATTTTAGGTGCTATTAATTTTATCACCACAATCATTAACATAAAACCCCCAGCCTTG
TCCCAATATCAGACACCTCTATTTGTATGATCAGTATTAATTACAGCTGTCCTACTACTA
CTCTCTCTTCCCGTCCTAGCAGCTGGTATTACTATACTACTAACAGATCGTAACCTAAAT
ACCACATTCTTTGACCCTGCTGGTGGAGGAGACCCAATTCTATATCAACACCTATTC
>ABGYG050-06|Pteronotus_parnellii
ACCCTATATCTACTATTCGGCGCCTGAGCAGGAATAGTAGGCACCGCCCTCAGCCTCCTA
ATCCGCGCCGAACTGGGACAGCCTGGAGCTCTACTAGGCGATGACCAAATCTATAATGTT
GTGGTTACAGCCCATGCTTTCGTAATAATTTTCTTCATAGTTATGCCAATCATAATTGGA
GGATTTGGTAATTGACTAGTACCTCTAATAATTGGTGCTCCTGATATAGCATTCCCACGA
ATAAACAACATGAGTTTTTGACTCCTACCACCATCCTTTCTTCTATTACTAGCCTCCTCA
ATAGTTGAAGCCGGGGCAGGTACCGGCTGAACTGTCTACCCTCCACTGGCGGGAAACTTA
GCCCATGCTGGAGCTTCTGTTGACCTAACCATTTTCTCTCTACATCTAGCAGGAGTATCC
TCGATTTTAGGTGCTATTAATTTTATCACCACAATCATTAACATAAAACCCCCAGCCTTG
TCCCAATATCAGACACCTCTATTTGTATGATCAGTATTAATTACAGCTGTCCTACTACTA
CTCTCTCTTCCCGTCCTAGCAGCTGGTATTACTATACTACTAACAGATCGTAACCTAAAT
ACCACATTCTTTGACCCTGCTGGTGGAGGAGACCCAATTCTATATCAACACCTATTC
>ABGYG051-06|Pteronotus_parnellii
ACCCTATATCTACTATTCGGCGCCTGAGCAGGAATAGTAGGCACCGCCCTCAGCCTCCTA
ATCCGCGCCGAACTGGGACAGCCTGGAGCTCTACTAGGCGATGACCAAATCTATAATGTT
GTGGTTACAGCCCATGCTTTCGTAATAATTTTCTTCATAGTTATGCCAATCATAATTGGA
GGATTTGGTAATTGACTAGTACCTCTAATAATTGGTGCTCCTGATATAGCATTCCCACGA
ATAAACAACATGAGTTTTTGACTCCTACCACCATCCTTTCTTCTATTACTAGCCTCCTCA
ATAGTTGAAGCCGGGGCAGGTACCGGCTGAACTGTCTACCCTCCACTGGCGGGAAACTTA
GCCCATGCTGGAGCTTCTGTTGACCTAACCATTTTCTCTCTACATCTAGCAGGAGTATCC
TCGATTTTAGGTGCTATTAATTTTATCACCACAATCATTAACATAAAACCCCCAGCCTTG
TCCCAATATCAGACACCTCTATTTGTATGATCAGTATTAATTACAGCTGTCCTACTACTA
CTCTCTCTTCCCGTCCTAGCAGCTGGTATTACTATACTACTAACAGATCGTAACCTAAAT
ACCACATTCTTTGACCCTGCTGGTGGAGGAGACCCAATTCTATATCAACACCTATTC
>ABGYG060-06|Pteronotus_parnellii
ACCCTATATCTACTATTCGGCGCCTGAGCAGGAATAGTAGGCACCGCCCTCAGCCTCCTA
ATCCGCGCCGAACTGGGACAGCCTGGAGCTCTACTAGGCGATGACCAAATCTATAATGTT
GTGGTTACAGCCCATGCTTTCGTAATAATTTTCTTCATAGTTATGCCAATCATAATTGGA
GGATTTGGTAATTGACTAGTACCTCTAATAATTGGTGCTCCTGATATAGCATTCCCACGA
ATAAACAACATGAGTTTTTGACTCCTACCACCATCCTTTCTTCTATTACTAGCCTCCTCA
ATAGTTGAAGCCGGGGCAGGTACCGGCTGAACTGTCTACCCTCCACTGGCGGGAAACTTA
GCCCATGCTGGAGCTTCTGTTGACCTAACCATTTTCTCTCTACATCTAGCAGGAGTATCC
TCGATTTTAGGTGCTATTAATTTTATCACCACAATCATTAACATAAAACCCCCAGCCTTG
TCCCAATATCAGACACCTCTATTTGTATGATCAGTATTAATTACAGCTGTCCTACTACTA
CTCTCTCTTCCCGTCCTAGCAGCTGGTATTACTATACTACTAACAGATCGTAACCTAAAT
ACCACATTCTTTGACCCTGCTGGTGGAGGAGACCCAATTCTATATCAACACCTATTC
>ABGYG064-06|Pteronotus_parnellii
ACCCTATATCTACTATTCGGCGCCTGAGCAGGAATAGTAGGCACCGCCCTCAGCCTCCTA
ATCCGCGCCGAACTGGGACAGCCTGGAGCTCTACTAGGCGATGACCAAATCTATAATGTT
GTGGTTACAGCCCATGCTTTCGTAATAATTTTCTTCATAGTTATGCCAATCATAATTGGA
GGATTTGGTAATTGACTAGTACCTCTAATAATTGGTGCTCCTGATATAGCATTCCCACGA
ATAAACAACATGAGTTTTTGACTCCTACCACCATCCTTTCTTCTATTACTAGCCTCCTCA
ATAGTTGAAGCCGGGGCAGGTACCGGCTGAACTGTCTACCCTCCACTGGCGGGAAACTTA
GCCCATGCTGGAGCTTCTGTTGACCTAACCATTTTCTCTCTACATCTAGCAGGAGTATCC
TCGATTTTAGGTGCTATTAATTTTATCACCACAATCATTAACATAAAACCCCCAGCCTTG
TCCCAATATCAGACACCTCTATTTGTATGATCAGTATTAATTACAGCTGTCCTACTACTA
CTCTCTCTTCCCGTCCTAGCAGCTGGTATTACTATACTACTAACAGATCGTAACCTAAAT
ACCACATTCTTTGACCCTGCTGGTGGAGGAGACCCAATTCTATATCAACACCTATTC
>ABGYG065-06|Pteronotus_parnellii
ACCCTATATCTACTATTCGGCGCCTGAGCAGGAATAGTAGGCACCGCCCTCAGCCTCCTA
ATCCGCGCCGAACTGGGACAGCCTGGAGCTCTACTAGGCGATGACCAAATCTATAATGTT
GTGGTTACAGCCCATGCTTTCGTAATAATTTTCTTCATAGTTATGCCAATCATAATTGGA
GGATTTGGTAATTGACTAGTACCTCTAATAATTGGTGCTCCTGATATAGCATTCCCACGA
ATAAACAACATGAGTTTTTGACTCCTACCACCATCCTTTCTTCTATTACTAGCCTCCTCA
ATAGTTGAAGCCGGGGCAGGTACCGGCTGAACTGTCTACCCTCCACTGGCGGGAAACTTA
GCCCATGCTGGAGCTTCTGTTGACCTAACCATTTTCTCTCTACATCTAGCAGGAGTATCC
TCGATTTTAGGTGCTATTAATTTTATCACCACAATCATTAACATAAAACCCCCAGCCTTG
TCCCAATATCAGACACCTCTATTTGTATGATCAGTATTAATTACAGCTGTCCTACTACTA
CTCTCTCTTCCCGTCCTAGCAGCTGGTATTACTATACTACTAACAGATCGTAACCTAAAT
ACCACATTCTTTGACCCTGCTGGTGGAGGAGACCCAATTCTATATCAACACCTATTC
>ABGYG071-06|Pteronotus_parnellii
ACCCTATATCTACTATTCGGCGCCTGAGCAGGAATAGTAGGCACCGCCCTCAGCCTCCTA
ATCCGCGCCGAACTGGGACAGCCTGGAGCTCTACTAGGCGATGACCAAATCTATAATGTT
GTGGTTACAGCCCATGCTTTCGTAATAATTTTCTTCATAGTTATGCCAATCATAATTGGA
GGATTTGGTAATTGACTAGTACCTCTAATAATTGGTGCTCCTGATATAGCATTCCCACGA
ATAAACAACATGAGTTTTTGACTCCTACCACCATCCTTTCTTCTATTACTAGCCTCCTCA
ATAGTTGAAGCCGGGGCAGGTACCGGCTGAACTGTCTACCCTCCACTGGCGGGAAACTTA
GCCCATGCTGGAGCTTCTGTTGACCTAACCATTTTCTCTCTACATCTAGCAGGAGTATCC
TCGATTTTAGGTGCTATTAATTTTATCACCACAATCATTAACATAAAACCCCCAGCCTTG
TCCCAATATCAGACACCTCTATTTGTATGATCAGTATTAATTACAGCTGTCCTACTACTA
CTCTCTCTTCCCGTCCTAGCAGCTGGTATTACTATACTACTAACAGATCGTAACCTAAAT
ACCACATTCTTTGACCCTGCTGGTGGAGGAGACCCAATTCTATATCAACACCTATTC
>ABGYG096-06|Pteronotus_parnellii
ACCCTATATCTACTATTCGGCGCCTGAGCAGGAATAGTAGGCACCGCCCTCAGCCTCCTA
ATCCGCGCCGAACTGGGACAGCCTGGAGCTCTACTAGGCGATGACCAAATCTATAATGTT
GTGGTTACAGCCCATGCTTTCGTAATAATTTTCTTCATAGTTATGCCAATCATAATTGGA
GGATTTGGTAATTGACTAGTACCTCTAATAATTGGTGCTCCTGATATAGCATTCCCACGA
ATAAACAACATGAGTTTTTGACTCCTACCACCATCCTTTCTTCTATTACTAGCCTCCTCA
ATAGTTGAAGCCGGGGCAGGTACCGGCTGAACTGTCTACCCTCCACTGGCGGGAAACTTA
GCCCATGCTGGAGCTTCTGTTGACCTAACCATTTTCTCTCTACATCTAGCAGGAGTATCC
TCGATTTTAGGTGCTATTAATTTTATCACCACAATCATTAACATAAAACCCCCAGCCTTG
TCCCAATATCAGACACCTCTATTTGTATGATCAGTATTAATTACAGCTGTCCTACTACTA
CTCTCTCTTCCCGTCCTAGCAGCTGGTATTACTATACTACTAACAGATCGTAACCTAAAT
ACCACATTCTTTGACCCTGCTGGTGGAGGAGACCCAATTCTATATCAACACCTATTC
>ABGYG097-06|Pteronotus_parnellii
ACCCTATATTTATTATTCGGCGCCTGAGCAGGAATAGTAGGCACCGCCCTCAGCCTCCTA
ATCCGCGCAGAACTGGGACAACCTGGAGCCCTACTAGGCGATGACCAGATCTATAATGTT
GTGGTTACAGCCCATGCCTTTGTGATAATTTTCTTTATAGTTATGCCAATCATAATTGGA
GGCTTTGGTAATTGACTAGTGCCTCTAATAATTGGTGCTCCTGATATAGCATTCCCACGA
ATAAACAACATGAGTTTTTGACTTCTACCACCATCTTTTCTTCTCTTACTAGCCTCCTCA
ATAGTTGAAGCCGGGGCAGGTACCGGCTGAACTGTCTACCCCCCACTGGCGGGGAACTTG
GCCCATGCTGGAGCTTCTGTTGACCTAACCATTTTCTCTCTACATCTAGCAGGAGTATCC
TCAATTTTAGGTGCTATTAATTTCATTACCACAATCATTAACATAAAACCCCCAGCCCTG
TCCCAATATCAGACACCTTTATTTGTTTGATCAGTATTAATTACAGCTGTCCTACTATTA
CTCTCCCTTCCCGTCTTAGCAGCTGGCATCACTATACTACTAACGGATCGTAACCTAAAC
ACCACATTCTTTGACCCTGCCGGTGGAGGAGACCCAATTCTATATCAACACCTATTC
>ABGYG098-06|Pteronotus_parnellii
ACCCTATATTTATTATTCGGCGCCTGAGCAGGAATAGTAGGCACCGCCCTCAGCCTCCTA
ATCCGCGCAGAACTGGGACAACCTGGAGCCCTACTAGGCGATGACCAGATCTATAATGTT
GTGGTTACAGCCCATGCCTTTGTGATAATTTTCTTTATAGTTATGCCAATCATAATTGGA
GGCTTTGGTAATTGACTAGTGCCTCTAATAATTGGTGCTCCTGATATAGCATTCCCACGA
ATAAACAACATGAGTTTTTGACTTCTACCACCATCTTTTCTTCTCTTACTAGCCTCCTCA
ATAGTTGAAGCCGGGGCAGGTACCGGCTGAACTGTCTACCCCCCACTGGCGGGGAACTTG
GCCCATGCTGGAGCTTCTGTTGACCTAACCATTTTCTCTCTACATCTGGCAGGAGTATCC
TCAATTTTAGGTGCTATTAATTTCATTACCACAATCATTAACATAAAACCCCCAGCCCTG
TCCCAATATCAGACACCTTTATTTGTTTGATCAGTATTAATTACAGCTGTCCTACTATTA
CTCTCCCTTCCCGTCTTAGCAGCTGGCATCACTATACTACTAACGGATCGTAACCTAAAC
ACCACATTCTTTGACCCTGCCGGTGGAGGAGACCCAATTCTATATCAACACCTATTC
>ABGYG099-06|Pteronotus_parnellii
ACCCTATATTTACTATTCGGCGCCTGAGCAGGAATAGTAGGTACCGCCCTCAGCCTCCTA
ATCCGCGCAGAACTGGGACAGCCTGGAGCCCTACTAGGCGATGACCAGATCTATAATGTT
GTGGTTACAGCCCATGCCTTTGTAATAATTTTCTTTATAGTTATGCCAATCATAATTGGA
GGCTTTGGTAATTGACTAGTGCCTCTAATAATTGGTGCTCCTGATATAGCATTCCCACGA
ATAAACAACATGAGTTTTTGACTCCTACCGCCATCTTTTCTTCTCTTACTAGCCTCCTCA
ATAGTTGAAGCCGGGGCAGGTACCGGCTGAACTGTCTACCCCCCACTGGCGGGGAACTTG
GCCCATGCTGGAGCTTCTGTTGACCTAACCATTTTCTCTCTACATCTAGCAGGAGTATCC
TCAATTTTAGGTGCTATTAATTTCATTACCACAATCATTAACATAAAACCCCCAGCCCTG
TCCCAATATCAGACACCTCTATTTGTTTGATCAGTATTAATTACAGCTGTTCTACTATTA
CTCTCCCTTCCCGTCCTAGCAGCTGGCATCACTATACTACTAACGGATCGTAACCTAAAC
ACCACATTCTTTGACCCTGCCGGTGGAGGAGACCCAATTCTATATCAACACCTATTC
>ABGYG103-06|Pteronotus_parnellii
ACCCTATATCTACTATTCGGCGCCTGAGCAGGAATAGTAGGCACCGCCCTCAGCCTCCTA
ATCCGCGCCGAACTGGGACAGCCTGGAGCTCTACTAGGCGATGACCAAATCTATAATGTT
GTGGTTACAGCCCATGCTTTCGTAATAATTTTCTTCATAGTTATGCCAATCATAATTGGA
GGATTTGGTAATTGACTAGTACCTCTAATAATTGGTGCTCCTGATATAGCATTCCCACGA
ATAAACAACATGAGTTTTTGACTCCTACCACCATCCTTTCTTCTATTACTAGCCTCCTCA
ATAGTTGAAGCCGGGGCAGGTACCGGCTGAACTGTCTACCCTCCACTGGCGGGAAACTTA
GCCCATGCTGGAGCTTCTGTTGACCTAACCATTTTCTCTCTACATCTAGCAGGAGTATCC
TCGATTTTAGGTGCTATTAATTTTATCACCACAATCATTAACATAAAACCCCCAGCCTTG
TCCCAATATCAGACACCTCTATTTGTATGATCAGTATTAATTACAGCTGTCCTACTACTA
CTCTCTCTTCCCGTCCTAGCAGCTGGTATTACTATACTACTAACAGATCGTAACCTAAAT
ACCACATTCTTTGACCCTGCTGGTGGAGGAGACCCAATTCTATATCAACACCTATTC
>ABGYG104-06|Pteronotus_parnellii
ACCCTATATTTATTATTCGGCGCCTGAGCAGGAATAGTAGGCACCGCCCTCAGCCTCCTA
ATCCGCGCAGAACTGGGACAACCTGGAGCCCTACTAGGCGATGACCAGATCTATAATGTT
GTGGTTACAGCCCATGCCTTTGTGATAATTTTCTTTATAGTTATGCCAATCATAATTGGA
GGCTTTGGTAATTGACTAGTGCCTCTAATAATTGGTGCTCCTGATATAGCATTCCCACGA
ATAAACAACATGAGTTTTTGACTTCTACCACCATCTTTTCTTCTCTTACTAGCCTCCTCA
ATAGTTGAAGCCGGGGCAGGTACCGGCTGAACTGTCTACCCCCCACTGGCGGGGAACTTG
GCCCATGCTGGAGCTTCTGTTGACCTAACCATTTTCTCTCTACATCTAGCAGGAGTATCC
TCAATTTTAGGTGCTATTAATTTCATTACCACAATCATTAACATAAAACCCCCAGCCCTG
TCCCAATATCAGACACCTTTATTTGTTTGATCAGTATTAATTACAGCTGTCCTACTATTA
CTCTCCCTTCCCGTCTTAGCAGCTGGCATCACTATACTACTAACGGATCGTAACCTAAAC
ACCACATTCTTTGACCCTGCCGGTGGAGGAGACCCAATTCTATATCAACACCTATTC
>ABGYG105-06|Pteronotus_parnellii
ACCCTATATTTATTATTCGGCGCCTGAGCAGGAATAGTAGGCACCGCCCTCAGCCTCCTA
ATCCGCGCAGAACTGGGACAACCTGGAGCCCTACTAGGCGATGACCAGATCTATAATGTT
GTGGTTACAGCCCATGCCTTTGTGATAATTTTCTTTATAGTTATGCCAATCATAATTGGA
GGCTTTGGTAATTGACTAGTGCCTCTAATAATTGGTGCTCCTGATATAGCATTCCCACGA
ATAAACAACATGAGTTTTTGACTTCTACCACCATCTTTTCTTCTCTTACTAGCCTCCTCA
ATAGTTGAAGCCGGGGCAGGTACCGGCTGAACTGTCTACCCCCCACTGGCGGGGAACTTG
GCCCATGCTGGAGCTTCTGTTGACCTAACCATTTTCTCTCTACATCTAGCAGGAGTATCC
TCAATTTTAGGTGCTATTAATTTCATTACCACAATCATTAACATAAAACCCCCAGCCCTG
TCCCAATATCAGACACCTTTATTTGTTTGATCAGTATTAATTACAGCTGTCCTACTATTA
CTCTCCCTTCCCGTCTTAGCAGCTGGCATCACTATACTACTAACGGATCGTAACCTAAAC
ACCACATTCTTTGACCCTGCCGGTGGAGGAGACCCAATTCTATATCAACACCTATTC
>ABGYG118-06|Pteronotus_parnellii
ACCCTATATTTACTATTCGGCGCCTGAGCAGGAATAGTAGGCACCGCCCTCAGCCTCCTA
ATCCGCGCAGAACTGGGACAACCTGGAGCCCTACTAGGCGATGACCAGATCTATAATGTT
GTGGTTACAGCCCATGCCTTTGTGATAATTTTCTTTATAGTTATGCCAATCATAATTGGA
GGCTTTGGTAATTGACTAGTGCCTCTAATAATTGGTGCTCCTGATATAGCATTCCCACGA
ATAAACAACATGAGTTTTTGACTCCTACCACCATCTTTTCTTCTCTTACTAGCCTCCTCA
ATAGTTGAAGCCGGGGCAGGTACCGGCTGAACTGTCTACCCCCCACTGGCAGGGAACTTG
GCCCATGCTGGAGCTTCTGTTGACCTAACCATTTTCTCTCTACATCTAGCAGGAGTATCC
TCAATTTTAGGTGCTATTAATTTCATTACCACAATCATTAACATAAAACCCCCAGCCCTG
TCCCAATATCAGACACCTTTATTTGTTTGATCAGTATTAATTACAGCTGTCCTACTATTA
CTCTCCCTTCCCGTCTTAGCAGCTGGCATCACTATACTACTAACGGATCGTAACCTAAAC
ACCACATTCTTTGACCCTGCCGGTGGAGGAGACCCAATTCTATATCAACACCTATTC
>ABGYG119-06|Pteronotus_parnellii
ACCCTATATTTACTATTCGGCGCCTGAGCAGGAATAGTAGGCACCGCCCTCAGCCTCCTA
ATCCGCGCAGAACTGGGGCAGCCTGGAGCCCTACTAGGCGATGACCAGATCTATAATGTT
GTGGTTACAGCCCATGCCTTTGTGATAATTTTCTTTATAGTTATGCCAATCATAATTGGA
GGCTTTGGTAATTGACTAGTGCCTCTAATAATTGGTGCTCCTGATATAGCATTCCCACGA
ATAAACAACATGAGTTTTTGACTCCTACCGCCATCTTTTCTTCTCTTACTAGCCTCCTCA
ATAGTTGAAGCCGGGGCAGGTACCGGCTGAACTGTCTACCCCCCACTGGCGGGGAACTTG
GCCCATGCTGGAGCTTCTGTTGACCTAACCATTTTCTCTCTACATCTAGCAGGAGTATCC
TCAATTTTAGGCGCTATTAATTTCATTACCACAATCATTAACATAAAGCCCCCAGCCCTG
TCCCAATATCAGACACCTTTATTTGTTTGATCAGTATTAATTACAGCTGTTCTACTATTA
CTCTCCCTTCCCGTCCTAGCAGCTGGCATCACTATACTACTAACGGATCGTAACCTAAAC
ACCACATTCTTTGACCCTGCCGGTGGAGGAGACCCAATTCTATATCAACACCTATTC
>ABGYG135-06|Pteronotus_parnellii
ACCCTATATTTACTATTCGGCGCCTGAGCAGGAATAGTAGGTACCGCCCTCAGCCTCCTA
ATCCGCGCAGAACTGGGACAGCCTGGAGCCCTACTAGGCGATGACCAGATCTATAATGTT
GTGGTTACAGCCCATGCCTTTGTAATAATTTTCTTTATAGTTATGCCAATCATAATTGGA
GGCTTTGGTAATTGACTAGTGCCTCTAATAATTGGTGCTCCTGATATAGCATTCCCACGA
ATAAACAACATGAGTTTTTGACTCCTACCGCCATCTTTTCTTCTCTTACTAGCCTCCTCA
ATAGTTGAAGCCGGGGCAGGTACCGGCTGAACTGTCTACCCCCCACTGGCGGGGAACTTG
GCCCATGCTGGAGCTTCTGTTGACCTAACCATTTTCTCTCTACATCTAGCAGGAGTATCC
TCAATTTTAGGTGCTATTAATTTCATTACCACAATCATTAACATAAAACCCCCAGCCCTG
TCCCAATATCAGACACCTCTATTTGTTTGATCAGTATTAATTACAGCTGTTCTACTATTA
CTCTCCCTTCCCGTCCTAGCAGCTGGCATCACTATACTACTAACGGATCGTAACCTAAAC
ACCACATTCTTTGACCCTGCCGGTGGAGGAGACCCAATTCTATATCAACACCTATNN
>ABGYG139-06|Pteronotus_parnellii
ACCCTATATCTACTATTCGGCGCCTGAGCAGGAATAGTAGGCACCGCCCTCAGCCTCCTA
ATCCGCGCCGAACTGGGACAGCCTGGAGCTCTACTAGGCGATGACCAAATCTATAATGTT
GTGGTTACAGCCCATGCTTTCGTAATAATTTTCTTCATAGTTATGCCAATCATAATTGGA
GGATTTGGTAATTGACTAGTACCTCTAATAATTGGTGCTCCTGATATAGCATTCCCACGA
ATAAACAACATGAGTTTTTGACTCCTACCACCATCCTTTCTTCTATTACTAGCCTCCTCA
ATAGTTGAAGCCGGGGCAGGTACCGGCTGAACTGTCTACCCTCCACTGGCGGGAAACTTA
GCCCATGCTGGAGCTTCTGTTGACCTAACCATTTTCTCTCTACATCTAGCAGGAGTATCC
TCGATTTTAGGTGCTATTAATTTTATCACCACAATCATTAACATAAAACCCCCAGCCTTG
TCCCAATATCAGACACCTCTATTTGTATGATCAGTATTAATTACAGCTGTCCTACTACTA
CTCTCTCTTCCCGTCCTAGCAGCTGGTATTACTATACTACTAACAGATCGTAACCTAAAT
ACCACATTCTTTGACCCTGCTGGTGGAGGAGACCCAATTCTATATCAACACCTATTC
>ABGYG140-06|Pteronotus_parnellii
NNNNNNTATTTATTATTCGGCGCCTGAGCAGGAATAGTAGGCACCGCCCTCAGCCTCCTA
ATCCGCGCAGAACTGGGACAACCTGGAGCCCTACTAGGCGATGACCAGATCTATAATGTT
GTGGTTACAGCCCATGCCTTTGTGATAATTTTCTTTATAGTTATGCCAATCATAATTGGA
GGCTTTGGTAATTGACTAGTGCCTCTAATAATTGGTGCTCCTGATATAGCATTCCCACGA
ATAAACAACATGAGTTTTTGACTTCTACCACCATCTTTTCTTCTCTTACTAGCCTCCTCA
ATAGTTGAAGCCGGGGCAGGTACCGGCTGAACTGTCTACCCCCCACTGGCGGGGAACTTG
GCCCATGCTGGAGCTTCTGTTGACCTAACCATTTTCTCTCTACATCTAGCAGGAGTATCC
TCAATTTTAGGTGCTATTAATTTCATTACCACAATCATTAACATAAAACCCCCAGCCCTG
TCCCAATATCAGACACCTTTATTTGTTTGATCAGTATTAATTACAGCTGTCCTACTATTA
CTCTCCCTTCCCGTCTTAGCAGCTGGCATCACTATACTACTAACGGATCGTAACCTAAAC
ACCACATTCTTTGACCCTGCCGGTGGAGGAGACCCAATTCTATATCAACACCTATTC
>ABGYG141-06|Pteronotus_parnellii
ACCCTATATTTATTATTCGGCGCCTGAGCAGGAATAGTAGGCACCGCCCTCAGCCTCCTA
ATCCGCGCAGAACTGGGACAACCTGGAGCCCTACTAGGCGATGACCAGATCTATAATGTT
GTGGTTACAGCCCATGCCTTTGTGATAATTTTCTTTATAGTTATGCCAATCATAATTGGA
GGCTTTGGTAATTGACTAGTGCCTCTAATAATTGGTGCTCCTGATATAGCATTCCCACGA
ATAAACAACATGAGTTTTTGACTTCTACCACCATCTTTTCTTCTCTTACTAGCCTCCTCA
ATAGTTGAAGCCGGGGCAGGTACCGGCTGAACTGTCTACCCCCCACTGGCGGGGAACTTG
GCCCATGCTGGAGCTTCTGTTGACCTAACCATTTTCTCTCTACATCTAGCAGGAGTATCC
TCAATTTTAGGTGCTATTAATTTCATTACCACAATCATTAACATAAAACCCCCAGCCCTG
TCCCAATATCAGACACCTTTATTTGTTTGATCAGTATTAATTACAGCTGTCCTACTATTA
CTCTCCCTTCCCGTCTTAGCAGCTGGCATCACTATACTACTAACGGATCGTAACCTAAAC
ACCACATTCTTTGACCCTGCCGGTGGAGGAGACCCAATTCTATATCAACACCTATTC
>ABGYG142-06|Pteronotus_parnellii
NNNNNNTATTTATTATTCGGCGCCTGAGCAGGAATAGTAGGCACCGCCCTCAGCCTCCTA
ATCCGCGCAGAACTGGGACAACCTGGAGCCCTACTAGGCGATGACCAGATCTATAATGTT
GTGGTTACAGCCCATGCCTTTGTGATAATTTTCTTTATAGTTATGCCAATCATAATTGGA
GGCTTTGGTAATTGACTAGTGCCTCTAATAATTGGTGCTCCTGATATAGCATTCCCACGA
ATAAACAACATGAGTTTTTGACTTCTACCACCATCTTTTCTTCTCTTACTAGCCTCCTCA
ATAGTTGAAGCCGGGGCAGGTACCGGCTGAACTGTCTACCCCCCACTGGCGGGGAACTTG
GCCCATGCTGGAGCTTCTGTTGACCTAACCATTTTCTCTCTACATCTAGCAGGAGTATCC
TCAATTTTAGGTGCTATTAATTTCATTACCACAATCATTAACATAAAACCCCCAGCCCTG
TCCCAATATCAGACACCTTTATTTGTTTGATCAGTATTAATTACAGCTGTCCTACTATTA
CTCTCCCTTCCCGTCTTAGCAGCTGGCATCACTATACTACTAACGGATCGTAACCTAAAC
ACCACATTCTTTGACCCTGCCGGTGGAGGAGACCCAATTCTATATCAACACCTATTC
>ABGYG143-06|Pteronotus_parnellii
ACCCTATATCTACTATTCGGCGCCTGAGCAGGAATAGTAGGCACCGCCCTCAGCCTCCTA
ATCCGCGCCGAACTGGGACAGCCTGGAGCTCTACTAGGCGATGACCAAATCTATAATGTT
GTGGTTACAGCCCATGCTTTCGTAATAATTTTCTTCATAGTTATGCCAATCATAATTGGA
GGATTTGGTAATTGACTAGTACCTCTAATAATTGGTGCTCCTGATATAGCATTCCCACGA
ATAAACAACATGAGTTTTTGACTCCTACCACCATCCTTTCTTCTATTACTAGCCTCCTCA
ATAGTTGAAGCCGGGGCAGGTACCGGCTGAACTGTCTACCCTCCACTGGCGGGAAACTTA
GCCCATGCTGGAGCTTCTGTTGACCTAACCATTTTCTCTCTACATCTAGCAGGAGTATCC
TCGATTTTAGGTGCTATTAATTTTATCACCACAATCATTAACATAAAACCCCCAGCCTTG
TCCCAATATCAGACACCTCTATTTGTATGATCAGTATTAATTACAGCTGTCCTACTACTA
CTCTCTCTTCCCGTCCTAGCAGCTGGTATTACTATACTACTAACAGATCGTAACCTAAAT
ACCACATTCTTTGACCCTGCTGGTGGAGGAGACCCAATTCTATATCAACACCTATTC
>ABGYG144-06|Pteronotus_parnellii
ACCCTATATTTATTATTCGGCGCCTGAGCAGGAATAGTAGGCACCGCCCTCAGCCTCCTA
ATCCGCGCAGAACTGGGACAACCTGGAGCCCTACTAGGCGATGACCAGATCTATAATGTT
GTGGTTACAGCCCATGCCTTTGTGATAATTTTCTTTATAGTTATGCCAATCATAATTGGA
GGCTTTGGTAATTGACTAGTGCCTCTAATAATTGGTGCTCCTGATATAGCATTCCCACGA
ATAAACAACATGAGTTTTTGACTTCTACCACCATCTTTTCTTCTCTTACTAGCCTCCTCA
ATAGTTGAAGCCGGGGCAGGTACCGGCTGAACTGTCTACCCCCCACTGGCGGGGAACTTG
GCCCATGCTGGAGCTTCTGTTGACCTAACCATTTTCTCTCTACATCTAGCAGGAGTATCC
TCAATTTTAGGTGCTATTAATTTCATTACCACAATCATTAACATAAAACCCCCAGCCCTG
TCCCAATATCAGACACCTTTATTTGTTTGATCAGTATTAATTACAGCTGTCCTACTATTA
CTCTCCCTTCCCGTCTTAGCAGCTGGCATCACTATACTACTAACGGATCGTAACCTAAAC
ACCACATTCTTTGACCCTGCCGGTGGAGGAGACCCAATTCTATATCAANNNNNNNNN
>ABGYG167-06|Pteronotus_parnellii
ACCCTATATTTATTATTCGGCGCCTGAGCAGGAATAGTAGGCACCGCCCTCAGCCTCCTA
ATCCGCGCAGAACTGGGACAACCTGGAGCCCTACTAGGCGATGACCAGATCTATAATGTT
GTGGTTACAGCCCATGCCTTTGTGATAATTTTCTTTATAGTTATGCCAATCATAATTGGA
GGCTTTGGTAATTGACTAGTGCCTCTAATAATTGGTGCTCCTGATATAGCATTCCCACGA
ATAAACAACATGAGTTTTTGACTTCTACCACCATCTTTTCTTCTCTTACTAGCCTCCTCA
ATAGTTGAAGCCGGGGCAGGTACCGGCTGAACTGTCTACCCCCCACTGGCGGGGAACTTG
GCCCATGCTGGAGCTTCTGTTGACCTAACCATTTTCTCTCTACATCTAGCAGGAGTATCC
TCAATTTTAGGTGCTATTAATTTCATTACCACAATCATTAACATAAAACCCCCAGCCCTG
TCCCAATATCAGACACCTTTATTTGTTTGATCAGTATTAATTACAGCTGTCCTACTATTA
CTCTCCCTTCCCGTCTTAGCAGCTGGCATCACTATACTACTAACGGATCGTAACCTAAAC
ACCACATTCTTTGACCCTGCCGGTGGAGGAGACCCAATTCTATATCAACACCTATTN
>ABGYG168-06|Pteronotus_parnellii
NCCCTATATTTATTATTCGGCGCCTGAGCAGGAATAGTAGGCACCGCCCTCAGCCTCCTA
ATCCGCGCAGAACTGGGACAACCTGGAGCCCTACTAGGCGATGACCAGATCTATAATGTT
GTGGTTACAGCCCATGCCTTTGTGATAATTTTCTTTATAGTTATGCCAATCATAATTGGA
GGCTTTGGTAATTGACTAGTGCCTCTAATAATTGGTGCTCCTGATATAGCATTCCCACGA
ATAAACAACATGAGTTTTTGACTTCTACCACCATCTTTTCTTCTCTTACTAGCCTCCTCA
ATAGTTGAAGCCGGGGCAGGTACCGGCTGAACTGTCTACCCCCCACTGGCGGGGAACTTG
GCCCATGCTGGAGCTTCTGTTGACCTAACCATTTTCTCTCTACATCTAGCAGGAGTATCC
TCAATTTTAGGTGCTATTAATTTCATTACCACAATCATTAACATAAAACCCCCAGCCCTG
TCCCAATATCAGACACCTTTATTTGTTTGATCAGTATTAATTACAGCTGTCCTACTATTA
CTCTCCCTTCCCGTCTTAGCAGCTGGCATCACTATACTACTAACGGATCGTAACCTAAAC
ACCACATTCTTTGACCCTGCCGGTGGAGGAGACCCAATTCTATATCAACACCTATTC
>ABGYG184-06|Pteronotus_parnellii
ACCCTATATTTATTATTCGGCGCCTGAGCAGGAATAGTAGGCACCGCCCTCAGCCTCCTA
ATCCGCGCAGAACTGGGACAACCTGGAGCCCTACTAGGCGATGACCAGATCTATAATGTT
GTGGTTACAGCCCATGCCTTTGTGATAATTTTCTTTATAGTTATGCCAATCATAATTGGA
GGCTTTGGTAATTGACTAGTGCCTCTAATAATTGGTGCTCCTGATATAGCATTCCCACGA
ATAAACAACATGAGTTTTTGACTTCTACCACCATCTTTTCTTCTCTTACTAGCCTCCTCA
ATAGTTGAAGCCGGGGCAGGTACCGGCTGAACTGTCTACCCCCCACTGGCGGGGAACTTG
GCCCATGCTGGAGCTTCTGTTGACCTAACCATTTTCTCTCTACATCTAGCAGGAGTATCC
TCAATTTTAGGTGCTATTAATTTCATTACCACAATCATTAACATAAAACCCCCAGCCCTG
TCCCAATATCAGACACCTTTATTTGTTTGATCAGTATTAATTACAGCTGTCCTACTATTA
CTCTCCCTTCCCGTCTTAGCAGCTGGCATCACTATACTACTAACGGATCGTAACCTAAAC
ACCACATTCTTTGACCCTGCCGGTGGAGGAGACCCAATTCTATATCAACACCTATTC
>ABGYG185-06|Pteronotus_parnellii
ACCCTATATCTACTATTCGGCGCCTGAGCAGGAATAGTAGGCACCGCCCTCAGCCTCCTA
ATCCGCGCCGAACTGGGACAGCCTGGAGCTCTACTAGGCGATGACCAAATCTATAATGTT
GTGGTTACAGCCCATGCTTTCGTAATAATTTTCTTCATAGTTATGCCAATCATAATTGGA
GGATTTGGTAATTGATTAGTACCTCTAATAATTGGTGCTCCTGATATAGCATTCCCACGA
ATAAACAACATGAGTTTTTGACTCCTACCACCATCCTTTCTTCTATTACTAGCCTCCTCA
ATAGTTGAAGCCGGGGCAGGTACCGGCTGAACTGTCTACCCTCCACTGGCGGGAAACTTA
GCCCATGCTGGAGCTTCTGTTGACCTAACCATTTTCTCTCTACATCTAGCAGGAGTATCC
TCGATTTTAGGTGCTATTAATTTTATCACCACAATCATTAACATAAAACCCCCAGCCTTG
TCCCAATATCAGACACCTCTATTTGTATGATCAGTATTAATTACAGCTGTCCTACTACTA
CTCTCTCTTCCCGTCCTAGCAGCTGGTATTACTATACTACTAACAGATCGTAACCTAAAT
ACCACATTCTTTGACCCTGCTGGTGGAGGAGACCCAATTCTATATCAACACCTATTC
>ABGYG370-06|Pteronotus_parnellii
ACCCTATATTTATTATTCGGCGCCTGAGCAGGAATAGTAGGCACCGCCCTCAGCCTCCTA
ATCCGCGCAGAACTGGGACAACCTGGAGCCCTACTAGGCGATGACCAGATCTATAATGTT
GTGGTTACAGCCCATGCCTTTGTGATAATTTTCTTTATAGTTATGCCAATCATAATTGGA
GGCTTTGGTAATTGACTAGTGCCTCTAATAATTGGTGCTCCTGATATAGCATTCCCACGA
ATAAACAACATGAGTTTTTGACTTCTACCACCATCTTTTCTTCTCTTACTAGCCTCCTCA
ATAGTTGAAGCCGGGGCAGGTACCGGCTGAACTGTCTACCCCCCACTGGCGGGGAACTTG
GCCCATGCTGGAGCTTCTGTTGACCTAACCATTTTCTCTCTACATCTAGCAGGAGTATCC
TCAATTTTAGGTGCTATTAATTTCATTACCACAATCATTAACATAAAACCCCCAGCCCTG
TCCCAATATCAGACACCTTTATTTGTTTGATCAGTATTAATTACAGCTGTCCTACTATTA
CTCTCCCTTCCCGTCTTAGCAGCTGGCATCACTATACTACTAACGGATCGTAACCTAAAC
ACCACATTCTTTGACCCTGCCGGTGGAGGAGACCCAATTCTATATCAACACCTATTC
>ABGYG384-06|Pteronotus_parnellii
ACCCTATATTTACTATTCGGCGCCTGAGCAGGAATAGTAGGCACCGCCCTCAGCCTCCTA
ATCCGCGCAGAACTGGGGCAGCCTGGAGCCCTACTAGGCGATGACCAGATCTATAATGTT
GTGGTTACAGCCCATGCCTTTGTGATAATTTTCTTTATAGTTATGCCAATCATAATTGGA
GGCTTTGGTAATTGACTAGTGCCTCTAATAATTGGTGCTCCTGATATAGCATTCCCACGA
ATAAACAACATGAGTTTTTGACTCCTACCGCCATCTTTTCTTCTCTTACTAGCCTCCTCA
ATAGTTGAAGCCGGGGCAGGTACCGGCTGAACTGTCTACCCCCCACTGGCGGGGAACTTG
GCCCATGCTGGAGCTTCTGTTGACCTAACCATTTTCTCTCTACATCTAGCAGGAGTATCC
TCAATTTTAGGCGCTATTAATTTCATTACCACAATCATTAACATAAAGCCCCCAGCCCTG
TCCCAATATCAGACACCTTTATTTGTTTGATCAGTATTAATTACAGCTGTTCTACTATTA
CTCTCCCTTCCCGTCCTAGCAGCTGGCATCACTATACTACTAACGGATCGTAACCTAAAC
ACCACATTCTTTGACCCTGCCGGTGGAGGAGACCCAATTCTATATCAACACCTATTC
>ABGYG385-06|Pteronotus_parnellii
ACCCTATATTTACTATTCGGCGCCTGAGCAGGAATAGTAGGCACCGCCCTCAGCCTCCTA
ATCCGCGCAGAACTGGGACAACCTGGAGCCCTACTAGGCGATGACCAGATCTATAATGTT
GTGGTTACAGCCCATGCCTTTGTGATAATTTTCTTTATAGTTATGCCAATCATAATTGGA
GGCTTTGGTAATTGACTAGTGCCTCTAATAATTGGTGCTCCTGATATAGCATTCCCACGA
ATAAACAACATGAGTTTTTGACTCCTACCACCATCTTTTCTTCTCTTACTAGCCTCCTCA
ATAGTTGAAGCCGGGGCAGGTACCGGCTGAACTGTCTACCCCCCACTGGCAGGGAACTTG
GCCCATGCTGGAGCTTCTGTTGACCTAACCATTTTCTCTCTACATCTAGCAGGAGTATCC
TCAATTTTAGGTGCTATTAATTTCATTACCACAATCATTAACATAAAACCCCCAGCCCTG
TCCCAATATCAGACACCTTTATTTGTTTGATCAGTATTAATTACAGCTGTCCTACTATTA
CTCTCCCTTCCCGTCTTAGCAGCTGGCATCACTATACTACTAACGGATCGTAACCTAAAC
ACCACATTCTTTGACCCTGCCGGTGGAGGAGACCCAATTCTATATCAACACCTATTC
>ABGYG386-06|Pteronotus_parnellii
ACCCTATATTTACTATTCGGCGCCTGAGCAGGAATAGTAGGCACCGCCCTCAGCCTCCTA
ATCCGCGCAGAACTGGGGCAGCCTGGAGCCCTACTAGGCGATGACCAGATCTATAATGTT
GTGGTTACAGCCCATGCCTTTGTGATAATTTTCTTTATAGTTATGCCAATCATAATTGGA
GGCTTTGGTAATTGACTAGTGCCTCTAATAATTGGTGCTCCTGATATAGCATTCCCACGA
ATAAACAACATGAGTTTTTGACTCCTACCGCCATCTTTTCTTCTCTTACTAGCCTCCTCA
ATAGTTGAAGCCGGGGCAGGTACCGGCTGAACTGTCTACCCCCCACTGGCGGGGAACTTG
GCCCATGCTGGAGCTTCTGTTGACCTAACCATTTTCTCTCTACATCTAGCAGGAGTATCC
TCAATTTTAGGTGCTATTAATTTCATTACCACAATCATTAACATAAAGCCCCCAGCCCTG
TCCCAATATCAGACACCTTTATTTGTTTGATCAGTATTAATTACAGCTGTTCTACTATTA
CTCTCCCTTCCCGTCCTAGCAGCTGGCATCACTATACTACTAACGGATCGTAACCTAAAC
ACCACATTCTTTGACCCTGCCGGTGGAGGAGACCCAATTCTATATCAACACCTATTC
>ABGYG396-06|Pteronotus_parnellii
ACCCTATATTTATTATTCGGCGCCTGAGCAGGAATAGTAGGCACCGCCCTCAGCCTCCTA
ATCCGCGCAGAACTGGGACAACCTGGAGCCCTACTAGGCGATGACCAGATCTATAATGTT
GTGGTTACAGCCCATGCCTTTGTGATAATTTTCTTTATAGTTATGCCAATCATAATTGGA
GGCTTTGGTAATTGACTAGTGCCTCTAATAATTGGTGCTCCTGATATAGCATTCCCACGA
ATAAACAACATGAGTTTTTGACTTCTACCACCATCTTTTCTTCTCTTACTAGCCTCCTCA
ATAGTTGAAGCCGGGGCAGGTACCGGCTGAACTGTCTACCCCCCACTGGCGGGGAACTTG
GCCCATGCTGGAGCTTCTGTTGACCTAACCATTTTCTCTCTACATCTAGCAGGAGTATCC
TCAATTTTAGGTGCTATTAATTTCATTACCACAATCATTAACATAAAACCCCCAGCCCTG
TCCCAATATCAGACACCTTTATTTGTTTGATCAGTATTAATTACAGCTGTCCTACTATTA
CTCTCCCTTCCCGTCTTAGCAGCTGGCATCACTATACTACTAACGGATCGTAACCTAAAC
ACCACATTCTTTGACCCTGCCGGTGGAGGAGACCCAATTCTATATCAACACCTATTC
>ABGYG417-06|Pteronotus_parnellii
ACCCTATATTTACTATTCGGCGCCTGAGCAGGAATAGTAGGTACCGCCCTCAGCCTCCTA
ATCCGCGCAGAACTGGGACAGCCTGGAGCCCTACTAGGCGATGACCAGATCTATAATGTT
GTGGTTACAGCCCATGCCTTTGTAATAATTTTCTTTATAGTTATGCCAATCATAATTGGA
GGCTTTGGTAATTGACTAGTGCCTCTAATAATTGGTGCTCCTGATATAGCATTCCCACGA
ATAAACAACATGAGTTTTTGACTCCTACCGCCATCTTTTCTTCTCTTACTAGCCTCCTCA
ATAGTTGAAGCCGGGGCAGGTACCGGCTGAACTGTCTACCCCCCACTGGCGGGGAACTTG
GCCCATGCTGGAGCTTCTGTTGACCTAACCATTTTCTCTCTACATCTAGCAGGAGTATCC
TCAATTTTAGGTGCTATTAATTTCATTACCACAATCATTAACATAAAACCCCCAGCCCTG
TCCCAATATCAGACACCTCTATTTGTTTGATCAGTATTAATTACAGCTGTTCTACTATTA
CTCTCCCTTCCCGTCCTAGCAGCTGGCATCACTATACTACTAACGGATCGTAACCTAAAC
ACCACATTCTTTGACCCTGCCGGTGGAGGAGACCCAATTCTATATCAACACCTATTC
>ABGYG418-06|Pteronotus_parnellii
ACCCTATATTTACTATTCGGCGCCTGAGCAGGAATAGTAGGTACCGCCCTCAGCCTCCTA
ATCCGCGCAGAACTGGGACAGCCTGGAGCCCTACTAGGCGATGACCAGATCTATAATGTT
GTGGTTACAGCCCATGCCTTTGTAATAATTTTCTTTATAGTTATGCCAATCATAATTGGA
GGCTTTGGTAATTGACTAGTGCCTCTAATAATTGGTGCTCCTGATATAGCATTCCCACGA
ATAAACAACATGAGTTTTTGACTCCTACCGCCATCTTTTCTTCTCTTACTAGCCTCCTCA
ATAGTTGAAGCCGGGGCAGGTACCGGCTGAACTGTCTACCCCCCACTGGCGGGGAACTTG
GCCCATGCTGGAGCTTCTGTTGACCTAACCATTTTCTCTCTACATCTAGCAGGAGTATCC
TCAATTTTAGGTGCTATTAATTTCATTACCACAATCATTAACATAAAACCCCCAGCCCTG
TCCCAATATCAGACACCTCTATTTGTTTGATCAGTATTAATTACAGCTGTTCTACTATTA
CTCTCCCTTCCCGTCCTAGCAGCTGGCATCACTATACTACTAACGGATCGTAACCTAAAC
ACCACATTCTTTGACCCTGCCGGTGGAGGAGACCCAATTCTATATCAACACCTATTC
>ABGYG419-06|Pteronotus_parnellii
ACCCTATATTTACTATTCGGCGCCTGAGCAGGAATAGTAGGTACCGCCCTCAGCCTCCTA
ATCCGCGCAGAACTGGGACAGCCTGGAGCCCTACTAGGCGATGACCAGATCTATAATGTT
GTGGTTACAGCCCATGCCTTTGTAATAATTTTCTTTATAGTTATGCCAATCATAATTGGA
GGCTTTGGTAATTGACTAGTGCCTCTAATAATTGGTGCTCCTGATATAGCATTCCCACGA
ATAAACAACATGAGTTTTTGACTCCTACCGCCATCTTTTCTTCTCTTACTAGCCTCCTCA
ATAGTTGAAGCCGGGGCAGGTACCGGCTGAACTGTCTACCCCCCACTGGCGGGGAACTTG
GCCCATGCTGGAGCTTCTGTTGACCTAACCATTTTCTCTCTACATCTAGCAGGAGTATCC
TCAATTTTAGGTGCTATTAATTTCATTACCACAATCATTAACATAAAACCCCCAGCCCTG
TCCCAATATCAGACACCTCTATTTGTTTGATCAGTATTAATTACAGCTGTTCTACTATTA
CTCTCCCTTCCCGTCCTAGCAGCTGGCATCACTATACTACTAACGGATCGTAACCTAAAC
ACCACATTCTTTGACCCTGCCGGTGGAGGAGACCCAATTCTATATCAACACCTATTC
>ABGYG446-06|Pteronotus_parnellii
ACCCTATATTTATTATTCGGCGCCTGAGCAGGAATAGTAGGCACCGCCCTCAGCCTCCTA
ATCCGCGCAGAACTGGGACAACCTGGAGCCCTACTAGGCGATGACCAGATCTATAATGTT
GTGGTTACAGCCCATGCCTTTGTGATAATTTTCTTTATAGTTATGCCAATCATAATTGGA
GGCTTTGGTAATTGACTAGTGCCTCTAATAATTGGTGCTCCTGATATAGCATTCCCACGA
ATAAACAACATGAGTTTTTGACTTCTACCACCATCTTTTCTTCTCTTACTAGCCTCCTCA
ATAGTTGAAGCCGGGGCAGGTACCGGCTGAACTGTCTACCCCCCACTGGCGGGGAACTTG
GCCCATGCTGGAGCTTCTGTTGACCTAACCATTTTCTCTCTACATCTAGCAGGAGTATCC
TCAATTTTAGGTGCTATTAATTTCATTACCACAATCATTAACATAAAACCCCCAGCCCTG
TCCCAATATCAGACACCTTTATTTGTTTGATCAGTATTAATTACAGCTGTCCTACTATTA
CTCTCCCTTCCCGTCTTAGCAGCTGGCATCACTATACTACTAACGGATCGTAACCTAAAC
ACCACATTCTTTGACCCTGCCGGTGGAGGAGACCCAATTCTATATCAACACCTATTC
>ABGYG448-06|Pteronotus_parnellii
ACCCTATATTTATTATTCGGCGCCTGAGCAGGAATAGTAGGCACCGCCCTCAGCCTCCTA
ATCCGCGCAGAACTGGGACAACCTGGAGCCCTACTAGGCGATGACCAGATCTATAATGTT
GTGGTTACAGCCCATGCCTTTGTGATAATTTTCTTTATAGTTATGCCAATCATAATTGGA
GGCTTTGGTAATTGACTAGTGCCTCTAATAATTGGTGCTCCTGATATAGCATTCCCACGA
ATAAACAACATGAGTTTTTGACTTCTACCACCATCTTTTCTTCTCTTACTAGCCTCCTCA
ATAGTTGAAGCCGGGGCAGGTACCGGCTGAACTGTCTACCCCCCACTGGCGGGGAACTTG
GCCCATGCTGGAGCTTCTGTTGACCTAACCATTTTCTCTCTACATCTAGCAGGAGTATCC
TCAATTTTAGGTGCTATTAATTTCATTACCACAATCATTAACATAAAACCCCCAGCCCTG
TCCCAATATCAGACACCTTTATTTGTTTGATCAGTATTAATTACAGCTGTCCTACTATTA
CTCTCCCTTCCCGTCTTAGCAGCTGGCATCACTATACTACTAACGGATCGTAACCTAAAC
ACCACATTCTTTGACCCTGCCGGTGGAGGAGACCCAATTCTATATCAACACCTATTC
>ABGYG456-06|Pteronotus_parnellii
ACCCTATATTTACTATTCGGCGCCTGAGCAGGAATAGTAGGCACCGCCCTCAGCCTCCTA
ATCCGCGCAGAACTGGGACAACCTGGAGCCCTACTAGGCGATGACCAGATCTATAATGTT
GTGGTTACAGCCCATGCCTTTGTGATAATTTTCTTTATAGTTATGCCAATCATAATTGGA
GGCTTTGGTAATTGACTAGTGCCTCTAATAATTGGTGCTCCTGATATAGCATTCCCACGA
ATAAACAACATGAGTTTTTGACTCCTACCACCATCTTTTCTTCTCTTACTAGCCTCCTCA
ATAGTTGAAGCCGGGGCAGGTACCGGCTGAACTGTCTACCCCCCACTGGCAGGGAACTTG
GCCCATGCTGGAGCTTCTGTTGACCTAACCATTTTCTCTCTACATCTAGCAGGAGTATCC
TCAATTTTAGGTGCTATTAATTTCATTACCACAATCATTAACATAAAACCCCCAGCCCTG
TCCCAATATCAGACACCTTTATTTGTTTGATCAGTATTAATTACAGCTGTCCTACTATTA
CTCTCCCTTCCCGTCTTAGCAGCTGGCATCACTATACTACTAACGGATCGTAACCTAAAC
ACCACATTCTTTGACCCTGCCGGTGGAGGAGACCCAATTCTATATCAACACCTATNN
>ABGYG457-06|Pteronotus_parnellii
ACCCTATATTTACTATTCGGCGCCTGAGCAGGAATAGTAGGTACCGCCCTCAGCCTCCTA
ATCCGCGCAGAACTGGGACAGCCTGGAGCCCTACTAGGCGATGACCAGATCTATAATGTT
GTGGTTACAGCCCATGCCTTTGTAATAATTTTCTTTATAGTTATGCCAATCATAATTGGA
GGCTTTGGTAATTGACTAGTGCCTCTAATAATTGGTGCTCCTGATATAGCATTCCCACGA
ATAAACAACATGAGTTTTTGACTCCTACCGCCATCTTTTCTTCTCTTACTAGCCTCCTCA
ATAGTTGAAGCCGGGGCAGGTACCGGCTGAACTGTCTACCCCCCACTGGCGGGGAACTTG
GCCCATGCTGGAGCTTCTGTTGACCTAACCATTTTCTCTCTACATCTAGCAGGAGTATCC
TCAATTTTAGGTGCTATTAATTTCATTACCACAATCATTAACATAAAACCCCCAGCCCTG
TCCCAATATCAGACACCTCTATTTGTTTGATCAGTATTAATTACAGCTGTTCTACTATTA
CTCTCCCTTCCCGTCCTAGCAGCTGGCATCACTATACTACTAACGGATCGTAACCTAAAC
ACCACATTCTTTGACCCTGCCGGTGGAGGAGACCCAATTCTATATCAACACCTATTC
>ABGYG458-06|Pteronotus_parnellii
ACCCTATATTTACTATTCGGCGCCTGAGCAGGAATAGTAGGTACCGCCCTCAGCCTCCTA
ATCCGCGCAGAACTGGGACAGCCTGGAGCCCTACTAGGCGATGACCAGATCTATAATGTT
GTGGTTACAGCCCATGCCTTTGTAATAATTTTCTTTATAGTTATGCCAATCATAATTGGA
GGCTTTGGTAATTGACTAGTGCCTCTAATAATTGGTGCTCCTGATATAGCATTCCCACGA
ATAAACAACATGAGTTTTTGACTCCTACCGCCATCTTTTCTTCTCTTACTAGCCTCCTCA
ATAGTTGAAGCCGGGGCAGGTACCGGCTGAACTGTCTACCCCCCACTGGCGGGGAACTTG
GCCCATGCTGGAGCTTCTGTTGACCTAACCATTTTCTCTCTACATCTAGCAGGAGTATCC
TCAATTTTAGGTGCTATTAATTTCATTACCACAATCATTAACATAAAACCCCCAGCCCTG
TCCCAATATCAGACACCTCTATTTGTTTGATCAGTATTAATTACAGCTGTTCTACTATTA
CTCTCCCTTCCCGTCCTAGCAGCTGGCATCACTATACTACTAACGGATCGTAACCTAAAC
ACCACATTCTTTGACCCTGCCGGTGGAGGAGACCCAATTCTATATCAACACCTATTC
>ABGYG459-06|Pteronotus_parnellii
NCCCTATATTTACTATTCGGCGCCTGAGCAGGAATAGTAGGCACCGCCCTCAGCCTCCTA
ATCCGCGCAGAACTGGGGCAGCCTGGAGCCCTACTAGGCGATGACCAGATCTATAATGTT
GTGGTTACAGCCCATGCCTTTGTGATAATTTTCTTTATAGTTATGCCAATCATAATTGGA
GGCTTTGGTAATTGACTAGTGCCTCTAATAATTGGTGCTCCTGATATAGCATTCCCACGA
ATAAACAACATGAGTTTTTGACTCCTACCGCCATCTTTTCTTCTCTTACTAGCCTCCTCA
ATAGTTGAAGCCGGGGCAGGTACCGGCTGAACTGTCTACCCCCCACTGGCGGGGAACTTG
GCCCATGCTGGAGCTTCTGTTGACCTAACCATTTTCTCTCTACATCTAGCAGGAGTATCC
TCAATTTTAGGTGCTATTAATTTCATTACCACAATCATTAACATAAAGCCCCCAGCCCTG
TCCCAATATCAGACACCTTTATTTGTTTGATCAGTATTAATTACAGCTGTTCTACTATTA
CTCTCCCTTCCCGTCCTAGCAGCTGGCATCACTATACTACTAACGGATCGTAACCTAAAC
ACCACATTCTTTGACCCTGCCGGTGGAGGAGACCCAATTCTATATCAACACCTATTC
>ABGYG461-06|Pteronotus_parnellii
NNNNTATATTTATTATTCGGCGCCTGAGCAGGAATAGTAGGCACCGCCCTCAGCCTCCTA
ATCCGCGCAGAACTGGGACAACCTGGAGCCCTACTAGGCGATGACCAGATCTATAATGTT
GTGGTTACAGCCCATGCCTTTGTGATAATTTTCTTTATAGTTATGCCAATCATAATTGGA
GGCTTTGGTAATTGACTAGTGCCTCTAATAATTGGTGCTCCTGATATAGCATTCCCACGA
ATAAACAACATGAGTTTTTGACTTCTACCACCATCTTTTCTTCTCTTACTAGCCTCCTCA
ATAGTTGAAGCCGGGGCAGGTACCGGCTGAACTGTCTACCCCCCACTGGCGGGGAACTTG
GCCCATGCTGGAGCTTCTGTTGACCTAACCATTTTCTCTCTACATCTAGCAGGAGTATCC
TCAATTTTAGGTGCTATTAATTTCATTACCACAATCATTAACATAAAACCCCCAGCCCTG
TCCCAATATCAGACACCTTTATTTGTTTGATCAGTATTAATTACAGCTGTCCTACTATTA
CTCTCCCTTCCCGTCTTAGCAGCTGGCATCACTATACTACTAACGGATCGTAACCTAAAC
ACCACATTCTTTGACCCTGCCGGTGGAGGAGACCCAATTCTATATCAACACCTATTC
>ABGYG492-06|Pteronotus_parnellii
ACCCTATATTTACTATTCGGCGCCTGAGCAGGAATAGTAGGTACCGCCCTCAGCCTCCTA
ATCCGCGCAGAACTGGGACAGCCTGGAGCCCTACTAGGCGATGACCAGATCTATAATGTT
GTGGTTACAGCCCATGCCTTTGTAATAATTTTCTTTATAGTTATGCCAATCATAATTGGA
GGCTTTGGTAATTGACTAGTGCCTCTAATAATTGGTGCTCCTGATATAGCATTCCCACGA
ATAAACAACATGAGTTTTTGACTCCTACCGCCATCTTTTCTTCTCTTACTAGCCTCCTCA
ATAGTTGAAGCCGGGGCAGGTACCGGCTGAACTGTCTACCCCCCACTGGCGGGGAACTTG
GCCCATGCTGGAGCTTCTGTTGACCTAACCATTTTCTCTCTACATCTAGCAGGAGTATCC
TCAATTTTAGGTGCTATTAATTTCATTACCACAATCATTAACATAAAACCCCCAGCCCTG
TCCCAATATCAGACACCTCTATTTGTTTGATCAGTATTAATTACAGCTGTTCTACTATTA
CTCTCCCTTCCCGTCCTAGCAGCTGGCATCACTATACTACTAACGGATCGTAACCTAAAC
ACCACATTCTTTGACCCTGCCGGTGGAGGAGACCCAATTCTATATCAACACCTATTC
>ABGYG495-06|Pteronotus_parnellii
ACCCTATATTTATTATTCGGCGCCTGAGCAGGAATAGTAGGCACCGCCCTCAGCCTCCTA
ATCCGCGCAGAACTGGGACAACCTGGAGCCCTACTAGGCGATGACCAGATCTATAATGTT
GTGGTTACAGCCCATGCCTTTGTGATAATTTTCTTTATAGTTATGCCAATCATAATTGGA
GGCTTTGGTAATTGACTAGTGCCTCTAATAATTGGTGCTCCTGATATAGCATTCCCACGA
ATAAACAACATGAGTTTTTGACTTCTACCACCATCTTTTCTTCTCTTACTAGCCTCCTCA
ATAGTTGAAGCCGGGGCAGGTACCGGCTGAACTGTCTACCCCCCACTGGCGGGGAACTTG
GCCCATGCTGGAGCTTCTGTTGACCTAACCATTTTCTCTCTACATCTAGCAGGAGTATCC
TCAATTTTAGGTGCTATTAATTTCATTACCACAATCATTAACATAAAACCCCCAGCCCTG
TCCCAATATCAGACACCTTTATTTGTTTGATCAGTATTAATTACAGCTGTCCTACTATTA
CTCTCCCTTCCCGTCTTAGCAGCTGGCATCACTATACTACTAACGGATCGTAACCTAAAC
ACCACATTCTTTGACCCTGCCGGTGGAGGAGACCCAATTCTATATCAACACCTATTC
>ABGYG508-06|Pteronotus_parnellii
ACCCTATATTTATTATTCGGCGCCTGAGCAGGAATAGTAGGCACCGCCCTCAGCCTCCTA
ATCCGCGCAGAACTGGGACAACCTGGAGCCCTACTAGGCGATGACCAGATCTATAATGTT
GTGGTTACAGCCCATGCCTTTGTGATAATTTTCTTTATAGTTATGCCAATCATAATTGGA
GGCTTTGGTAATTGACTAGTGCCTCTAATAATTGGTGCTCCTGATATAGCATTCCCACGA
ATAAACAACATGAGTTTTTGACTTCTACCACCATCTTTTCTTCTCTTACTAGCCTCCTCA
ATAGTTGAAGCCGGGGCAGGTACCGGCTGAACTGTCTACCCCCCACTGGCGGGGAACTTG
GCCCATGCTGGAGCTTCTGTTGACCTAACCATTTTCTCTCTACATCTAGCAGGAGTATCC
TCAATTTTAGGTGCTATTAATTTCATTACCACAATCATTAACATAAAACCCCCAGCCCTG
TCCCAATATCAGACACCTTTATTTGTTTGATCAGTATTAATTACAGCTGTCCTACTATTA
CTCTCCCTTCCCGTCTTAGCAGCTGGCATCACTATACTACTAACGGATCGTAACCTAAAC
ACCACATTCTTTGACCCTGCCGGTGGAGGAGACCCAATTCTATATCAACACCTATTC
>ABGYG509-06|Pteronotus_parnellii
ACCCTATATTTATTATTCGGCGCCTGAGCAGGAATAGTAGGCACCGCCCTCAGCCTCCTA
ATCCGCGCAGAACTGGGACAACCTGGAGCCCTACTAGGCGATGACCAGATCTATAATGTT
GTGGTTACAGCCCATGCCTTTGTGATAATTTTCTTTATAGTTATGCCAATCATAATTGGA
GGCTTTGGTAATTGACTAGTGCCTCTAATAATTGGTGCTCCTGATATAGCATTCCCACGA
ATAAACAACATGAGTTTTTGACTTCTACCACCATCTTTTCTTCTCTTACTAGCCTCCTCA
ATAGTTGAAGCCGGGGCAGGTACCGGCTGAACTGTCTACCCCCCACTGGCGGGGAACTTG
GCCCATGCTGGAGCTTCTGTTGACCTAACCATTTTCTCTCTACATCTAGCAGGAGTATCC
TCAATTTTAGGTGCTATTAATTTCATTACCACAATCATTAACATAAAACCCCCAGCCCTG
TCCCAATATCAGACACCTTTATTTGTTTGATCAGTATTAATTACAGCTGTCCTACTATTA
CTCTCCCTTCCCGTCTTAGCAGCTGGCATCACTATACTACTAACGGATCGTAACCTAAAC
ACCACATTCTTTGACCCTGCCGGTGGAGGAGACCCAATTCTATATCAACACCTATTC
>ABGYG511-06|Pteronotus_parnellii
ACCCTATATTTATTATTCGGCGCCTGAGCAGGAATAGTAGGCACCGCCCTCAGCCTCCTA
ATCCGCGCAGAACTGGGACAACCTGGAGCCCTACTAGGCGATGACCAGATCTATAATGTT
GTGGTTACAGCCCATGCCTTTGTGATAATTTTCTTTATAGTTATGCCAATCATAATTGGA
GGCTTTGGTAATTGACTAGTGCCTCTAATAATTGGTGCTCCTGATATAGCATTCCCACGA
ATAAACAACATGAGTTTTTGACTTCTACCACCATCTTTTCTTCTCTTACTAGCCTCCTCA
ATAGTTGAAGCCGGGGCAGGTACCGGCTGAACTGTCTACCCCCCACTGGCGGGGAACTTG
GCCCATGCTGGAGCTTCTGTTGACCTAACCATTTTCTCTCTACATCTAGCAGGAGTATCC
TCAATTTTAGGTGCTATTAATTTCATTACCACAATCATTAACATAAAACCCCCAGCCCTG
TCCCAATATCAGACACCTTTATTTGTTTGATCAGTATTAATTACAGCTGTCCTACTATTA
CTCTCCCTTCCCGTCTTAGCAGCTGGCATCACTATACTACTAACGGATCGTAACCTAAAC
ACCACATTCTTTGACCCTGCCGGTGGAGGAGACCCAATTCTATATCAACACCTATTC
>ABCSA212-06|Pteronotus_parnellii
ACCTTATACCTACTGTTCGGCGCCTGAGCAGGAATAGTAGGCACCGCCCTCAGCCTCCTA
ATCCGCGCCGAACTAGGACAGCCCGGAGCTCTACTAGGCGATGACCAAATCTATAATGTT
GTGGTTACGGCCCATGCCTTCGTAATAATTTTCTTCATAGTCATGCCAATTATAATCGGA
GGCTTTGGTAACTGACTAGTACCCCTAATAATTGGTGCTCCTGATATAGCATTCCCACGA
ATAAACAATATAAGTTTCTGACTCCTACCACCATCCTTTCTTCTCCTACTAGCCTCCTCA
ATAGTAGAGGCCGGAGCAGGTACCGGCTGAACTGTTTACCCCCCATTAGCAGGGAACCTA
GCCCACGCTGGAGCTTCTGTTGACCTAACCATTTTCTCTCTACATCTAGCAGGGGTATCC
TCAATTTTAGGTGCCATTAATTTCATCACCACAATCATCAACATAAAACCCCCAGCCCTA
TCTCAGTATCAAACGCCCCTATTTGTATGATCAGTATTAATTACAGCTGTCCTACTATTA
CTTTCCCTTCCTGTCCTAGCTGCTGGCATTACCATACTATTGACGGATCGTAACCTAAAT
ACCACATTCTTTGACCCTGCCGGTGGAGGAGACCCTATTCTGTACCAACATCTATTC
>ABCSA376-06|Pteronotus_parnellii
ACCTTATACCTACTGTTCGGCGCCTGAGCAGGAATAGTAGGCACCGCCCTCAGCCTCCTA
ATCCGCGCCGAACTAGGACAGCCCGGAGCTCTACTAGGCGATGACCAAATCTATAATGTT
GTGGTTACGGCCCATGCCTTCGTAATAATTTTCTTCATAGTCATGCCAATTATAATCGGA
GGCTTTGGTAACTGACTAGTACCCCTAATAATTGGTGCTCCTGATATAGCATTCCCACGA
ATAAACAATATAAGTTTCTGACTCCTACCACCATCCTTTCTTCTCCTACTAGCCTCCTCA
ATAGTAGAGGCCGGAGCAGGTACCGGCTGAACTGTTTACCCCCCATTAGCAGGGAACCTA
GCCCACGCTGGAGCTTCTGTTGACCTAACCATTTTCTCTCTACATCTAGCGGGGGTATCC
TCAATCTTAGGTGCCATTAATTTCATCACCACAATCATCAACATAAAACCCCCAGCCCTG
TCTCAGTATCAAACGCCCCTATTTGTATGGTCAGTATTAATTACAGCTGTCCTACTATTA
CTTTCCCTTCCTGTCCTAGCTGCTGGCATTACCATACTATTGACGGATCGTAACCTAAAT
ACCACATTCTTTGACCCTGCCGGTGGAGGAGACCCTATTCTGTACCAACATCTATTC
>ABCSA459-06|Pteronotus_parnellii
ACCTTATACCTACTGTTCGGCGCCTGAGCAGGAATAGTAGGCACCGCCCTCAGCCTCCTA
ATCCGCGCCGAACTAGGACAGCCCGGAGCTCTACTAGGCGATGACCAAATCTATAATGTT
GTGGTTACGGCCCATGCCTTCGTAATAATTTTCTTCATAGTCATGCCAATCATAATCGGA
GGCTTTGGTAACTGACTAGTACCCCTAATAATTGGTGCTCCTGATATAGCATTCCCACGA
ATAAACAATATAAGTTTCTGACTCCTACCACCATCCTTTCTTCTCCTACTAGCCTCCTCA
ATAGTAGAGGCCGGAGCAGGTACCGGCTGAACTGTTTACCCCCCATTAGCAGGGAACCTA
GCCCACGCTGGAGCTTCTGTTGACCTAACCATTTTCTCTCTACATCTAGCAGGGGTATCC
TCAATCTTAGGTGCCATTAATTTCATCACCACAATCATCAACATAAAACCCCCAGCCCTA
TCTCAGTATCAAACGCCCCTATTTGTATGATCAGTATTAATTACAGCTGTCCTACTATTA
CTTTCCCTTCCTGTCCTAGCTGCTGGCATTACCATACTATTGACGGATCGTAACCTAAAT
ACCACATTCTTTGACCCTGCCGGTGGAGGAGACCCTATTCTGTACCAACATCTATTC
>ABCSA460-06|Pteronotus_parnellii
ACCTTATACCTACTGTTCGGCGCCTGAGCAGGAATAGTAGGCACCGCCCTCAGCCTCCTA
ATCCGCGCCGAACTAGGACAGCCCGGAGCTCTACTAGGCGATGACCAAATCTATAATGTT
GTGGTTACGGCCCATGCCTTCGTAATAATTTTCTTCATAGTCATGCCAATTATAATCGGA
GGCTTTGGTAACTGACTAGTACCCCTAATAATTGGTGCTCCTGATATAGCATTCCCACGA
ATAAACAATATAAGTTTCTGACTCCTACCACCATCCTTTCTTCTCCTACTAGCCTCCTCA
ATAGTAGAGGCCGGAGCAGGTACCGGCTGAACTGTTTACCCCCCATTAGCAGGGAACCTA
GCCCACGCTGGAGCTTCTGTTGACCTAACCATTTTCTCTCTACATCTAGCGGGGGTATCC
TCAATCTTAGGTGCCATTAATTTCATCACCACAATCATCAACATAAAACCCCCAGCCCTG
TCTCAGTATCAAACGCCCCTATTTGTATGGTCAGTATTAATTACAGCTGTCCTACTATTA
CTTTCCCTTCCTGTCCTAGCTGCTGGCATTACCATACTATTGACGGATCGTAACCTAAAT
ACCACATTCTTTGACCCTGCCGGTGGAGGAGACCCTATTCTGTACCAACATCTATTC
>ABCSA497-06|Pteronotus_parnellii
ACCTTATACCTACTGTTCGGCGCCTGAGCAGGAATAGTAGGCACCGCCCTCAGCCTCCTA
ATCCGCGCCGAACTAGGACAGCCCGGAGCTCTACTAGGCGATGACCAAATCTATAATGTT
GTGGTTACGGCCCATGCCTTCGTAATAATTTTCTTCATAGTCATGCCAATTATAATCGGA
GGCTTTGGTAACTGACTAGTACCCCTAATAATTGGTGCTCCTGATATAGCATTCCCACGA
ATAAACAATATAAGTTTCTGACTCCTACCACCATCCTTTCTTCTCCTACTAGCCTCCTCA
ATAGTAGAGGCCGGAGCAGGTACCGGCTGAACTGTTTACCCCCCATTAGCAGGGAACCTA
GCCCACGCTGGAGCTTCTGTTGACCTAACCATTTTCTCTCTACATCTAGCGGGGGTATCC
TCAATCTTAGGTGCCATTAATTTCATCACCACAATCATCAACATAAAACCCCCAGCCCTG
TCTCAGTATCAAACGCCCCTATTTGTATGGTCAGTATTAATTACAGCTGTCCTACTATTA
CTTTCCCTTCCTGTCCTAGCTGCTGGCATTACCATACTATTGACGGATCGTAACCTAAAT
ACCACATTCTTTGACCCTGCCGGTGGAGGAGACCCTATTCTGTACCAACATCTATTC
>ABCSA498-06|Pteronotus_parnellii
ACCTTATACCTACTGTTCGGCGCCTGAGCAGGAATAGTAGGCACCGCCCTCAGCCTCCTA
ATCCGCGCCGAACTAGGACAGCCCGGAGCTCTACTAGGCGATGACCAAATCTATAATGTT
GTGGTTACGGCCCATGCCTTCGTAATAATTTTCTTCATAGTCATGCCAATTATAATCGGA
GGCTTTGGTAACTGACTAGTACCCCTAATAATTGGTGCTCCTGATATAGCATTCCCACGA
ATAAACAATATAAGTTTCTGACTCCTACCACCATCCTTTCTTCTCCTACTAGCCTCCTCA
ATAGTAGAGGCCGGAGCAGGTACCGGCTGAACTGTTTACCCCCCATTAGCAGGGAACCTA
GCCCACGCTGGAGCTTCTGTTGACCTAACCATTTTCTCTCTACATCTAGCGGGGGTATCC
TCAATCTTAGGTGCCATTAATTTCATCACCACAATCATCAACATAAAACCCCCAGCCCTA
TCTCAGTATCAAACGCCCCTATTTGTATGGTCAGTATTAATTACAGCTGTCCTACTATTA
CTTTCCCTTCCTGTCCTAGCTGCTGGCATTACCATACTATTGACGGATCGTAACCTAAAT
ACCACATTCTTTGACCCTGCCGGTGGAGGAGACCCTATTCTGTACCAACACCTATTC
>ABCSA511-06|Pteronotus_parnellii
ACCTTATACCTACTGTTCGGCGCCTGAGCAGGAATAGTAGGCACCGCCCTCAGCCTCCTA
ATCCGCGCCGAACTAGGACAGCCCGGAGCTCTACTAGGCGATGACCAAATCTATAATGTT
GTGGTTACGGCCCATGCCTTCGTAATAATTTTCTTCATAGTCATGCCAATTATAATCGGA
GGCTTTGGTAACTGACTAGTACCCCTAATAATTGGTGCTCCTGATATAGCATTCCCACGA
ATAAACAATATAAGTTTCTGACTCCTACCACCATCCTTTCTTCTCCTACTAGCCTCCTCA
ATAGTAGAGGCCGGAGCAGGTACCGGCTGAACTGTTTACCCCCCATTAGCAGGGAACCTA
GCCCACGCTGGAGCTTCTGTTGACCTAACCATTTTCTCTCTACATCTAGCAGGGGTATCC
TCAATCTTAGGTGCCATTAATTTCATCACCACAATCATCAACATAAAACCCCCAGCCCTA
TCTCAGTATCAAACGCCCCTATTTGTATGATCAGTATTAATTACAGCTGTCCTACTATTA
CTTTCCCTTCCTGTCCTAGCTGCTGGCATTACCATACTATTGACGGATCGTAACCTAAAT
ACCACATTCTTTGACCCTGCCGGTGGAGGAGACCCTATTCTGTACCAACATCTATTC
>ABCSA757-06|Pteronotus_parnellii
ACCTTATACCTACTGTTCGGCGCCTGAGCAGGAATAGTAGGCACCGCCCTCAGCCTCCTA
ATCCGCGCCGAACTAGGACAGCCCGGAGCTCTACTAGGCGATGACCAAATCTATAATGTT
GTGGTTACGGCCCATGCCTTCGTAATAATTTTCTTCATAGTCATGCCAATTATAATCGGA
GGCTTTGGTAACTGACTAGTACCCCTAATAATTGGTGCTCCTGATATAGCATTCCCACGA
ATAAACAATATAAGTTTCTGACTCCTACCACCATCCTTTCTTCTCCTACTAGCCTCCTCA
ATAGTAGAGGCCGGAGCAGGTACCGGCTGAACTGTTTACCCCCCATTAGCAGGGAACCTA
GCCCACGCTGGAGCTTCTGTTGACCTAACCATTTTCTCTCTACATCTAGCAGGGGTATCC
TCAATCTTAGGTGCCATTAATTTCATCACCACAATCATCAACATAAAACCCCCAGCCCTA
TCTCAGTATCAAACGCCCCTATTTGTATGATCAGTATTAATTACAGCTGTCCTACTATTA
CTTTCCCTTCCTGTCCTAGCTGCTGGCATTACCATACTATTGACGGATCGTAACCTAAAT
ACCACATTCTTTGACCCTGCCGGTGGAGGAGACCCTATTCTGTACCAACATCTATTC
>ABCSA758-06|Pteronotus_parnellii
ACCTTATACCTACTGTTCGGCGCCTGAGCAGGAATAGTAGGCACCGCCCTCAGCCTCCTA
ATCCGCGCCGAACTAGGACAGCCCGGAGCTCTACTAGGCGATGACCAAATCTATAATGTT
GTGGTTACGGCCCATGCCTTCGTAATAATTTTCTTCATAGTCATGCCAATTATAATCGGA
GGCTTTGGTAACTGACTAGTACCCCTAATAATTGGTGCTCCTGATATAGCATTCCCACGA
ATAAACAATATAAGTTTCTGACTCCTACCACCATCCTTTCTTCTTCTACTAGCCTCCTCA
ATAGTAGAGGCCGGAGCAGGTACCGGCTGAACTGTTTACCCCCCATTAGCAGGGAACCTA
GCCCACGCTGGAGCTTCTGTTGACCTAACCATTTTCTCTCTACATCTAGCGGGGGTATCC
TCAATCTTAGGTGCCATTAATTTCATCACCACAATCATCAACATAAAACCCCCAGCCCTG
TCTCAGTATCAAACGCCCCTATTTGTATGGTCAGTATTAATTACAGCTGTCCTACTATTA
CTTTCCCTTCCTGTCCTAGCTGCTGGCATTACCATACTATTGACGGATCGTAACCTAAAT
ACCACATTCTTTGACCCTGCCGGTGGAGGAGACCCTATTCTGTACCAACATCTATTC
>ABCSA759-06|Pteronotus_parnellii
ACCTTATACCTACTGTTCGGCGCCTGAGCAGGAATAGTAGGCACCGCCCTCAGCCTCCTA
ATCCGCGCCGAACTAGGACAGCCCGGAGCTCTACTAGGCGATGACCAAATCTATAATGTT
GTGGTTACGGCCCATGCCTTCGTAATAATTTTCTTCATAGTCATGCCAATTATAATCGGA
GGCTTTGGTAACTGACTAGTACCCCTAATAATTGGTGCTCCTGATATAGCATTCCCACGA
ATAAACAATATAAGTTTCTGACTCCTACCACCATCCTTTCTTCTCCTACTAGCCTCCTCA
ATAGTAGAGGCCGGAGCAGGTACCGGCTGAACTGTTTACCCCCCATTAGCAGGGAACCTA
GCCCACGCTGGAGCTTCTGTTGACCTAACCATTTTCTCTCTACATCTAGCGGGGGTATCC
TCAATCTTAGGTGCCATTAATTTCATCACCACAATCATCAACATAAAACCCCCAGCCCTG
TCTCAGTATCAAACGCCCCTATTTGTATGGTCAGTATTAATTACAGCTGTCCTACTATTA
CTTTCCCTTCCTGTCCTAGCTGCTGGCATTACTATACTATTGACAGATCGTAACCTAAAT
ACCACATTCTTTGACCCTGCCGGTGGAGGAGACCCTATTCTGTACCAACATCTATTC
>ABCSA760-06|Pteronotus_parnellii
ACCTTATACCTACTGTTCGGCGCCTGAGCAGGAATAGTAGGCACCGCCCTCAGCCTCCTA
ATCCGCGCCGAACTAGGACAGCCCGGAGCTCTACTAGGCGATGACCAAATCTATAATGTT
GTGGTTACGGCCCATGCCTTCGTAATAATTTTCTTCATAGTCATGCCAATTATAATCGGA
GGCTTTGGTAACTGACTAGTACCCCTAATAATTGGTGCTCCTGATATAGCATTCCCACGA
ATAAACAATATAAGTTTCTGACTCCTACCACCATCCTTTCTTCTCCTACTAGCCTCCTCA
ATAGTAGAGGCCGGAGCAGGTACCGGCTGAACTGTTTACCCCCCATTAGCAGGGAACCTA
GCCCACGCTGGAGCTTCTGTTGACCTAACCATTTTCTCTCTACATCTAGCGGGGGTATCC
TCAATCTTAGGTGCCATTAATTTCATCACCACAATCATCAACATAAAACCCCCAGCCCTG
TCTCAGTATCAAACGCCCCTATTTGTATGGTCAGTATTAATTACAGCTGTCCTACTATTA
CTTTCCCTTCCTGTCCTAGCTGCTGGCATTACCATACTATTGACAGATCGTAACCTAAAT
ACCACATTCTTTGACCCTGCCGGTGGAGGAGACCCTATTCTGTACCAACATCTATTC
>ABCSA795-06|Pteronotus_parnellii
ACCTTATACCTACTGTTCGGCGCCTGAGCAGGAATAGTAGGCACCGCCCTCAGCCTCCTA
ATCCGCGCCGAACTAGGACAGCCCGGAGCTCTACTAGGCGATGACCAAATCTATAATGTT
GTGGTTACGGCCCATGCCTTCGTAATAATTTTCTTCATAGTCATGCCAATTATAATCGGA
GGCTTTGGTAACTGACTAGTACCCCTAATAATTGGTGCTCCTGATATAGCATTCCCACGA
ATAAACAATATAAGTTTCTGACTCCTACCACCATCCTTTCTTCTCCTACTAGCCTCCTCA
ATAGTAGAGGCCGGAGCAGGTACCGGCTGAACTGTTTACCCCCCATTAGCAGGGAACCTA
GCCCACGCTGGAGCTTCTGTTGACCTAACCATTTTCTCTCTACATCTAGCAGGGGTATCC
TCAATCTTAGGTGCCATTAATTTCATCACCACAATCATCAACATAAAACCCCCAGCCCTA
TCTCAGTATCAAACGCCCCTATTTGTATGATCAGTATTAATTACAGCTGTCCTACTATTA
CTTTCCCTTCCTGTCCTAGCTGCTGGCATTACCATACTATTGACGGATCGTAACCTAAAT
ACCACATTCTTTGACCCTGCCGGTGGAGGAGACCCTATTCTGTACCAACATCTATTC
>ABSA008-06|Pteronotus_parnellii
ACCCTATACCTACTGTTCGGCGCCTGAGCAGGAATAGTAGGCACCGCCCTCAGCCTCCTA
ATCCGCGCCGAACTGGGGCAGCCCGGAGCTCTACTAGGCGATGACCAAATCTATAATGTT
GTGGTTACAGCCCATGCCTTCGTAATAATTTTCTTCATAGTCATGCCAATTATAATCGGA
GGCTTTGGTAACTGACTAGTACCCCTAATAATTGGTGCTCCTGACATAGCATTCCCACGA
ATAAACAATATAAGTTTCTGACTCCTGCCACCATCCTTCCTTCTCCTATTAGCCTCCTCG
ATAGTAGAAGCCGGAGCAGGTACTGGCTGAACTGTTTACCCCCCACTAGCAGGGAACCTA
GCCCACGCTGGAGCTTCTGTTGACCTAACCATTTTTTCTCTGCATCTAGCAGGAGTGTCC
TCAATCTTAGGTGCCATTAACTTCATCACCACAATTATCAACATAAAACCCCCAGCCCTA
TCTCAATATCAAACACCCCTATTTGTATGATCAGTATTAATTACAGCGGTCCTACTATTA
CTTTCCCTCCCTGTTCTAGCTGCTGGCATCACCATACTATTAACGGATCGTAACCTAAAT
ACCACATTCTTTGACCCTGCCGGTGGAGGAGACCCCATTCTGTACCAACATCTATTC
>ABSA009-06|Pteronotus_parnellii
ACCCTATACCTACTGTTCGGCGCCTGAGCAGGAATAGTAGGCACCGCCCTCAGCCTCCTA
ATCCGCGCCGAACTGGGGCAGCCCGGAGCTCTACTAGGCGATGACCAAATCTATAATGTT
GTGGTTACAGCCCATGCCTTCGTAATAATTTTCTTCATAGTCATGCCAATTATAATCGGA
GGCTTTGGTAACTGACTAGTACCCCTAATAATTGGTGCTCCTGACATAGCATTCCCACGA
ATAAACAATATAAGTTTCTGACTCCTGCCACCATCCTTCCTTCTCCTATTAGCCTCCTCG
ATAGTAGAAGCCGGAGCAGGTACTGGCTGAACTGTTTACCCCCCACTAGCAGGGAACCTA
GCCCACGCTGGAGCTTCTGTTGACCTAACCATTTTTTCTCTGCATCTAGCAGGAGTGTCC
TCAATCTTAGGTGCCATTAACTTCATCACCACAATTATCAACATAAAACCCCCAGCCCTA
TCTCAATATCAAACACCCCTATTTGTATGATCAGTATTAATTACAGCGGTCCTACTATTA
CTTTCCCTCCCTGTTCTAGCTGCTGGCATCACCATACTATTAACGGATCGTAACCTAAAT
ACCACATTCTTTGACCCTGCCGGTGGAGGAGACCCCATTCTGTACCAACATCTATTC
>ABSA010-06|Pteronotus_parnellii
ACCCTATACCTACTGTTCGGCGCCTGAGCAGGAATAGTAGGCACCGCCCTCAGCCTCCTA
ATCCGCGCCGAACTGGGGCAGCCCGGAGCTCTACTAGGCGATGACCAAATCTATAATGTT
GTGGTTACAGCCCATGCCTTCGTAATAATTTTCTTCATAGTCATGCCAATTATAATCGGA
GGCTTTGGTAACTGACTAGTACCCCTAATAATTGGTGCTCCTGATATAGCATTCCCACGA
ATAAACAATATAAGTTTCTGACTCCTGCCACCATCCTTCCTTCTCCTATTAGCCTCCTCG
ATAGTAGAAGCCGGAGCAGGTACTGGCTGAACTGTTTACCCCCCACTAGCAGGAAACCTA
GCCCACGCTGGAGCTTCTGTTGACCTAACCATTTTTTCTCTGCATCTAGCAGGAGTGTCC
TCAATCTTAGGTGCCATTAACTTCATCACCACAATTATCAACATAAAACCCCCAGCCCTA
TCTCAATATCAAACACCCCTATTTGTATGATCAGTATTAATTACAGCGGTCCTACTATTA
CTCTCCCTCCCTGTTCTAGCTGCTGGCATCACCATACTATTAACGGATCGTAACCTAAAT
ACCACATTCTTTGACCCTGCCGGTGGAGGAGACCCCATTCTGTACCAACATCTATTC
>ABSA011-06|Pteronotus_parnellii
ACCCTATACCTACTGTTCGGCGCCTGAGCAGGAATAGTAGGCACCGCCCTCAGCCTCCTA
ATCCGCGCCGAACTGGGGCAGCCCGGAGCTCTACTAGGCGATGACCAAATCTATAATGTT
GTGGTTACAGCCCATGCCTTCGTAATAATTTTCTTCATAGTCATGCCAATTATAATCGGA
GGCTTTGGTAACTGACTAGTACCCCTAATAATTGGCGCTCCTGATATAGCATTCCCACGA
ATAAACAATATAAGTTTCTGACTCCTGCCACCATCCTTCCTTCTCCTACTAGCCTCCTCG
ATAGTAGAGGCCGGAGCAGGTACTGGCTGAACTGTTTACCCCCCACTAGCAGGGAACCTA
GCCCACGCTGGAGCTTCTGTTGACCTAACCATTTTTTCTCTGCATCTAGCAGGAGTGTCC
TCAATCTTAGGTGCCATTAACTTCATCACCACAATTATCAACATAAAACCCCCAGCCCTA
TCTCAATATCAAACACCCCTATTTGTATGATCAGTATTAATTACAGCGGTCCTACTATTA
CTTTCCCTCCCTGTTCTAGCTGCTGGCATCACCATACTATTAACGGATCGTAACCTAAAT
ACCACATTCTTTGACCCTGCCGGTGGAGGAGACCCCATTCTGTACCAACATCTATTC
>ABSA012-06|Pteronotus_parnellii
ACCCTATACCTACTGTTCGGCGCCTGAGCAGGAATAGTAGGCACCGCCCTCAGCCTCCTA
ATCCGCGCCGAACTGGGGCAGCCCGGAGCTCTACTAGGCGATGACCAAATCTATAACGTT
GTGGTTACAGCCCATGCCTTCGTAATAATTTTTTTCATAGTCATGCCAATTATAATCGGA
GGCTTTGGTAACTGACTAGTACCCCTAATAATTGGCGCTCCTGATATAGCATTCCCACGA
ATAAACAATATAAGTTTCTGACTCCTGCCACCATCCTTCCTTCTCCTATTAGCCTCCTCG
ATAGTAGAGGCCGGAGCAGGTACTGGCTGAACTGTTTACCCCCCACTAGCAGGGAACCTA
GCCCACGCTGGAGCTTCTGTTGACCTAACCATTTTTTCTCTGCATCTAGCAGGAGTGTCC
TCAATCTTAGGTGCCATTAACTTCATTACCACAATTATCAACATAAAACCCCCAGCCCTA
TCTCAATATCAAACACCCCTATTTGTATGATCAGTATTAATTACAGCGGTCCTACTATTA
CTTTCCCTCCCTGTTCTAGCTGCTGGCATCACCATACTATTAACGGATCGTAACCTAAAT
ACCACATTCTTTGACCCTGCCGGTGGAGGAGACCCCATTCTGTACCAACATCTATTC
>ABSA013-06|Pteronotus_parnellii
ACCCTATACCTACTGTTCGGCGCCTGAGCAGGAATAGTAGGCACCGCCCTCAGCCTCCTA
ATCCGCGCCGAACTGGGGCAGCCCGGAGCTCTACTAGGCGATGACCAAATCTATAATGTT
GTGGTTACAGCCCATGCCTTCGTAATAATTTTCTTCATAGTCATGCCAATTATAATCGGA
GGCTTTGGTAACTGACTAGTACCCCTAATAATTGGTGCTCCTGACATAGCATTCCCACGA
ATAAACAATATAAGTTTCTGACTCCTGCCACCATCCTTCCTTCTCCTATTAGCCTCCTCG
ATAGTAGAAGCCGGAGCAGGTACTGGCTGAACTGTTTACCCCCCACTAGCAGGGAACCTA
GCCCACGCTGGAGCTTCTGTTGACCTAACCATTTTTTCTCTGCATCTAGCAGGAGTGTCC
TCAATCTTAGGTGCCATTAACTTCATCACCACAATTATCAACATAAAACCCCCAGCCCTA
TCTCAATATCAAACACCCCTATTTGTATGATCAGTATTAATTACAGCGGTCCTACTATTA
CTTTCCCTCCCTGTTCTAGCTGCTGGCATCACCATACTATTAACGGATCGTAACCTAAAT
ACCACATTCTTTGACCCTGCCGGTGGAGGAGACCCCATTCTGTACCAACATCTATTC
>ABSA014-06|Pteronotus_parnellii
ACCCTATACCTACTGTTCGGCGCCTGAGCAGGAATAGTAGGCACCGCCCTCAGCCTCCTA
ATCCGCGCCGAACTGGGGCAGCCCGGAGCTCTACTAGGCGATGACCAAATCTATAACGTT
GTGGTTACAGCCCATGCCTTCGTAATAATTTTCTTCATAGTCATGCCAATTATAATCGGA
GGCTTTGGTAACTGACTAGTACCCCTAATAATTGGCGCTCCTGATATAGCATTCCCACGA
ATAAACAATATAAGTTTCTGACTCCTGCCACCATCCTTCCTTCTCCTATTAGCCTCCTCG
ATAGTAGAGGCCGGAGCAGGTACTGGCTGAACTGTTTACCCCCCACTAGCAGGGAACCTA
GCCCACGCTGGAGCTTCTGTTGACCTAACCATTTTTTCTCTGCATCTAGCAGGAGTGTCC
TCAATCTTAGGTGCCATTAACTTCATTACCACAATTATCAACATAAAACCCCCAGCCCTA
TCTCAATATCAAACACCCCTATTTGTATGATCAGTATTAATTACAGCGGTCCTACTATTA
CTTTCCCTCCCTGTTCTAGCTGCTGGCATCACCATACTATTAACGGATCGTAACCTAAAT
ACCACATTCTTTGACCCTGCCGGTGGAGGAGACCCCATTCTGTACCAACATCTATTC
>ABSA015-06|Pteronotus_parnellii
ACCCTATACCTACTGTTCGGCGCCTGAGCAGGAATAGTAGGCACCGCCCTCAGCCTCCTA
ATCCGCGCCGAACTGGGGCAGCCCGGAGCTCTACTAGGCGATGACCAAATCTATAACGTT
GTGGTTACAGCCCATGCCTTCGTAATAATTTTTTTCATAGTCATGCCAATTATAATCGGA
GGCTTTGGTAACTGACTAGTACCCCTAATAATTGGCGCTCCTGATATAGCATTCCCACGA
ATAAACAATATAAGTTTCTGACTCCTGCCACCATCCTTCCTTCTCCTATTAGCCTCCTCG
ATAGTAGAGGCCGGAGCAGGTACTGGCTGAACTGTTTACCCCCCACTAGCAGGGAACCTA
GCCCACGCTGGAGCTTCTGTTGACCTAACCATTTTTTCTCTGCATCTAGCAGGAGTGTCC
TCAATCTTAGGTGCCATTAACTTCATTACCACAATTATCAACATAAAACCCCCAGCCCTA
TCTCAATATCAAACACCCCTATTTGTATGATCAGTATTAATTACAGCGGTCCTACTATTA
CTTTCCCTCCCTGTTCTAGCTGCTGGCATCACCATACTATTAACGGATCGTAACCTAAAT
ACCACATTCTTTGACCCTGCCGGTGGAGGAGACCCCATTCTGTACCAACATCTATTC
>ABSCA040-06|Pteronotus_parnellii
ACCTTATACCTACTGTTCGGCGCCTGAGCAGGAATAGTAGGCACCGCCCTCAGCCTCCTA
ATCCGCGCCGAACTAGGACAGCCCGGAGCTCTACTAGGCGATGACCAAATCTATAATGTT
GTGGTTACGGCCCATGCCTTCGTAATAATTTTCTTCATAGTCATGCCAATTATAATCGGA
GGCTTTGGTAACTGACTAGTACCCCTAATAATTGGTGCTCCTGATATAGCATTCCCACGA
ATAAACAATATAAGTTTCTGACTCCTACCACCATCCTTTCTTCTCCTACTAGCCTCCTCA
ATAGTAGAGGCCGGAGCAGGTACCGGCTGAACTGTTTACCCCCCATTAGCAGGGAACCTA
GCCCACGCTGGAGCTTCTGTTGACCTAACCATTTTCTCTCTGCATCTAGCGGGGGTATCC
TCAATCTTAGGTGCCATTAATTTCATCACCACAATCATCAACATAAAACCCCCAGCCCTA
TCTCAGTATCAAACGCCCCTATTTGTATGGTCAGTATTAATTACAGCTGTCCTATTATTA
CTTTCCCTCCCTGTCCTAGCTGCTGGCATTACCATACTATTGACAGATCGTAACCTAAAT
ACCACATTCTTTGATCCTGCCGGTGGAGGAGACCCTATTCTGTACCAACATCTATTC
>ABSCA066-06|Pteronotus_parnellii
ACCTTATACCTACTGTTCGGCGCCTGAGCAGGAATAGTAGGCACCGCCCTCAGCCTCCTA
ATCCGCGCCGAACTAGGACAGCCCGGAGCTCTACTAGGCGATGACCAAATCTATAATGTT
GTGGTTACGGCCCATGCCTTCGTAATAATTTTCTTCATAGTCATGCCAATTATAATCGGA
GGCTTTGGTAACTGACTAGTACCCCTAATAATTGGTGCTCCTGATATAGCATTCCCACGA
ATAAACAATATAAGTTTCTGACTCCTACCACCATCCTTTCTTCTCCTACTAGCCTCCTCA
ATAGTAGAGGCCGGAGCAGGTACCGGCTGAACTGTTTACCCCCCATTAGCAGGGAACCTA
GCCCACGCTGGAGCTTCTGTTGACCTAACCATTTTCTCTCTGCATCTAGCGGGGGTATCC
TCAATCTTAGGTGCCATTAATTTCATCACCACAATCATCAACATAAAACCCCCAGCCCTA
TCTCAGTATCAAACGCCCCTATTTGTATGGTCAGTATTAATTACAGCTGTCCTATTATTA
CTTTCCCTCCCTGTCCTAGCTGCTGGCATTACCATACTATTGACAGATCGTAACCTAAAT
ACCACATTCTTTGATCCTGCCGGTGGAGGAGACCCTATTCTGTACCAACATCTATTC
>ABSCA067-06|Pteronotus_parnellii
ACCTTATACCTACTGTTCGGCGCCTGAGCAGGAATAGTAGGCACCGCCCTCAGCCTCCTA
ATCCGCGCCGAACTAGGACAGCCCGGAGCTCTACTAGGCGATGACCAAATCTATAATGTT
GTGGTTACGGCCCATGCCTTCGTAATAATTTTCTTCATAGTCATGCCAATTATAATCGGA
GGCTTTGGTAACTGACTAGTACCCCTAATAATTGGTGCTCCTGATATAGCATTCCCACGA
ATAAACAATATAAGTTTCTGACTCCTACCACCATCCTTTCTTCTCCTACTAGCCTCCTCA
ATAGTAGAGGCCGGAGCAGGTACCGGCTGAACTGTTTACCCCCCATTAGCAGGGAACCTA
GCCCACGCTGGAGCTTCTGTTGACCTAACCATTTTCTCTCTGCATCTAGCGGGGGTATCC
TCAATCTTAGGTGCCATTAATTTCATCACCACAATCATCAACATAAAACCCCCAGCCCTA
TCTCAGTATCAAACGCCCCTATTTGTATGGTCAGTATTAATTACAGCTGTCCTATTATTA
CTTTCCCTCCCTGTCCTAGCTGCTGGCATTACCATACTATTGACAGATCGTAACCTAAAT
ACCACATTCTTTGATCCTGCCGGTGGAGGAGACCCTATTCTGTACCAACATCTATTC
>ABSCA085-06|Pteronotus_parnellii
ACCTTATACCTACTGTTCGGCGCCTGAGCAGGAATAGTAGGCACCGCCCTCAGCCTCCTA
ATCCGCGCCGAACTAGGACAGCCCGGAGCTCTACTAGGCGATGACCAAATCTATAATGTT
GTGGTTACGGCCCATGCCTTCGTAATAATTTTCTTCATAGTCATGCCAATTATAATCGGA
GGCTTTGGTAACTGACTAGTACCCCTAATAATTGGTGCTCCTGATATAGCATTCCCACGA
ATAAACAATATAAGTTTCTGACTCCTACCACCATCCTTTCTTCTCCTACTAGCCTCCTCA
ATAGTAGAGGCCGGAGCAGGTACCGGCTGAACTGTTTACCCCCCATTAGCAGGGAACCTA
GCCCACGCTGGAGCTTCTGTTGACCTAACCATTTTCTCTCTGCATCTAGCGGGGGTATCC
TCAATCTTAGGTGCCATTAATTTCATCACCACAATCATCAACATAAAACCCCCAGCCCTA
TCTCAGTATCAAACGCCCCTATTTGTATGGTCAGTATTAATTACAGCTGTCCTATTATTA
CTTTCCCTCCCTGTCCTAGCTGCTGGCATTACCATACTATTGACAGATCGTAACCTAAAT
ACCACATTCTTTGATCCTGCCGGTGGAGGAGACCCTATTCTGTACCAACATCTATTC
>ABSCA117-06|Pteronotus_parnellii
ACCTTATACCTACTGTTCGGCGCCTGAGCAGGAATAGTAGGCACCGCCCTCAGCCTCCTA
ATCCGCGCCGAACTAGGACAGCCCGGAGCTCTACTAGGCGATGACCAAATCTATAATGTT
GTGGTTACGGCCCATGCCTTCGTAATAATTTTCTTCATAGTCATGCCAATTATAATCGGA
GGCTTTGGTAACTGACTAGTACCCCTAATAATTGGTGCTCCTGACATAGCATTCCCACGA
ATAAACAATATAAGTTTCTGACTCCTACCACCATCCTTTCTTCTCCTACTAGCCTCCTCA
ATAGTAGAGGCCGGAGCAGGTACCGGCTGAACTGTTTACCCCCCATTAGCAGGGAACCTA
GCCCACGCTGGAGCTTCTGTTGACCTAACCATTTTCTCTCTGCATCTAGCGGGGGTATCC
TCAATCTTAGGTGCCATTAATTTCATCACCACAATCATCAACATAAAACCCCCAGCCCTA
TCTCAGTATCAAACGCCCCTATTTGTATGGTCAGTATTAATTACAGCTGTCCTATTATTA
CTTTCCCTCCCTGTCCTAGCTGCTGGCATTACCATACTATTGACAGATCGTAACCTAAAT
ACCACATTCTTTGATCCTGCCGGTGGAGGAGACCCTATTCTGTACCAACATCTATTC
>ABSCA125-06|Pteronotus_parnellii
ACCTTATACCTACTGTTCGGCGCCTGAGCAGGAATAGTAGGCACCGCCCTCAGCCTCCTA
ATCCGCGCCGAACTAGGACAGCCCGGAGCTCTACTAGGCGATGACCAAATCTATAATGTT
GTGGTTACGGCCCATGCCTTCGTAATAATTTTCTTCATAGTCATGCCAATTATAATCGGA
GGCTTTGGTAACTGACTAGTACCCCTAATAATTGGTGCTCCTGATATAGCATTCCCACGA
ATAAACAATATAAGTTTCTGACTCCTACCACCATCCTTTCTTCTCCTACTAGCCTCCTCA
ATAGTAGAGGCCGGAGCAGGTACCGGCTGAACTGTTTACCCCCCATTAGCAGGGAACCTA
GCCCACGCTGGAGCTTCTGTTGACCTAACCATTTTCTCTCTGCATCTAGCGGGGGTATCC
TCAATCTTAGGTGCCATTAATTTCATCACCACAATCATCAACATAAAACCCCCAGCCCTA
TCTCAGTATCAAACGCCCCTATTTGTATGGTCAGTATTAATTACAGCTGTCCTATTATTA
CTTTCCCTCCCTGTCCTAGCTGCTGGCATTACCATACTATTGACAGATCGTAACCTAAAT
ACCACATTCTTTGATCCTGCCGGTGGAGGAGACCCTATTCTGTACCAACATCTATTC
>ABSRA270-06|Pteronotus_parnellii
ACCCTATATTTATTATTCGGCGCCTGAGCAGGAATAGTAGGCACCGCCCTCAGCCTCCTA
ATCCGCGCAGAACTGGGACAACCTGGAGCCCTACTAGGCGATGACCAGATCTATAATGTT
GTAGTTACAGCCCATGCCTTTGTGATAATTTTCTTTATAGTTATGCCAATCATAATTGGA
GGCTTTGGTAATTGACTAGTGCCTCTAATAATTGGTGCTCCTGATATAGCATTCCCACGA
ATAAACAACATGAGTTTTTGACTTCTACCACCATCTTTTCTTCTCTTACTAGCCTCCTCA
ATAGTTGAAGCCGGGGCAGGTACCGGCTGAACTGTCTACCCCCCACTGGCGGGGAACTTG
GCCCATGCTGGAGCTTCTGTTGACCTAACCATTTTCTCTCTACATCTAGCAGGAGTATCC
TCAATTTTAGGTGCTATTAATTTCATTACCACAATCATTAACATAAAACCCCCAGCCCTG
TCCCAATATCAGACACCTTTATTTGTTTGATCAGTATTAATTACAGCTGTCCTACTATTA
CTCTCCCTTCCCGTCTTAGCAGCTGGCATCACTATACTACTAACGGATCGTAACCTAAAC
ACCACATTCTTTGACCCTGCCGGTGGAGGAGACCCAATTCTATATCAACACCTATTC
>ABSRA331-06|Pteronotus_parnellii
ACCCTATATCTACTATTCGGCGCCTGAGCAGGAATAGTAGGCACCGCCCTCAGCCTCCTA
ATCCGCGCCGAACTGGGACAGCCTGGAGCTCTACTAGGCGATGACCAAATCTATAATGTT
GTGGTTACAGCCCATGCTTTCGTAATAATTTTCTTCATAGTTATGCCAATCATAATTGGA
GGATTTGGTAATTGACTAGTACCTCTAATAATTGGTGCTCCTGATATAGCATTCCCACGA
ATAAACAACATGAGTTTTTGACTCCTACCACCATCCTTTCTTCTATTACTAGCCTCCTCA
ATAGTTGAAGCCGGGGCAGGTACCGGCTGAACTGTCTACCCTCCACTGGCGGGAAACTTA
GCCCATGCTGGAGCTTCTGTTGACCTAACCATTTTCTCTCTACATCTAGCAGGAGTATCC
TCGATTTTAGGTGCTATTAATTTTATCACCACAATCATTAACATAAAACCCCCAGCCTTG
TCCCAATATCAGACACCTCTATTTGTATGATCAGTATTAATTACAGCTGTCCTACTACTA
CTCTCTCTTCCCGTCCTAGCAGCTGGTATTACTATACTACTAACAGATCGTAACCTAAAT
ACCACATTCTTTGACCCTGCTGGTGGAGGAGACCCAATTCTATATCAACACCTATTC
>ABSRA350-06|Pteronotus_parnellii
ACCCTATATTTACTATTCGGCGCCTGAGCAGGAATAGTAGGTACCGCCCTCAGCCTCCTA
ATCCGCGCAGAACTGGGACAGCCTGGAGCCCTACTAGGCGATGACCAGATCTATAATGTT
GTGGTTACAGCCCATGCCTTTGTAATAATTTTCTTTATAGTTATGCCAATCATAATTGGA
GGCTTTGGTAATTGACTAGTGCCTCTAATAATTGGTGCTCCTGATATAGCATTCCCACGA
ATAAACAACATGAGTTTTTGACTCCTACCGCCATCTTTTCTTCTCTTACTAGCCTCCTCA
ATAGTTGAAGCCGGGGCAGGTACCGGCTGAACTGTCTACCCCCCACTGGCGGGGAACTTG
GCCCATGCTGGAGCTTCTGTTGACCTAACCATTTTCTCTCTACATCTAGCAGGAGTATCC
TCAATTTTAGGTGCTATTAATTTCATTACCACAATCATTAACATAAAACCCCCAGCCCTG
TCCCAATATCAGACACCTCTATTTGTTTGATCAGTATTAATTACAGCTGTTCTACTATTA
CTCTCCCTTCCCGTCCTAGCAGCTGGCATCACTATACTACTAACGGATCGTAACCTAAAC
ACCACATTCTTTGACCCTGCCGGTGGAGGAGACCCAATTCTATATCAACACCTATTC
>ABSRA354-06|Pteronotus_parnellii
ACCCTATATCTACTATTCGGCGCCTGAGCAGGAATAGTAGGCACCGCCCTCAGCCTCCTA
ATCCGCGCCGAACTGGGACAGCCTGGAGCTCTACTAGGCGATGACCAAATCTATAATGTT
GTGGTTACAGCCCATGCTTTCGTAATAATTTTCTTCATAGTTATGCCAATCATAATTGGA
GGATTTGGTAATTGACTAGTACCTCTAATAATTGGTGCTCCTGATATAGCATTCCCACGA
ATAAACAACATGAGTTTTTGACTCCTACCACCATCCTTTCTTCTATTACTAGCCTCCTCA
ATAGTTGAAGCCGGGGCAGGTACCGGCTGAACTGTCTACCCTCCACTGGCGGGAAACTTA
GCCCATGCTGGAGCTTCTGTTGACCTAACCATTTTCTCTCTACATCTAGCAGGAGTATCC
TCGATTTTAGGTGCTATTAATTTTATCACCACAATCATTAACATAAAACCCCCAGCCTTA
TCCCAATATCAGACACCTCTATTTGTATGATCAGTATTAATTACAGCTGTCCTACTACTA
CTCTCTCTTCCCGTCCTAGCAGCTGGTATTACTATACTACTAACAGATCGTAACCTAAAT
ACCACATTCTTTGACCCTGCTGGTGGAGGAGACCCAATTCTATATCAACACCTATTC
>ABSRA423-06|Pteronotus_parnellii
ACCCTATATCTACTATTCGGCGCCTGAGCAGGAATAGTAGGCACCGCCCTCAGCCTCCTA
ATCCGCGCCGAACTGGGACAGCCTGGAGCTCTACTAGGCGATGACCAAATCTATAATGTT
GTGGTTACAGCCCATGCTTTCGTAATAATTTTCTTCATAGTTATGCCAATCATAATTGGA
GGATTTGGTAATTGACTAGTACCTCTAATAATTGGTGCTCCTGATATAGCATTCCCACGA
ATAAACAACATGAGTTTTTGACTCCTACCACCATCCTTTCTTCTATTACTAGCCTCCTCA
ATAGTTGAAGCCGGGGCAGGTACCGGCTGAACTGTCTACCCTCCACTGGCGGGAAACTTA
GCCCATGCTGGAGCTTCTGTTGACCTAACCATTTTCTCTCTACATCTAGCAGGAGTATCC
TCGATTTTAGGTGCTATTAATTTTATCACCACAATCATTAACATAAAACCCCCAGCCTTG
TCCCAATATCAGACACCTCTATTTGTATGATCAGTATTAATTACAGCTGTCCTACTACTA
CTCTCTCTTCCCGTCCTAGCAGCTGGTATTACTATACTACTAACAGATCGTAACCTAAAT
ACCACATTCTTTGACCCTGCTGGTGGAGGAGACCCAATTCTATATCAACACCTATTC
>ABSRA438-06|Pteronotus_parnellii
ACCCTATATTTATTATTCGGCGCCTGAGCAGGAATAGTAGGCACCGCCCTCAGCCTCCTA
ATCCGCGCAGAACTGGGACAACCTGGAGCCCTACTAGGCGATGACCAGATCTATAATGTT
GTGGTTACAGCCCATGCCTTTGTGATAATTTTCTTTATAGTTATGCCAATCATAATTGGA
GGCTTTGGTAATTGACTAGTGCCTCTAATAATTGGTGCTCCTGATATAGCATTCCCACGA
ATAAACAACATGAGTTTTTGACTTCTACCACCATCTTTTCTTCTCTTACTAGCCTCCTCA
ATAGTTGAAGCCGGGGCAGGTACCGGCTGAACTGTCTACCCCCCACTGGCGGGGAACTTG
GCCCATGCTGGAGCTTCTGTTGACCTAACCATTTTCTCTCTACATCTAGCAGGAGTATCC
TCAATTTTAGGTGCTATTAATTTCATTACCACAATCATTAACATAAAACCCCCAGCCCTG
TCCCAATATCAGACACCTTTATTTGTTTGATCAGTATTAATTACAGCTGTCCTACTATTA
CTCTCCCTTCCCGTCTTAGCAGCTGGCATCACTATACTACTAACGGATCGTAACCTAAAC
ACCACATTCTTTGACCCTGCCGGTGGAGGAGACCCAATTCTATATCAACACCTATTC
>ABRMM063-07|Pteronotus_parnellii
ACCCTATATTTATTATTCGGCGCCTGAGCAGGAATAGTAGGCACCGCCCTCAGCCTCCTA
ATCCGCGCAGAACTGGGACAACCTGGAGCCCTACTAGGCGATGACCAGATCTATAATGTT
GTGGTTACAGCCCATGCCTTTGTGATAATTTTCTTTATAGTTATGCCAATCATAATTGGA
GGCTTTGGTAATTGACTAGTGCCTCTAATAATTGGTGCTCCTGATATAGCATTCCCACGA
ATAAACAACATGAGTTTTTGACTTCTACCACCATCTTTTCTTCTCTTACTAGCCTCCTCA
ATAGTTGAAGCCGGGGCAGGTACCGGCTGAACTGTCTACCCCCCACTGGCGGGGAACTTG
GCCCATGCTGGAGCTTCTGTTGACCTAACCATTTTCTCTCTACATCTAGCAGGAGTATCC
TCAATTTTAGGTGCTATTAATTTCATTACCACAATCATTAACATAAAACCCCCAGCCCTG
TCCCAATATCAGACACCTTTATTTGTTTGATCAGTATTAATTACAGCTGTCCTACTATTA
CTCTCCCTTCCCGTCTTAGCAGCTGGCATCACTATACTACTAACGGATCGTAACCTAAAC
ACCACATTCTTTGACCCTGCCGGTGGAGGAGACCCAATTCTATATCAACACCTATTC
>BCBZ036-09|Pteronotus_parnellii
ACCTTATACCTACTGTTCGGCGGCTGAGCAGGAATAGTAGGCACCGCCCTCAGCCTCCTA
ATCCGCGCCGAACTAGGACAGCCCGGAGCTCTACTAGGCGATGACCAAATCTATAATGTT
GTGGTTACGGCCCATGCCTTCGTAATAATTTTCTTCATAGTCATGCCAATTATAATCGGA
GGCTTTGGTAACTGACTAGTACCCCTAATAATTGGTGCTCCTGATATAGCATTCCCACGA
ATAAACAATATAAGTTTCTGACTCCTACCACCATCCTTTCTTCTCCTACTAGCCTCCTCA
ATAGTAGAGGCCGGAGCAGGTACCGGCTGAACTGTTTACCCCCCATTAGCAGGGAACCTA
GCCCACGCTGGAGCTTCTGTTGACCTAACCATTTTCTCTCTACATCTAGCGGGGGTATCC
TCAATCTTAGGTGCCATTAATTTCATCACCACAATCATCAACATAAAACCCCCAGCCCTG
TCTCAGTATCAAACGCCCCTATTTGTATGGTCAGTATTAATTACAGCTGTCCTACTATTA
CTTTCCCTTCCTGTCCTAGCTGCTGGCATTACCATACTATTGACGGATCGTAACCTAAAT
ACCACATTCTTTGACCCTGCCGGTGGAGGAGACCCTATTCTGTACCAACATCTATTC
>BCBZ155-09|Pteronotus_parnellii
ACCTTATACCTACTGTTCGGCGCCTGAGCAGGAATAGTAGGCACCGCCCTCAGCCTCCTA
ATCCGCGCCGAACTAGGACAGCCCGGAGCTCTACTAGGCGATGACCAAATCTATAATGTT
GTGGTTACGGCCCATGCCTTCGTAATAATTTTCTTCATAGTCATGCCAATTATAATCGGA
GGCTTTGGTAACTGACTAGTACCCCTAATAATTGGTGCTCCTGATATAGCATTCCCACGA
ATAAACAATATAAGTTTCTGACTCCTACCACCATCCTTTCTTCTCCTACTAGCCTCCTCA
ATAGTAGAGGCCGGAGCAGGTACCGGCTGAACTGTTTACCCCCCATTAGCAGGGAACCTA
GCCCACGCTGGAGCTTCTGTTGACCTAACCATTTTCTCTCTACATCTAGCGGGGGTATCC
TCAATCTTAGGTGCCATTAATTTCATCACCACAATCATCAACATAAAACCCCCAGCCCTG
TCTCAGTATCAAACGCCCCTATTTGTATGGTCAGTATTAATTACAGCTGTCCTACTATTA
CTTTCCCTTCCTGTCCTAGCTGCTGGCATTACCATACTATTGACGGATCGTAACCTAAAT
ACCACATTCTTTGACCCTGCCGGTGGAGGAGACCCTATTCTGTACCAACATCTATTC
>BCCR004-09|Pteronotus_parnellii
ACCTTATACCTACTGTTCGGCGCCTGAGCAGGAATAGTAGGCACCGCCCTCAGCCTCCTA
ATCCGCGCCGAACTAGGACAGCCCGGAGCTCTACTAGGCGATGACCAAATCTATAATGTT
GTGGTTACGGCCCATGCCTTCGTAATAATTTTCTTCATAGTCATGCCAATTATAATCGGA
GGCTTTGGTAACTGACTAGTACCCCTAATAATTGGTGCTCCTGATATAGCATTCCCACGA
ATAAACAATATAAGTTTCTGACTCCTACCACCATCCTTTCTTCTCCTGCTAGCCTCCTCA
ATAGTAGAGGCCGGAGCAGGCACCGGCTGAACTGTTTACCCTCCATTAGCAGGGAACCTA
GCCCACGCTGGAGCTTCTGTTGACCTAACCATTTTCTCTCTACATCTAGCGGGGGTATCC
TCAATCTTAGGTGCCATTAATTTCATCACCACAATCATCAACATAAAACCCCCAGCCCTA
TCTCAGTATCAAACGCCCCTATTTGTATGGTCAGTGTTAATTACAGCTGTCCTACTATTA
CTTTCCCTTCCTGTCCTAGCTGCTGGCATTACCATACTATTGACGGATCGTAACCTAAAT
ACCACATTCTTTGACCCTGCCGGTGGAGGAGACCCTATTCTGTATCAACATCTATTC
>BCCR008-09|Pteronotus_parnellii
ACCTTATACCTACTGTTCGGCGCCTGAGCAGGAATAGTAGGCACCGCCCTCAGCCTCCTA
ATCCGCGCCGAACTAGGACAGCCCGGAGCTCTACTAGGCGATGACCAAATCTATAATGTT
GTGGTTACGGCCCATGCCTTCGTAATAATTTTCTTCATAGTCATGCCAATTATAATCGGA
GGCTTTGGTAACTGACTAGTACCCCTAATAATTGGTGCTCCTGATATAGCATTCCCACGA
ATAAACAATATAAGTTTCTGACTCCTACCACCATCCTTTCTTCTCCTGCTAGCCTCCTCA
ATAGTAGAGGCCGGAGCAGGCACCGGCTGAACTGTTTACCCTCCATTAGCAGGGAACCTA
GCCCACGCTGGAGCTTCTGTTGACCTAACCATTTTCTCTCTACATCTAGCGGGGGTATCC
TCAATCTTAGGTGCCATTAATTTCATCACCACAATCATCAACATAAAACCCCCAGCCCTA
TCTCAGTATCAAACGCCCCTATTTGTATGGTCAGTGTTAATTACAGCTGTCCTACTATTA
CTTTCCCTTCCTGTCCTAGCTGCTGGCATTACCATACTATTGACGGATCGTAACCTAAAT
ACCACATTCTTTGACCCTGCCGGTGGAGGAGACCCTATTCTGTATCAANNNNNNNNN
>BCCR104-09|Pteronotus_parnellii
ACCTTATACCTACTGTTCGGCGCCTGAGCAGGAATAGTAGGCACCGCCCTCAGCCTCCTA
ATCCGCGCCGAACTAGGACAGCCCGGAGCTCTACTAGGCGATGACCAAATCTATAATGTT
GTGGTTACGGCCCATGCTTTCGTAATAATTTTCTTCATAGTCATGCCAATTATAATCGGA
GGCTTTGGTAACTGACTAGTACCCCTAATAATTGGTGCTCCTGATATAGCATTCCCACGA
ATAAACAATATAAGTTTCTGACTCCTACCACCATCCTTTCTTCTCCTACTAGCCTCCTCA
ATAGTAGAGGCCGGAGCAGGTACCGGCTGAACTGTTTACCCCCCATTAGCAGGGAACCTA
GCCCACGCTGGAGCTTCTGTTGACCTAACCATTTTCTCTCTACATCTAGCAGGGGTATCC
TCAATCTTAGGTGCCATTAATTTCATCACCACAATCATCAACATAAAACCCCCAGCCCTA
TCTCAGTATCAAACGCCCCTATTTGTATGATCAGTATTAATTACAGCTGTCCTACTATTA
CTTTCCCTTCCTGTCCTAGCTGCTGGCATTACCATACTATTGACGGATCGTAACCTAAAT
ACCACATTCTTTGACCCTGCCGGTGGAGGAGACCCTATTCTGTACCAACATCTATTC
>BCCR112-09|Pteronotus_parnellii
ACCTTATACCTACTGTTCGGCGCCTGAGCAGGAATAGTAGGCACCGCCCTCAGCCTCCTA
ATCCGCGCCGAACTAGGACAGCCCGGAGCTCTACTAGGCGATGACCAAATCTATAATGTT
GTGGTTACGGCCCATGCCTTCGTAATAATTTTCTTCATAGTCATGCCAATTATAATCGGA
GGCTTTGGTAACTGACTAGTACCCCTAATAATTGGTGCTCCTGATATAGCATTCCCACGA
ATAAACAATATAAGTTTCTGACTCCTACCACCATCCTTTCTTCTCCTGCTAGCCTCCTCA
ATAGTAGAGGCCGGAGCAGGCACCGGCTGAACTGTTTACCCTCCATTAGCAGGGAACCTA
GCCCACGCTGGAGCTTCTGTTGACCTAACCATTTTCTCTCTACATCTAGCGGGGGTATCC
TCAATCTTAGGTGCCATTAATTTCATCACCACAATCATCAACATAAAACCCCCAGCCCTA
TCTCAGTATCAAACGCCCCTATTTGTATGGTCAGTGTTAATTACAGCTGTCCTACTATTA
CTTTCCCTTCCTGTCCTAGCTGCTGGCATTACCATACTATTGACGGATCGTAACCTAAAT
ACCACATTCTTTGACCCTGCCGGTGGAGGAGACCCTATTCTGTATCAACATCTATTC
>BCCR119-09|Pteronotus_parnellii
ACCTTATACCTACTGTTCGGCGCCTGAGCAGGAATAGTAGGCACCGCCCTCAGCCTCCTA
ATCCGCGCCGAACTAGGACAGCCCGGAGCTCTACTAGGCGATGACCAAATCTATAATGTT
GTGGTTACGGCCCATGCCTTCGTAATAATTTTCTTCATAGTCATGCCAATTATAATCGGA
GGCTTTGGTAACTGACTAGTACCCCTAATAATTGGTGCTCCTGATATAGCATTCCCACGA
ATAAACAATATAAGTTTCTGACTCCTACCACCATCCTTTCTTCTCCTGCTAGCCTCCTCA
ATAGTAGAGGCCGGAGCAGGCACCGGCTGAACTGTTTACCCTCCATTAGCAGGGAACCTA
GCCCACGCTGGAGCTTCTGTTGACCTAACCATTTTCTCTCTACATCTAGCGGGGGTATCC
TCAATCTTAGGTGCCATTAATTTCATCACCACAATCATCAACATAAAACCCCCAGCCCTA
TCTCAGTATCAAACGCCCCTATTTGTATGGTCAGTGTTAATTACAGCTGTCCTACTATTA
CTTTCCCTTCCTGTCCTAGCTGCTGGCATTACCATACTATTGACGGATCGTAACCTAAAT
ACCACATTCTTTGACCCTGCCGGTGGAGGAGACCCTATTCTGTATCAACATCTATTC
>BCCR120-09|Pteronotus_parnellii
ACCTTATACCTACTGTTCGGCGCCTGAGCAGGAATAGTAGGCACCGCCCTCAGCCTCCTA
ATCCGCGCCGAACTAGGACAGCCCGGAGCTCTACTAGGCGATGACCAAATCTATAATGTT
GTGGTTACGGCCCATGCCTTCGTAATAATTTTCTTCATAGTCATGCCAATTATAATCGGA
GGCTTTGGTAACTGACTAGTACCCCTAATAATTGGTGCTCCTGATATAGCATTCCCACGA
ATAAACAATATAAGTTTCTGACTCCTACCACCATCCTTTCTTCTCCTACTAGCCTCCTCA
ATAGTAGAGGCCGGAGCAGGTACCGGCTGAACTGTTTACCCCCCATTAGCAGGGAACCTA
GCCCACGCTGGAGCTTCTGTTGACCTAACCATTTTCTCTCTGCATCTAGCGGGGGTATCC
TCAATCTTAGGTGCCATTAATTTCATCACCACAATCATCAACATAAAACCCCCAGCCCTA
TCTCAGTATCAAACGCCCCTATTTGTATGGTCAGTATTAATTACAGCTGTCCTATTATTA
CTTTCCCTCCCTGTCCTAGCTGCTGGCATTACCATACTATTGACAGATCGTAACCTAAAT
ACCACATTCTTTGATCCTGCCGGTGGAGGAGACCCTATTCTGTACCAACATCTATTC
>BCCR123-09|Pteronotus_parnellii
ACCTTATACCTACTGTTCGGCGCCTGAGCAGGAATAGTAGGCACCGCCCTCAGCCTCCTA
ATCCGCGCCGAACTAGGACAGCCCGGAGCTCTACTAGGCGATGACCAAATCTATAATGTT
GTGGTTACGGCCCATGCCTTCGTAATAATTTTCTTCATAGTCATGCCAATTATAATCGGA
GGCTTTGGTAACTGACTAGTACCCCTAATAATTGGTGCTCCTGATATAGCATTCCCACGA
ATAAACAATATAAGTTTCTGACTCCTACCACCATCCTTTCTTCTCCTACTAGCCTCCTCA
ATAGTAGAGGCCGGAGCAGGTACCGGCTGAACTGTTTACCCCCCATTAGCAGGGAACCTA
GCCCACGCTGGAGCTTCTGTTGACCTAACCATTTTCTCTCTACATCTAGCGGGGGTATCC
TCAATCTTAGGTGCCATTAATTTCATCACCACAATCATCAACATAAAACCCCCAGCCCTA
TCTCAGTATCAAACGCCCCTATTTGTATGGTCAGTATTAATTACAGCTGTCCTACTATTA
CTTTCCCTTCCTGTCCTAGCTGCTGGCATTACCATACTATTGACGGATCGTAACCTAAAT
ACCACATTCTTTGACCCTGCCGGTGGAGGAGACCCTATTCTGTACCAACATCTATTC
>BCCR127-09|Pteronotus_parnellii
ACCTTATACCTACTGTTCGGCGCCTGAGCAGGAATAGTAGGCACCGCCCTCAGCCTCCTA
ATCCGCGCCGAACTAGGACAGCCCGGAGCTCTACTAGGCGATGACCAAATCTATAATGTT
GTGGTTACGGCCCATGCCTTCGTAATAATTTTCTTCATAGTCATGCCAATTATAATCGGA
GGCTTTGGTAACTGACTAGTACCCCTAATAATTGGTGCTCCTGATATAGCATTCCCACGA
ATAAACAATATAAGTTTCTGACTCCTACCACCATCCTTTCTTCTCCTGCTAGCCTCCTCA
ATAGTAGAGGCCGGAGCAGGCACCGGCTGAACTGTTTACCCTCCATTAGCAGGGAACCTA
GCCCACGCTGGAGCTTCTGTTGACCTAACCATTTTCTCTCTACATCTAGCGGGGGTATCC
TCAATCTTAGGTGCCATTAATTTCATCACCACAATCATCAACATAAAACCCCCAGCCCTA
TCTCAGTATCAAACGCCCCTATTTGTATGGTCAGTGTTAATTACAGCTGTCCTACTATTA
CTTTCCCTTCCTGTCCTAGCTGCTGGCATTACCATACTATTGACGGATCGTAACCTAAAT
ACCACATTCTTTGACCCTGCCGGTGGAGGAGACCCTATTCTGTATCAACATCTATTC
>BCCR128-09|Pteronotus_parnellii
ACCTTATACCTACTGTTCGGCGCCTGAGCAGGAATAGTAGGCACCGCCCTCAGCCTCCTA
ATCCGCGCCGAACTAGGACAGCCCGGAGCTCTACTAGGCGATGACCAAATCTATAATGTT
GTGGTTACGGCCCATGCCTTCGTAATAATTTTCTTCATAGTCATGCCAATTATAATCGGA
GGCTTTGGTAACTGACTAGTACCCCTAATAATTGGTGCTCCTGATATAGCATTCCCACGA
ATAAACAATATAAGTTTCTGACTCCTACCACCATCCTTTCTTCTCCTGCTAGCCTCCTCA
ATAGTAGAGGCCGGAGCAGGCACCGGCTGAACTGTTTACCCTCCATTAGCAGGGAACCTA
GCCCACGCTGGAGCTTCTGTTGACCTAACCATTTTCTCTCTACATCTAGCGGGGGTATCC
TCAATCTTAGGTGCCATTAATTTCATCACCACAATCATCAACATAAAACCCCCAGCCCTA
TCTCAGTATCAAACGCCCCTATTTGTATGGTCAGTGTTAATTACAGCTGTCCTACTATTA
CTTTCCCTTCCTGTCCTAGCTGCTGGCATTACCATACTATTGACGGATCGTAACCTAAAT
ACCACATTCTTTGACCCTGCCGGTGGAGGAGACCCTATTCTGTATCAACATCTATTC
>BCCR129-09|Pteronotus_parnellii
ACCTTATACCTACTGTTCGGCGCCTGAGCAGGAATAGTAGGCACCGCCCTCAGCCTCCTA
ATCCGCGCCGAACTAGGACAGCCCGGAGCTCTACTAGGCGATGACCAAATCTATAATGTT
GTGGTTACGGCCCATGCCTTCGTAATAATTTTCTTCATAGTCATGCCAATTATAATCGGA
GGCTTTGGTAACTGACTAGTACCCCTAATAATTGGTGCTCCTGATATAGCATTCCCACGA
ATAAACAATATAAGTTTCTGACTCCTACCACCATCCTTTCTTCTCCTGCTAGCCTCCTCA
ATAGTAGAGGCCGGAGCAGGCACCGGCTGAACTGTTTACCCTCCATTAGCAGGGAACCTA
GCCCACGCTGGAGCTTCTGTTGACCTAACCATTTTCTCTCTACATCTAGCGGGGGTATCC
TCAATCTTAGGTGCCATTAATTTCATCACCACAATCATCAACATAAAACCCCCAGCCCTA
TCTCAGTATCAAACGCCCCTATTTGTATGGTCAGTGTTAATTACAGCTGTCCTACTATTA
CTTTCCCTTCCTGTCCTAGCTGCTGGCATTACCATACTATTGACGGATCGTAACCTAAAT
ACCACATTCTTTGACCCTGCCGGTGGAGGAGACCCTATTCTGTATCAACATCTATTC
>BCCR130-09|Pteronotus_parnellii
ACCTTATACCTACTGTTCGGCGCCTGAGCAGGAATAGTAGGCACCGCCCTCAGCCTCCTA
ATCCGCGCCGAACTAGGACAGCCCGGAGCTCTACTAGGCGATGACCAAATCTATAATGTT
GTGGTTACGGCCCATGCCTTCGTAATAATTTTCTTCATAGTCATGCCAATTATAATCGGA
GGCTTTGGTAACTGACTAGTACCCCTAATAATTGGTGCTCCTGATATAGCATTCCCACGA
ATAAACAATATAAGTTTCTGACTCCTACCACCATCCTTTCTTCTCCTGCTAGCCTCCTCA
ATAGTAGAGGCCGGAGCAGGCACCGGCTGAACTGTTTACCCTCCATTAGCAGGGAACCTA
GCCCACGCTGGAGCTTCTGTTGACCTAACCATTTTCTCTCTACATCTAGCGGGGGTATCC
TCAATCTTAGGTGCCATTAATTTCATCACCACAATCATCAACATAAAACCCCCAGCCCTA
TCTCAGTATCAAACGCCCCTATTTGTATGGTCAGTGTTAATTACAGCTGTCCTACTATTA
CTTTCCCTTCCTGTCCTAGCTGCTGGCATTACCATACTATTGACGGATCGTAACCTAAAT
ACCACATTCTTTGACCCTGCCGGTGGAGGAGACCCTATTCTGTATCAACATCTATTC
>BCCR131-09|Pteronotus_parnellii
ACCTTATACCTACTGTTCGGCGCCTGAGCAGGAATAGTAGGCACCGCCCTCAGCCTCCTA
ATCCGCGCCGAACTAGGACAGCCCGGAGCTCTACTAGGCGATGACCAAATCTATAATGTT
GTGGTTACGGCCCATGCCTTCGTAATAATTTTCTTCATAGTCATGCCAATTATAATCGGA
GGCTTTGGTAACTGACTAGTACCCCTAATAATTGGTGCTCCTGATATAGCATTCCCACGA
ATAAACAATATAAGTTTCTGACTCCTACCACCATCCTTTCTTCTCCTGCTAGCCTCCTCA
ATAGTAGAGGCCGGAGCAGGCACCGGCTGAACTGTTTACCCTCCATTAGCAGGGAACCTA
GCCCACGCTGGAGCTTCTGTTGACCTAACCATTTTCTCTCTACATCTAGCGGGGGTATCC
TCAATCTTAGGTGCCATTAATTTCATCACCACAATCATCAACATAAAACCCCCAGCCCTA
TCTCAGTATCAAACGCCCCTATTTGTATGGTCAGTGTTAATTACAGCTGTCCTACTATTA
CTTTCCCTTCCTGTCCTAGCTGCTGGCATTACCATACTATTGACGGATCGTAACCTAAAT
ACCACATTCTTTGACCCTGCCGGTGGAGGAGACCCTATTCTGTATCAACATCTATTC
>BCCR132-09|Pteronotus_parnellii
ACCTTATACCTACTGTTCGGCGCCTGAGCAGGAATAGTAGGCACCGCCCTCAGCCTCCTA
ATCCGCGCCGAACTAGGACAGCCCGGAGCTCTACTAGGCGATGACCAAATCTATAATGTT
GTGGTTACGGCCCATGCCTTCGTAATAATTTTCTTCATAGTCATGCCAATTATAATCGGA
GGCTTTGGTAACTGACTAGTACCCCTAATAATTGGTGCTCCTGATATAGCATTCCCACGA
ATAAACAATATAAGTTTCTGACTCCTACCACCATCCTTTCTTCTCCTGCTAGCCTCCTCA
ATAGTAGAGGCCGGAGCAGGCACCGGCTGAACTGTTTACCCTCCATTAGCAGGGAACCTA
GCCCACGCTGGAGCTTCTGTTGACCTAACCATTTTCTCTCTACATCTAGCGGGGGTATCC
TCAATCTTAGGTGCCATTAATTTCATCACCACAATCATCAACATAAAACCCCCAGCCCTA
TCTCAGTATCAAACGCCCCTATTTGTATGGTCAGTGTTAATTACAGCTGTCCTACTATTA
CTTTCCCTTCCTGTCCTAGCTGCTGGCATTACCATACTATTGACGGATCGTAACCTAAAT
ACCACATTCTTTGACCCTGCCGGTGGAGGAGACCCTATTCTGTATCAACATCTATTC
>BCCR133-09|Pteronotus_parnellii
ACCTTATACCTACTGTTCGGCGCCTGAGCAGGAATAGTAGGCACCGCCCTCAGCCTCCTA
ATCCGCGCCGAGCTAGGACAACCCGGAGCTCTACTAGGCGATGACCAAATCTATAATGTT
GTGGTTACGGCCCATGCCTTCGTAATAATTTTCTTCATAGTCATGCCAATTATAATCGGA
GGCTTTGGTAACTGACTAGTACCCCTAATAATTGGTGCTCCTGATATAGCATTCCCACGA
ATAAACAATATAAGTTTCTGACTCCTACCACCATCCTTTCTTCTCCTACTAGCCTCCTCA
ATAGTAGAGGCCGGAGCAGGCACCGGCTGAACTGTTTACCCTCCATTAGCAGGGAACCTA
GCCCACGCTGGAGCTTCTGTTGACCTAACCATTTTCTCTCTACATCTAGCGGGGGTATCC
TCAATCTTAGGTGCCATTAATTTCATCACCACAATCATCAACATAAAACCCCCAGCCCTA
TCTCAGTATCAAACGCCCCTATTTGTATGGTCAGTGTTAATTACAGCTGTCCTACTATTA
CTTTCCCTTCCTGTCCTAGCTGCTGGCATTACCATACTATTGACGGATCGTAACCTAAAT
ACCACATTCTTTGACCCTGCCGGTGGAGGAGACCCTATTCTGTATCAACATCTATTC
>BCCR140-09|Pteronotus_parnellii
ACCTTATACCTACTGTTCGGCGCCTGAGCAGGAATAGTAGGCACCGCCCTCAGCCTCCTA
ATCCGCGCCGAACTAGGACAGCCCGGAGCTCTACTAGGCGATGACCAAATCTATAATGTT
GTGGTTACGGCCCATGCCTTCGTAATAATTTTCTTCATAGTCATGCCAATTATAATCGGA
GGCTTTGGTAACTGACTAGTACCCCTAATAATTGGTGCTCCTGATATAGCATTCCCACGA
ATAAACAATATAAGTTTCTGACTCCTACCACCATCCTTTCTTCTCCTACTAGCCTCCTCA
ATAGTAGAGGCCGGAGCAGGTACCGGCTGAACTGTTTACCCCCCATTAGCAGGGAACCTA
GCCCACGCTGGAGCTTCTGTTGACCTAACCATTTTCTCTCTGCATCTAGCGGGGGTATCC
TCAATCTTAGGTGCCATTAATTTCATCACCACAATCATCAACATAAAACCCCCAGCCCTA
TCTCAGTATCAAACGCCCCTATTTGTATGGTCAGTATTAATTACAGCTGTCCTATTATTA
CTTTCCCTCCCTGTCCTAGCTGCTGGCATTACCATACTATTGACAGATCGTAACCTAAAT
ACCACATTCTTTGATCCTGCCGGTGGAGGAGACCCTATTCTGTACCAACATCTATTC
>BCCR143-09|Pteronotus_parnellii
ACCTTATACCTACTGTTCGGCGCCTGAGCAGGAATAGTAGGCACCGCCCTCAGCCTCCTA
ATCCGCGCCGAACTAGGACAGCCCGGAGCTCTACTAGGCGATGACCAAATCTATAATGTT
GTGGTTACGGCCCATGCTTTCGTAATAATTTTCTTCATAGTCATGCCAATTATAATCGGA
GGCTTTGGTAACTGACTAGTACCCCTAATAATTGGTGCTCCTGATATAGCATTCCCACGA
ATAAACAATATAAGTTTCTGACTCCTACCACCATCCTTTCTTCTCCTACTAGCCTCCTCA
ATAGTAGAGGCCGGAGCAGGTACCGGCTGAACTGTTTACCCCCCATTAGCAGGGAACCTA
GCCCACGCTGGAGCTTCTGTTGACCTAACCATTTTCTCTCTACATCTAGCAGGGGTATCC
TCAATCTTAGGTGCCATTAATTTCATCACCACAATCATCAACATAAAACCCCCAGCCCTA
TCTCAGTATCAAACGCCCCTATTTGTATGATCAGTATTAATTACAGCTGTCCTACTATTA
CTTTCCCTTCCTGTCCTAGCTGCTGGCATTACCATACTATTGACGGATCGTAACCTAAAT
ACCACATTCTTTGACCCTGCCGGTGGAGGAGACCCTATTCTGTACCAACATCTATTC
>BCCR150-09|Pteronotus_parnellii
ACCTTATACCTACTGTTCGGCGCCTGAGCAGGAATAGTAGGCACCGCCCTCAGCCTCCTA
ATCCGCGCCGAACTAGGACAGCCCGGAGCTCTACTAGGCGATGACCAAATCTATAATGTT
GTGGTTACGGCCCATGCCTTCGTAATAATTTTCTTCATAGTCATGCCAATTATAATCGGA
GGCTTTGGTAACTGACTAGTACCCCTAATAATTGGTGCTCCTGATATAGCATTCCCACGA
ATAAACAATATAAGTTTCTGACTCCTACCACCATCCTTTCTTCTCCTACTAGCCTCCTCA
ATAGTAGAGGCCGGAGCAGGTACCGGCTGAACTGTTTACCCCCCATTAGCAGGGAACCTA
GCCCACGCTGGAGCTTCTGTTGACCTAACCATTTTCTCTCTACATCTAGCAGGGGTATCC
TCAATCTTAGGTGCCATTAATTTCATCACCACAATCATCAACATAAAACCCCCAGCCCTA
TCTCAGTATCAAACGCCCCTATTTGTATGATCAGTATTAATTACAGCTGTCCTACTATTA
CTTTCCCTTCCTGTCCTAGCTGCTGGCATTACCATACTATTGACGGATCGTAACCTAAAT
ACCACATTCTTTGACCCTGCCGGTGGAGGAGACCCTATTCTGTACCAACATCTATTC
>BCCR160-09|Pteronotus_parnellii
ACCTTATACCTACTGTTCGGCGCCTGAGCAGGAATAGTAGGCACCGCCCTCAGCCTCCTA
ATCCGCGCCGAACTAGGACAGCCCGGAGCTCTACTAGGCGATGACCAAATCTATAATGTT
GTGGTTACGGCCCATGCCTTCGTAATAATTTTCTTCATAGTCATGCCAATTATAATCGGA
GGCTTTGGTAACTGACTAGTACCCCTAATAATTGGTGCTCCTGATATAGCATTCCCACGA
ATAAACAATATAAGTTTCTGACTCCTACCACCATCCTTTCTTCTCCTGCTAGCCTCCTCA
ATAGTAGAGGCCGGAGCAGGCACCGGCTGAACTGTTTACCCTCCATTAGCAGGGAACCTA
GCCCACGCTGGAGCTTCTGTTGACCTAACCATTTTCTCTCTACATCTAGCGGGGGTATCC
TCAATCTTAGGTGCCATTAATTTCATCACCACAATCATCAACATAAAACCCCCAGCCCTA
TCTCAGTATCAAACGCCCCTATTTGTATGGTCAGTGTTAATTACAGCTGTCCTACTATTA
CTTTCCCTTCCTGTCCTAGCTGCTGGCATTACCATACTATTGACGGATCGTAACCTAAAT
ACCACATTCTTTGACCCTGCCGGTGGAGGAGACCCTATTCTGTATCAACATCTATTC
>BCCR176-09|Pteronotus_parnellii
ACCTTATACCTACTGTTCGGCGCCTGAGCAGGAATAGTAGGCACCGCCCTCAGCCTCCTA
ATCCGCGCCGAACTAGGACAGCCCGGAGCTCTACTAGGCGATGACCAAATCTATAATGTT
GTGGTTACGGCCCATGCCTTCGTAATAATTTTCTTCATAGTCATGCCAATTATAATCGGA
GGCTTTGGTAACTGACTAGTACCCCTAATAATTGGTGCTCCTGATATAGCATTCCCACGA
ATAAACAATATAAGTTTCTGACTCCTACCACCATCCTTTCTTCTCCTGCTAGCCTCCTCA
ATAGTAGAGGCCGGAGCAGGCACCGGCTGAACTGTTTACCCTCCATTAGCAGGGAACCTA
GCCCACGCTGGAGCTTCTGTTGACCTAACCATTTTCTCTCTACATCTAGCGGGGGTATCC
TCAATCTTAGGTGCCATTAATTTCATCACCACAATCATCAACATAAAACCCCCAGCCCTA
TCTCAGTATCAAACGCCCCTATTTGTATGGTCAGTGTTAATTACAGCTGTCCTACTATTA
CTTTCCCTTCCTGTCCTAGCTGCTGGCATTACCATACTATTGACGGATCGTAACCTAAAT
ACCACATTCTTTGACCCTGCCGGTGGAGGAGACCCTATTCTGTATCAACATCTATTC
>BCCR177-09|Pteronotus_parnellii
ACCTTATACCTACTGTTCGGCGCCTGAGCAGGAATAGTAGGCACCGCCCTCAGCCTCCTA
ATCCGCGCCGAACTAGGACAGCCCGGAGCTCTACTAGGCGATGACCAAATCTATAATGTT
GTGGTTACGGCCCATGCCTTCGTAATAATTTTCTTCATAGTCATGCCAATTATAATCGGA
GGCTTTGGTAACTGACTAGTACCCCTAATAATTGGTGCTCCTGATATAGCATTCCCACGA
ATAAACAATATAAGTTTCTGACTCCTACCACCATCCTTTCTTCTCCTGCTAGCCTCCTCA
ATAGTAGAGGCCGGAGCAGGCACCGGCTGAACTGTTTACCCTCCATTAGCAGGGAACCTA
GCCCACGCTGGAGCTTCTGTTGACCTAACCATTTTCTCTCTACATCTAGCGGGGGTATCC
TCAATCTTAGGTGCCATTAATTTCATCACCACAATCATCAACATAAAACCCCCAGCCCTA
TCTCAGTATCAAACGCCCCTATTTGTATGGTCAGTGTTAATTACAGCTGTCCTACTATTA
CTTTCCCTTCCTGTCCTAGCTGCTGGCATTACCATACTATTGACGGATCGTAACCTAAAT
ACCACATTCTTTGACCCTGCCGGTGGAGGAGACCCTATTCTGTATCAACATCTATTC
>BCCR178-09|Pteronotus_parnellii
ACCTTATACCTACTGTTCGGCGCCTGAGCAGGAATAGTAGGCACCGCCCTCAGCCTCCTA
ATCCGCGCCGAACTAGGACAGCCCGGAGCTCTACTAGGCGATGACCAAATCTATAATGTT
GTGGTTACGGCCCATGCCTTCGTAATAATTTTCTTCATAGTCATGCCAATTATAATCGGA
GGCTTTGGTAACTGACTAGTACCCCTAATAATTGGTGCTCCTGATATAGCATTCCCACGA
ATAAACAATATAAGTTTCTGACTCCTACCACCATCCTTTCTTCTCCTACTAGCCTCCTCA
ATAGTAGAGGCCGGAGCAGGTACCGGCTGAACTGTTTACCCCCCATTAGCAGGGAACCTA
GCCCACGCTGGAGCTTCTGTTGACCTAACCATTTTCTCTCTACATCTAGCAGGGGTATCC
TCAATCTTAGGTGCCATTAATTTCATCACCACAATCATCAACATAAAACCCCCAGCCCTA
TCTCAGTATCAAACGCCCCTATTTGTATGATCAGTATTAATTACAGCTGTCCTACTATTA
CTTTCCCTTCCTGTCCTAGCTGCTGGCATTACCATACTATTGACGGATCGTAACCTAAAT
ACCACATTCTTTGACCCTGCCGGTGGAGGAGACCCTATTCTGTACCAACATCTATTC
>BCCR180-09|Pteronotus_parnellii
ACCTTATACCTACTGTTCGGCGCCTGAGCAGGAATAGTAGGCACCGCCCTCAGCCTCCTA
ATCCGCGCCGAACTAGGACAGCCCGGAGCTCTACTAGGCGATGACCAAATCTATAATGTT
GTGGTTACGGCCCATGCCTTCGTAATAATTTTCTTCATAGTCATGCCAATTATAATCGGA
GGCTTTGGTAACTGACTAGTACCCCTAATAATTGGTGCTCCTGATATAGCATTCCCACGA
ATAAACAATATAAGTTTCTGACTCCTACCACCATCCTTTCTTCTCCTACTAGCCTCCTCA
ATAGTAGAGGCCGGAGCAGGTACCGGCTGAACTGTTTACCCCCCATTAGCAGGGAACCTA
GCCCACGCTGGAGCTTCTGTTGACCTAACCATTTTCTCTCTACATCTAGCGGGGGTATCC
TCAATCTTAGGTGCCATTAATTTCATCACCACAATCATCAACATAAAACCCCCAGCCCTA
TCTCAGTATCAAACGCCCCTATTTGTATGGTCAGTATTAATTACAGCTGTCCTATTATTA
CTTTCCCTCCCTGTCCTAGCTGCTGGCATTACCATACTATTGACAGATCGTAACCTAAAT
ACCACATTCTTTGATCCTGCCGGTGGAGGAGACCCTATTCTGTACCAACNNNNNNNN
>BCCR181-09|Pteronotus_parnellii
ACCTTATACCTACTGTTCGGCGCCTGAGCAGGAATAGTAGGCACCGCCCTCAGCCTCCTA
ATCCGCGCCGAACTAGGACAGCCCGGAGCTCTACTAGGCGATGACCAAATCTATAATGTT
GTGGTTACGGCCCATGCCTTCGTAATAATTTTCTTCATAGTCATGCCAATTATAATCGGA
GGCTTTGGTAACTGACTAGTACCCCTAATAATTGGTGCTCCTGATATAGCATTCCCACGA
ATAAACAATATAAGTTTCTGACTCCTACCACCATCCTTTCTTCTCCTGCTAGCCTCCTCA
ATAGTAGAGGCCGGAGCAGGCACCGGCTGAACTGTTTACCCTCCATTAGCAGGGAACCTA
GCCCACGCTGGAGCTTCTGTTGACCTAACCATTTTCTCTCTACATCTAGCGGGGGTATCC
TCAATCTTAGGTGCCATTAATTTCATCACCACAATCATCAACATAAAACCCCCAGCCCTA
TCTCAGTATCAAACGCCCCTATTTGTATGGTCAGTGTTAATTACAGCTGTCCTACTATTA
CTTTCCCTTCCTGTCCTAGCTGCTGGCATTACCATACTATTGACGGATCGTAACCTAAAT
ACCACATTCTTTGACCCTGCCGGTGGAGGAGACCCTATTCTGTATCAACATCTATTC
>BCCR182-09|Pteronotus_parnellii
ACCTTATACCTACTGTTCGGCGCCTGAGCAGGAATAGTAGGCACCGCCCTCAGCCTCCTA
ATCCGCGCCGAACTAGGACAGCCCGGAGCTCTACTAGGCGATGACCAAATCTATAATGTT
GTGGTTACGGCCCATGCCTTCGTAATAATTTTCTTCATAGTCATGCCAATTATAATCGGA
GGCTTTGGTAACTGACTAGTACCCCTAATAATTGGTGCTCCTGATATAGCATTCCCACGA
ATAAACAATATAAGTTTCTGACTCCTACCACCATCCTTTCTTCTCCTGCTAGCCTCCTCA
ATAGTAGAGGCCGGAGCAGGCACCGGCTGAACTGTTTACCCTCCATTAGCAGGGAACCTA
GCCCACGCTGGAGCTTCTGTTGACCTAACCATTTTCTCTCTACATCTAGCGGGGGTATCC
TCAATCTTAGGTGCCATTAATTTCATCACCACAATCATCAACATAAAACCCCCAGCCCTA
TCTCAGTATCAAACGCCCCTATTTGTATGGTCAGTGTTAATTACAGCTGTCCTACTATTA
CTTTCCCTTCCTGTCCTAGCTGCTGGCATTACCATACTATTGACGGATCGTAACCTAAAT
ACCACATTCTTTGACCCTGCCGGTGGAGGAGACCCTATTCTGTATCAACATCTATTC
>BCCR183-09|Pteronotus_parnellii
ACCTTATACCTACTGTTCGGCGCCTGAGCAGGAATAGTAGGCACCGCCCTCAGCCTCCTA
ATCCGCGCCGAACTAGGACAGCCCGGAGCTCTACTAGGCGATGACCAAATCTATAATGTT
GTGGTTACGGCCCATGCCTTCGTAATAATTTTCTTCATAGTCATGCCAATTATAATCGGA
GGCTTTGGTAACTGACTAGTACCCCTAATAATTGGTGCTCCTGATATAGCATTCCCACGA
ATAAACAATATAAGTTTCTGACTCCTACCACCATCCTTTCTTCTCCTACTAGCCTCCTCA
ATAGTAGAGGCCGGAGCAGGTACCGGCTGAACTGTTTACCCCCCATTAGCAGGGAACCTA
GCCCACGCTGGAGCTTCTGTTGACCTAACCATTTTCTCTCTACATCTAGCAGGGGTATCC
TCAATCTTAGGTGCCATTAATTTCATCACCACAATCATCAACATAAAACCCCCAGCCCTA
TCTCAGTATCAAACGCCCCTATTTGTATGATCAGTATTAATTACAGCTGTCCTACTATTA
CTTTCCCTTCCTGTCCTAGCTGCTGGCATTACCATACTATTGACGGATCGTAACCTAAAT
ACCACATTCTTTGACCCTGCCGGTGGAGGAGACCCTATTCTGTACCAACATCTATTC
>BCCR184-09|Pteronotus_parnellii
ACCTTATACCTACTGTTCGGCGCCTGAGCAGGAATAGTAGGCACCGCCCTCAGCCTCCTA
ATCCGCGCCGAACTAGGACAGCCCGGAGCTCTACTAGGCGATGACCAAATCTATAATGTT
GTGGTTACGGCCCATGCCTTCGTAATAATTTTCTTCATAGTCATGCCAATTATAATCGGA
GGCTTTGGTAACTGACTAGTACCCCTAATAATTGGTGCTCCTGATATAGCATTCCCACGA
ATAAACAATATAAGTTTCTGACTCCTACCACCATCCTTTCTTCTCCTACTAGCCTCCTCA
ATAGTAGAGGCCGGAGCAGGTACCGGCTGAACTGTTTACCCCCCATTAGCAGGGAACCTA
GCCCACGCTGGAGCTTCTGTTGACCTAACCATTTTCTCTCTACATCTAGCAGGGGTATCC
TCAATCTTAGGTGCCATTAATTTCATCACCACAATCATCAACATAAAACCCCCAGCCCTA
TCTCAGTATCAAACGCCCCTATTTGTATGATCAGTATTAATTACAGCTGTCCTACTATTA
CTTTCCCTTCCTGTCCTAGCTGCTGGCATTACCATACTATTGACGGATCGTAACCTAAAT
ACCACATTCTTTGACCCTGCCGGTGGAGGAGACCCTATTCTGTACCAACATCTATTC
>BCCR185-09|Pteronotus_parnellii
ACCTTATACCTACTGTTCGGCGCCTGAGCAGGAATAGTAGGCACCGCCCTCAGCCTCCTA
ATCCGCGCCGAACTAGGACAGCCCGGAGCTCTACTAGGCGATGACCAAATCTATAATGTT
GTGGTTACGGCCCATGCCTTCGTAATAATTTTCTTCATAGTCATGCCAATTATAATCGGA
GGCTTTGGTAACTGACTAGTACCCCTAATAATTGGTGCTCCTGATATAGCATTCCCACGA
ATAAACAATATAAGTTTCTGACTCCTACCACCATCCTTTCTTCTCCTGCTAGCCTCCTCA
ATAGTAGAGGCCGGAGCAGGCACCGGCTGAACTGTTTACCCTCCATTAGCAGGGAACCTA
GCCCACGCTGGAGCTTCTGTTGACCTAACCATTTTCTCTCTACATCTAGCGGGGGTATCC
TCAATCTTAGGTGCCATTAATTTCATCACCACAATCATCAACATAAAACCCCCAGCCCTA
TCTCAGTATCAAACGCCCCTATTTGTATGGTCAGTGTTAATTACAGCTGTCCTACTATTA
CTTTCCCTTCCTGTCCTAGCTGCTGGCATTACCATACTATTGACGGATCGTAACCTAAAT
ACCACATTCTTTGACCCTGCCGGTGGAGGAGACCCTATTCTGTATCAACATCTATTC
>BCCR186-09|Pteronotus_parnellii
ACCTTATACCTACTGTTCGGCGCCTGAGCAGGAATAGTAGGCACCGCCCTCAGCCTCCTA
ATCCGCGCCGAACTAGGACAGCCCGGAGCTCTACTAGGCGATGACCAAATCTATAATGTT
GTGGTTACGGCCCATGCCTTCGTAATAATTTTCTTCATAGTCATGCCAATTATAATCGGA
GGCTTTGGTAACTGACTAGTACCCCTAATAATTGGTGCTCCTGATATAGCATTCCCACGA
ATAAACAATATAAGTTTCTGACTCCTACCACCATCCTTTCTTCTCCTGCTAGCCTCCTCA
ATAGTAGAGGCCGGAGCAGGCACCGGCTGAACTGTTTACCCTCCATTAGCAGGGAACCTA
GCCCACGCTGGAGCTTCTGTTGACCTAACCATTTTCTCTCTACATCTAGCGGGGGTATCC
TCAATCTTAGGTGCCATTAATTTCATCACCACAATCATCAACATAAAACCCCCAGCCCTA
TCTCAGTATCAAACGCCCCTATTTGTATGGTCAGTGTTAATTACAGCTGTCCTACTATTA
CTTTCCCTTCCTGTCCTAGCTGCTGGCATTACCATACTATTGACGGATCGTAACCTAAAT
ACCACATTCTTTGACCCTGCCGGTGGAGGAGACCCTATTCTGTATCAACATCTATTC
>BCCR188-09|Pteronotus_parnellii
ACCTTATACCTACTGTTCGGCGCCTGAGCAGGAATAGTAGGCACCGCCCTCAGCCTCCTA
ATCCGCGCCGAACTAGGACAGCCCGGAGCTCTACTAGGCGATGACCAAATCTATAATGTT
GTGGTTACGGCCCATGCCTTCGTAATAATTTTCTTCATAGTCATGCCAATTATAATCGGA
GGCTTTGGTAACTGACTAGTACCCCTAATAATTGGTGCTCCTGATATAGCATTCCCACGA
ATAAACAATATAAGTTTCTGACTCCTACCACCATCCTTTCTTCTCCTGCTAGCCTCCTCA
ATAGTAGAGGCCGGAGCAGGCACCGGCTGAACTGTTTACCCTCCATTAGCAGGGAACCTA
GCCCACGCTGGAGCTTCTGTTGACCTAACCATTTTCTCTCTACATCTAGCGGGGGTATCC
TCAATCTTAGGTGCCATTAATTTCATCACCACAATCATCAACATAAAACCCCCAGCCCTA
TCTCAGTATCAAACGCCCCTATTTGTATGGTCAGTGTTAATTACAGCTGTCCTACTATTA
CTTTCCCTTCCTGTCCTAGCTGCTGGCATTACCATACTATTGACGGATCGTAACCTAAAT
ACCACATTCTTTGACCCTGCCGGTGGAGGAGACCCTATTCTGTATCAACATCTATTC
>BCCR194-09|Pteronotus_parnellii
ACCTTATACCTACTGTTCGGCGCCTGAGCAGGAATAGTAGGCACCGCCCTCAGCCTCCTA
ATCCGCGCCGAACTAGGACAGCCCGGAGCTCTACTAGGCGATGACCAAATCTATAATGTT
GTGGTTACGGCCCATGCCTTCGTAATAATTTTCTTCATAGTCATGCCAATTATAATCGGA
GGCTTTGGTAACTGACTAGTACCCCTAATAATTGGTGCTCCTGATATAGCATTCCCACGA
ATAAACAATATAAGTTTCTGACTCCTACCACCATCCTTTCTTCTCCTACTAGCCTCCTCA
ATAGTAGAGGCCGGAGCAGGTACCGGCTGAACTGTTTACCCCCCATTAGCAGGGAACCTA
GCCCACGCTGGAGCTTCTGTTGACCTAACCATTTTCTCTCTACATCTAGCGGGGGTATCC
TCAATCTTAGGTGCCATTAATTTCATCACCACAATCATCAACATAAAACCCCCAGCCCTA
TCTCAGTATCAAACGCCCCTATTTGTATGGTCAGTATTAATTACAGCTGTCCTATTATTA
CTTTCCCTCCCTGTCCTAGCTGCTGGCATTACCATACTATTGACAGATCGTAACCTAAAT
ACCACATTCTTTGATCCTGCCGGTGGAGGAGACCCTATTCTGTACCAACATCTATTC
>BCCR196-09|Pteronotus_parnellii
ACCTTATACCTACTGTTCGGCGCCTGAGCAGGAATAGTAGGCACCGCCCTCAGCCTCCTA
ATCCGCGCCGAACTAGGACAGCCCGGAGCTCTACTAGGCGATGACCAAATCTATAATGTT
GTGGTTACGGCCCATGCCTTCGTAATAATTTTCTTCATAGTCATGCCAATTATAATCGGA
GGCTTTGGTAACTGACTAGTACCCCTAATAATTGGTGCTCCTGATATAGCATTCCCACGA
ATAAACAATATAAGTTTCTGACTCCTACCACCATCCTTTCTTCTCCTACTAGCCTCCTCA
ATAGTAGAGGCCGGAGCAGGTACCGGCTGAACTGTTTACCCCCCATTAGCAGGGAACCTA
GCCCACGCTGGAGCTTCTGTTGACCTAACCATTTTCTCTCTACATCTAGCAGGGGTATCC
TCAATCTTAGGTGCCATTAATTTCATCACCACAATCATCAACATAAAACCCCCAGCCCTA
TCTCAGTATCAAACGCCCCTATTTGTATGATCAGTATTAATTACAGCTGTCCTACTATTA
CTTTCCCTTCCTGTCCTAGCTGCTGGCATTACCATACTATTGACGGATCGTAACCTAAAT
ACCACATTCTTTGACCCTGCCGGTGGAGGAGACCCTATTCTGTACCNNNNNNNNNNN
>BCCR197-09|Pteronotus_parnellii
ACCTTATACCTACTGTTCGGCGCCTGAGCAGGAATAGTAGGCACCGCCCTCAGCCTCCTA
ATCCGCGCCGAACTAGGACAGCCCGGAGCTCTACTAGGCGATGACCAAATCTATAATGTT
GTGGTTACGGCCCATGCCTTCGTAATAATTTTCTTCATAGTCATGCCAATTATAATCGGA
GGCTTTGGTAACTGACTAGTACCCCTAATAATTGGTGCTCCTGATATAGCATTCCCACGA
ATAAACAATATAAGTTTCTGACTCCTACCACCATCCTTTCTTCTCCTACTAGCCTCCTCA
ATAGTAGAGGCCGGAGCAGGTACCGGCTGAACTGTTTACCCCCCATTAGCAGGGAACCTA
GCCCACGCTGGAGCTTCTGTTGACCTAACCATTTTCTCTCTGCATCTAGCGGGGGTATCC
TCAATCTTAGGTGCCATTAATTTCATCACCACAATCATCAACATAAAACCCCCAGCCCTA
TCTCAGTATCAAACGCCCCTATTTGTATGGTCAGTATTAATTACAGCTGTCCTATTATTA
CTTTCCCTCCCTGTCCTAGCTGCTGGCATTACCATACTATTGACAGATCGTAACCTAAAT
ACCACATTCTTTGATCCTGCCGGTGGAGGAGACCCTATTCTGTACCAANNNNNNNNN
>BCCR198-09|Pteronotus_parnellii
ACCTTATACCTACTGTTCGGCGCCTGAGCAGGAATAGTAGGCACCGCCCTCAGCCTCCTA
ATCCGCGCCGAACTAGGACAGCCCGGAGCTCTACTAGGCGATGACCAAATCTATAATGTT
GTGGTTACGGCCCATGCCTTCGTAATAATTTTCTTCATAGTCATGCCAATTATAATCGGA
GGCTTTGGTAACTGACTAGTACCCCTAATAATTGGTGCTCCTGATATAGCATTCCCACGA
ATAAACAATATAAGTTTCTGACTCCTACCACCATCCTTTCTTCTCCTGCTAGCCTCCTCA
ATAGTAGAGGCCGGAGCAGGCACCGGCTGAACTGTTTACCCTCCATTAGCAGGGAACCTA
GCCCACGCTGGAGCTTCTGTTGACCTAACCATTTTCTCTCTACATCTAGCGGGGGTATCC
TCAATCTTAGGTGCCATTAATTTCATCACCACAATCATCAACATAAAACCCCCAGCCCTA
TCTCAGTATCAAACGCCCCTATTTGTATGGTCAGTGTTAATTACAGCTGTCCTACTATTA
CTTTCCCTTCCTGTCCTAGCTGCTGGCATTACCATACTATTGACGGATCGTAACCTAAAT
ACCACATTCTTTGACCCTGCCGGTGGAGGAGACCCTATTCTGTATCAACATCTATTC
>BCCR199-09|Pteronotus_parnellii
ACCTTATACCTACTGTTCGGCGCCTGAGCAGGAATAGTAGGCACCGCCCTCAGCCTCCTA
ATCCGCGCCGAACTAGGACAGCCCGGAGCTCTACTAGGCGATGACCAAATCTATAATGTT
GTGGTTACGGCCCATGCCTTCGTAATAATTTTCTTCATAGTCATGCCAATTATAATCGGA
GGCTTTGGTAACTGACTAGTACCCCTAATAATTGGTGCTCCTGATATAGCATTCCCACGA
ATAAACAATATAAGTTTCTGACTCCTACCACCATCCTTTCTTCTCCTACTAGCCTCCTCA
ATAGTAGAGGCCGGAGCAGGTACCGGCTGAACTGTTTACCCCCCATTAGCAGGGAACCTA
GCCCACGCTGGAGCTTCTGTTGACCTAACCATTTTCTCTCTGCATCTAGCGGGGGTATCC
TCAATCTTAGGTGCCATTAATTTCATCACCACAATCATCAACATAAAACCCCCAGCCCTA
TCTCAGTATCAAACGCCCCTATTTGTATGGTCAGTATTAATTACAGCTGTCCTATTATTA
CTTTCCCTCCCTGTCCTAGCTGCTGGCATTACCATACTATTGACAGATCGTAACCTAAAT
ACCACATTCTTTGATCCTGCCGGTGGAGGAGACCCTATTCTGTACCAACATCTATTC
>BCCR200-09|Pteronotus_parnellii
ACCTTATACCTACTGTTCGGCGCCTGAGCAGGAATAGTAGGCACCGCCCTCAGCCTCCTA
ATCCGCGCCGAACTAGGACAGCCCGGAGCTCTACTAGGCGATGACCAAATCTATAATGTT
GTGGTTACGGCCCATGCCTTCGTAATAATTTTCTTCATAGTCATGCCAATTATAATCGGA
GGCTTTGGTAACTGACTAGTACCCCTAATAATTGGTGCTCCTGATATAGCATTCCCACGA
ATAAACAATATAAGTTTCTGACTCCTACCACCATCCTTTCTTCTCCTGCTAGCCTCCTCA
ATAGTAGAGGCCGGAGCAGGCACCGGCTGAACTGTTTACCCTCCATTAGCAGGGAACCTA
GCCCACGCTGGAGCTTCTGTTGACCTAACCATTTTCTCTCTACATCTAGCGGGGGTATCC
TCAATCTTAGGTGCCATTAATTTCATCACCACAATCATCAACATAAAACCCCCAGCCCTA
TCTCAGTATCAAACGCCCCTATTTGTATGGTCAGTGTTAATTACAGCTGTCCTACTATTA
CTTTCCCTTCCTGTCCTAGCTGCTGGCATTACCATACTATTGACGGATCGTAACCTAAAT
ACCACATTCTTTGACCCTGCCGGTGGAGGAGACCCTATTCTGTATCAACATCTATTC
>BCCR201-09|Pteronotus_parnellii
ACCTTATACCTACTGTTCGGCGCCTGAGCAGGAATAGTAGGCACCGCCCTCAGCCTCCTA
ATCCGCGCCGAACTAGGACAGCCCGGAGCTCTACTAGGCGATGACCAAATCTATAATGTT
GTGGTTACGGCCCATGCCTTCGTAATAATTTTCTTCATAGTCATGCCAATTATAATCGGA
GGCTTTGGTAACTGACTAGTACCCCTAATAATTGGTGCTCCTGATATAGCATTCCCACGA
ATAAACAATATAAGTTTCTGACTCCTACCACCATCCTTTCTTCTCCTACTAGCCTCCTCA
ATAGTAGAGGCCGGAGCAGGTACCGGCTGAACTGTTTACCCCCCATTAGCAGGGAACCTA
GCCCACGCTGGAGCTTCTGTTGACCTAACCATTTTCTCTCTACATCTAGCGGGGGTATCC
TCAATCTTAGGTGCCATTAATTTCATCACCACAATCATCAACATAAAACCCCCAGCCCTA
TCTCAGTATCAAACGCCCCTATTTGTATGGTCAGTATTAATTACAGCTGTCCTACTATTA
CTTTCCCTTCCTGTCCTAGCTGCTGGCATTACCATACTATTGACGGATCGTAACCTAAAT
ACCACATTCTTTGACCCTGCCGGTGGAGGAGACCCTATTCTGTACCAACATCTATTC
>BCCR202-09|Pteronotus_parnellii
ACCTTATACCTACTGTTCGGCGCCTGAGCAGGAATAGTAGGCACCGCCCTCAGCCTCCTA
ATCCGCGCCGAACTAGGACAGCCCGGAGCTCTACTAGGCGATGACCAAATCTATAATGTT
GTGGTTACGGCCCATGCCTTCGTAATAATTTTCTTCATAGTCATGCCAATTATAATCGGA
GGCTTTGGTAACTGACTAGTACCCCTAATAATTGGTGCTCCTGATATAGCATTCCCACGA
ATAAACAATATAAGTTTCTGACTCCTACCACCATCCTTTCTTCTCCTGCTAGCCTCCTCA
ATAGTAGAGGCCGGAGCAGGCACCGGCTGAACTGTTTACCCTCCATTAGCAGGGAACCTA
GCCCACGCTGGAGCTTCTGTTGACCTAACCATTTTCTCTCTACATCTAGCGGGGGTATCC
TCAATCTTAGGTGCCATTAATTTCATCACCACAATCATCAACATAAAACCCCCAGCCCTA
TCTCAGTATCAAACGCCCCTATTTGTATGGTCAGTGTTAATTACAGCTGTCCTACTATTA
CTTTCCCTTCCTGTCCTAGCTGCTGGCATTACCATACTATTGACGGATCGTAACCTAAAT
ACCACATTCTTTGACCCTGCCGGTGGAGGAGACCCTATTCTGTATCAACNNNNNNNN
>BCCR203-09|Pteronotus_parnellii
ACCTTATACCTACTGTTCGGCGCCTGAGCAGGAATAGTAGGCACCGCCCTCAGCCTCCTA
ATCCGCGCCGAACTAGGACAGCCCGGAGCTCTACTAGGCGATGACCAAATCTATAATGTT
GTGGTTACGGCCCATGCCTTCGTAATAATTTTCTTCATAGTCATGCCAATTATAATCGGA
GGCTTTGGTAACTGACTAGTACCCCTAATAATTGGTGCTCCTGATATAGCATTCCCACGA
ATAAACAATATAAGTTTCTGACTCCTACCACCATCCTTTCTTCTCCTACTAGCCTCCTCA
ATAGTAGAGGCCGGAGCAGGTACCGGCTGAACTGTTTACCCCCCATTAGCAGGGAACCTA
GCCCACGCTGGAGCTTCTGTTGACCTAACCATTTTCTCTCTACATCTAGCAGGGGTATCC
TCAATTTTAGGTGCCATTAATTTCATCACCACAATCATCAACATAAAACCCCCAGCCCTA
TCTCAGTATCAAACGCCCCTATTTGTATGATCAGTATTAATTACAGCTGTCCTACTATTA
CTTTCCCTTCCTGTCCTAGCTGCTGGCATTACCATACTATTGACGGATCGTAACCTAAAT
ACCACATTCTTTGACCCTGCCGGTGGAGGAGACCCTATTCTGTACCAACNNNNNNNN
>BCCR204-09|Pteronotus_parnellii
ACCTTATACCTACTGTTCGGCGCCTGAGCAGGAATAGTAGGCACCGCCCTCAGCCTCCTA
ATCCGCGCCGAACTAGGACAGCCCGGAGCTCTACTAGGCGATGACCAAATCTATAATGTT
GTGGTTACGGCCCATGCCTTCGTAATAATTTTCTTCATAGTCATGCCAATTATAATCGGA
GGCTTTGGTAACTGACTAGTACCCCTAATAATTGGTGCTCCTGATATAGCATTCCCACGA
ATAAACAATATAAGTTTCTGACTCCTACCACCATCCTTTCTTCTCCTACTAGCCTCCTCA
ATAGTAGAGGCCGGAGCAGGTACCGGCTGAACTGTTTACCCCCCATTAGCAGGGAACCTA
GCCCACGCTGGAGCTTCTGTTGACCTAACCATTTTCTCTCTACATCTAGCAGGGGTATCC
TCAATCTTAGGTGCCATTAATTTCATCACCACAATCATCAACATAAAACCCCCAGCCCTA
TCTCAGTATCAAACGCCCCTATTTGTATGATCAGTATTAATTACAGCTGTCCTACTATTA
CTTTCCCTTCCTGTCCTAGCTGCTGGCATTACCATACTATTGACGGATCGTAACCTAAAT
ACCACATTCTTTGACCCTGCCGGTGGAGGAGACCCTATTCTGTACCAACNNNNNNNN
>BCCR205-09|Pteronotus_parnellii
ACCTTATACCTACTGTTCGGCGCCTGAGCAGGAATAGTAGGCACCGCCCTCAGCCTCCTA
ATCCGCGCCGAACTAGGACAGCCCGGAGCTCTACTAGGCGATGACCAAATCTATAATGTT
GTGGTTACGGCCCATGCCTTCGTAATAATTTTCTTCATAGTCATGCCAATTATAATCGGA
GGCTTTGGTAACTGACTAGTACCCCTAATAATTGGTGCTCCTGATATAGCATTCCCACGA
ATAAACAATATAAGTTTCTGACTCCTACCACCATCCTTTCTTCTCCTACTAGCCTCCTCA
ATAGTAGAGGCCGGAGCAGGTACCGGCTGAACTGTTTACCCCCCATTAGCAGGGAACCTA
GCCCACGCTGGAGCTTCTGTTGACCTAACCATTTTCTCTCTACATCTAGCGGGGGTATCC
TCAATCTTAGGTGCCATTAATTTCATCACCACAATCATCAACATAAAACCCCCAGCCCTA
TCTCAGTATCAAACGCCCCTATTTGTATGGTCAGTATTAATTACAGCTGTCCTATTATTA
CTTTCCCTCCCTGTCCTAGCTGCTGGCATTACCATACTATTGACAGATCGTAACCTAAAT
ACCACATTCTTTGATCCTGCCGGTGGAGGAGACCCTATTCTGTACCAACATCTATTC
>BCCR206-09|Pteronotus_parnellii
NNNNNNNNNNNNNNNNNNNNNNNNNNNNNNNNNNNNNNNNNNNNNNNNNNNNNNNNNNNN
NNNNNNNNNNNNNNNNNNNNNNNNNNNNNNNNNNNNNNNNNNNNNNNNNNNNNNNNNNNN
NNNNNNNNNNNNNNNNNNNNNNNNNNNNNNNNNNNNNNNNNNNNNNNNNNNNNNNNNNNN
NNNNNNNNNNNNNNNNNNNNNNNNNNNNNNNNNNNNNNNNNNNNNNNNNCATTCCCACGA
ATAAACAATATAAGTTTCTGACTTCTACCACCATCCTTTCTTCTCCTACTAGCCTCCTCA
ATAGTAGAGGCCGGAGCAGGCACCGGCTGAACTGTTTACCCCCCATTAGCAGGGAACCTA
GCCCACGCTGGAGCTTCTGTTGACCTAACCATTTTCTCTCTACATCTAGCGGGGGTATCC
TCAATCTTAGGTGCCATTAATTTCATCACCACAATCATCAACATAAAACCCCCAGCCCTG
TCTCAGTATCAAACGCCCCTATTTGTATGGTCAGTATTAATTACAGCTGTCNNNNNNNNN
NNNNNNNNNNNNNNNNNNNNNNNNNNNNNNNNNNNNNNNNNNNNNNNNNNNNNNNNNNNN
NNNNNNNNNNNNNNNNNNNNNNNNNNNNNNNNNNNNNNNNNNNNNNNNNNNNNNNNN
>BCCR207-09|Pteronotus_parnellii
NNNNNNNNNNNNNNNNNNNNNNNNNNNNNNNNNNNNNNNNNNNNNNNNNNNNNNNNNNNN
NNNNNNNNNNNNNNNNNNNNNNNNNNNNNNNNNNNNNNNNNNNNNNNNNNNNNNNNNNNN
NNNNNNNNNNNNNNNNNNNNNNNNNNNNNNNNNNNNNNNNNNNNNNNNNNNNNNNNNNNN
NNNNNNNNNNNNNNNNNNNNNNNNNNNNNNNNNNNNNNNNNNNNNNNNGCATTCCCACGA
ATAAACAATATAAGTTTCTGACTCCTACCACCATCCTTTCTTCTCCTACTAGCCTCCTCA
ATAGTAGAGGCCGGAGCAGGTACCGGCTGAACTGTTTACCCCCCATTAGCAGGGAACCTA
GCCCACGCTGGAGCAACTGTTGACCTAACCATTTTCTCTCTACATCTAGCAGGGGTATCC
TCAATCTTAGGTGCCATTAATTTCATCACCACAATCATCAACATAAAACCCCCAGCCNNN
NNNNNNNNNNNNNNNNNNNNNNNNNNNNNNNNNNNNNNNNNNNNNNNNNNNNNNNNNNNN
NNNNNNNNNNNNNNNNNNNNNNNNNNNNNNNNNNNNNNNNNNNNNNNNNNNNNNNNNNNN
NNNNNNNNNNNNNNNNNNNNNNNNNNNNNNNNNNNNNNNNNNNNNNNNNNNNNNNNN
>BCCR208-09|Pteronotus_parnellii
ACCTTATACCTACTGTTCGGCGCCTGAGCAGGAATAGTAGGCACCGCCCTCAGCCTCCTA
ATCCGCGCCGAACTAGGACAGCCCGGAGCTCTACTAGGCGATGACCAAATCTATAATGTT
GTGGTTACGGCCCATGCCTTCGTAATAATTTTCTTCATAGTCATGCCAATTATAATCGGA
GGCTTTGGTAACTGACTAGTACCCCTAATAATTGGTGCTCCTGATATAGCATTCCCACGA
ATAAACAATATAAGTTTCTGACTCCTACCACCATCCTTTCTTCTCCTACTAGCCTCCTCA
ATAGTAGAGGCCGGAGCAGGTACCGGCTGAACTGTTTACCCCCCATTAGCAGGGAACCTA
GCCCACGCTGGAGCTTCTGTTGACCTAACCATTTTCTCTCTGCATCTAGCGGGGGTATCC
TCAATCTTAGGTGCCATTAATTTCATCACCACAATCATCAACATAAAACCCCCAGCCCTA
TCTCAGTATCAAACGCCCCTATTTGTATGGTCAGTATTAATTACAGCTGTCCTATTATTA
CTTTCCCTCCCTGTCCTAGCTGCTGGCATTACCATACTATTGACAGATCGTAACCTAAAT
ACCACATTCTTTGATCCTGCCGGTGGAGGAGACCCTATTCTGTACCAACATCTATTC
>BCCR209-09|Pteronotus_parnellii
NNNNNNNNNNNNNNNNNNNNNNNNNNNNNNNNNNNNNNNNNNNNNNNNNNNNNNNNNNNN
NNNNNNNNNNNNNNNNNNNNNNNNNNNNNNNNNNNNNNNNNNNNNNNNNNNNNNNNNNNN
NNNNNNNNNNNNNNNNNNNNNNNNNNNNNNNNNNNNNNNNNNNNNNNNNNNNNNNNNNNN
NNNNNNNNNNNNNNNNNNNNNNNNNNNNNNNNNNNNNNNNNNNNNNNNGCATTCCCACGA
ATAAACAATATAAGTTTCTGACTCCTACCACCATCCTTTCTTCTCCTGCTAGCCTCCTCA
ATAGTAGAGGCCGGAGCAGGCACCGGCTGAACTGTTTACCCTCCATTAGCAGGGAACCTA
GCCCACGCTGGAGCTTCTGTTGACCTAACCATTTTCTCTCTACATCTAGCGGGGGTATCC
TCAATCTTAGGTGCCATTAATTTCATCACCACAATCATCAACATAAAACCCCCAGCCCTA
TCTCAGTATCAAACGCCCCTATTTGTATGGTCAGTGTTAATTACAGCTGTCCTACTATTA
CTTTCCCTTCCTGTCCTAGCTGCTGGCATTACCATACTATTGACGGATCGTAACCTAAAT
ACCACATTCTTTGACCCNNNNNNNNNNNNNNNNNNNNNNNNNNNNNNNNNNNNNNNN
>BCCR210-09|Pteronotus_parnellii
ACCTTATACCTACTGTTCGGCGCCTGAGCAGGAATAGTAGGCACCGCCCTCAGCCTCCTA
ATCCGCGCCGAACTAGGACAGCCCGGAGCTCTACTAGGCGATGACCAAATCTATAATGTT
GTGGTTACGGCCCATGCCTTCGTAATAATTTTCTTCATAGTCATGCCAATTATAATCGGA
GGCTTTGGTAACTGACTAGTACCCCTAATAATTGGTGCTCCTGATATAGCATTCCCACGA
ATAAACAATATAAGTTTCTGACTCCTACCACCATCCTTTCTTCTCCTGCTAGCCTCCTCA
ATAGTAGAGGCCGGAGCAGGCACCGGCTGAACTGTTTACCCTCCATTAGCAGGGAACCTA
GCCCACGCTGGAGCTTCTGTTGACCTAACCATTTTCTCTCTACATCTAGCGGGGGTATCC
TCAATCTTAGGTGCCATTAATTTCATCACCACAATCATCAACATAAAACCCCCAGCCCTA
TCTCAGTATCAAACGCCCCTATTTGTATGGTCAGTGTTAATTACAGCTGTCCTACTATTA
CTTTCCCTTCCTGTCCTAGCTGCTGGCATTACCATACTATTGACGGATCGTAACCTAAAT
ACCACATTCTTTGACCCTGCCGGTGGAGGAGACCCTATTCTGTATCAACATCTATTC
>BCCR211-09|Pteronotus_parnellii
ACCTTATACCTACTGTTCGGCGCCTGAGCAGGAATAGTAGGCACCGCCCTCAGCCTCCTA
ATCCGCGCCGAACTAGGACAGCCCGGAGCTCTACTAGGCGATGACCAAATCTATAATGTT
GTGGTTACGGCCCATGCCTTCGTAATAATTTTCTTCATAGTCATGCCAATTATAATCGGA
GGCTTTGGTAACTGACTAGTACCCCTAATAATTGGTGCTCCTGATATAGCATTCCCACGA
ATAAACAATATAAGTTTCTGACTCCTACCACCATCCTTTCTTCTCCTACTAGCCTCCTCA
ATAGTAGAGGCCGGAGCAGGTACCGGCTGAACTGTTTACCCCCCATTAGCAGGGAACCTA
GCCCACGCTGGAGCTTCTGTTGACCTAACCATTTTCTCTCTACATCTAGCAGGGGTATCC
TCAATCTTAGGTGCCATTAATTTCATCACCACAATCATCAACATAAAACCCCCAGCCCTA
TCTCAGTATCAAACGCCCCTATTTGTATGATCAGTATTAATTACAGCTGTCCTACTATTA
CTTTCCCTTCCTGTCCTAGCTGCTGGCATTACCATACTATTGACGGATCGTAACCTAAAT
ACCACATTCTTTGACCCTGCCGGTGGAGGAGACCCTATTCTGTACCAACATCTATTC
>BCCR212-09|Pteronotus_parnellii
ACCTTATACCTACTGTTCGGCGCCTGAGCAGGAATAGTAGGCACCGCCCTCAGCCTCCTA
ATCCGCGCCGAACTAGGACAGCCCGGAGCTCTACTAGGCGATGACCAAATCTATAATGTT
GTGGTTACGGCCCATGCCTTCGTAATAATTTTCTTCATAGTCATGCCAATTATAATCGGA
GGCTTTGGTAACTGACTAGTACCCCTAATAATTGGTGCTCCTGATATAGCATTCCCACGA
ATAAACAATATAAGTTTCTGACTCCTACCACCATCCTTTCTTCTCCTGCTAGCCTCCTCA
ATAGTAGAGGCCGGAGCAGGCACCGGCTGAACTGTTTACCCTCCATTAGCAGGGAACCTA
GCCCACGCTGGAGCTTCTGTTGACCTAACCATTTTCTCTCTACATCTAGCGGGGGTATCC
TCAATCTTAGGTGCCATTAATTTCATCACCACAATCATCAACATAAAACCCCCAGCCCTA
TCTCAGTATCAAACGCCCCTATTTGTATGGTCAGTGTTAATTACAGCTGTCCTACTATTA
CTTTCCCTTCCTGTCCTAGCTGCTGGCATTACCATACTATTGACGGATCGTAACCTAAAT
ACCACATTCTTTGACCCTGCCGGTGGAGGAGACCCTATTCTGTATCAACATCTATTC
>BCCR213-09|Pteronotus_parnellii
ACCTTATACCTACTGTTCGGCGCCTGAGCAGGAATAGTAGGCACCGCCCTCAGCCTCCTA
ATCCGCGCCGAACTAGGACAGCCCGGAGCTCTACTAGGCGATGACCAAATCTATAATGTT
GTGGTTACGGCCCATGCCTTCGTAATAATTTTCTTCATAGTCATGCCAATTATAATCGGA
GGCTTTGGTAACTGACTAGTACCCCTAATAATTGGTGCTCCTGATATAGCATTCCCACGA
ATAAACAATATAAGTTTCTGACTCCTACCACCATCCTTTCTTCTCCTGCTAGCCTCCTCA
ATAGTAGAGGCCGGAGCAGGCACCGGCTGAACTGTTTACCCTCCATTAGCAGGGAACCTA
GCCCACGCTGGAGCTTCTGTTGACCTAACCATTTTCTCTCTACATCTAGCGGGGGTATCC
TCAATCTTAGGTGCCATTAATTTCATCACCACAATCATCAACATAAAACCCCCAGCCCTA
TCTCAGTATCAAACGCCCCTATTTGTATGGTCAGTGTTAATTACAGCTGTCCTACTATTA
CTTTCCCTTCCTGTCCTAGCTGCTGGCATTACCATACTATTGACGGATCGTAACCTAAAT
ACCACATTCTTTGACCCTGCCGGTGGAGGAGACCCTATTCTGTATCAACATCTATTC
>BCCR214-09|Pteronotus_parnellii
ACCTTATACCTACTGTTCGGCGCCTGAGCAGGAATAGTAGGCACCGCCCTCAGCCTCCTA
ATCCGCGCCGAACTAGGACAGCCCGGAGCTCTACTAGGCGATGACCAAATCTATAATGTT
GTGGTTACGGCCCATGCCTTCGTAATAATTTTCTTCATAGTCATGCCAATTATAATCGGA
GGCTTTGGTAACTGACTAGTACCCCTAATAATTGGTGCTCCTGATATAGCATTCCCACGA
ATAAACAATATAAGTTTCTGACTCCTACCACCATCCTTTCTTCTCCTACTAGCCTCCTCA
ATAGTAGAGGCCGGAGCAGGTACCGGCTGAACTGTTTACCCCCCATTAGCAGGGAACCTA
GCCCACGCTGGAGCTTCTGTTGACCTAACCATTTTCTCTCTACATCTAGCAGGGGTATCC
TCAATTTTAGGTGCCATTAATTTCATCACCACAATCATCAACATAAAACCCCCAGCCCTA
TCTCAGTATCAAACGCCCCTATTTGTATGATCAGTATTAATTACAGCTGTCCTACTATTA
CTTTCCCTTCCTGTCCTAGCTGCTGGCATTACCATACTATTGACGGATCGTAACCTAAAT
ACCACATTCTTTGACCCTGCCGGTGGAGGAGACCCTATTCTGTACCAACATCTATTC
>BCCR215-09|Pteronotus_parnellii
ACCTTATACCTACTGTTCGGCGCCTGAGCAGGAATAGTAGGCACCGCCCTCAGCCTCCTA
ATCCGCGCCGAACTAGGACAGCCCGGAGCTCTACTAGGCGATGACCAAATCTATAATGTT
GTGGTTACGGCCCATGCCTTCGTAATAATTTTCTTCATAGTCATGCCAATTATAATCGGA
GGCTTTGGTAACTGACTAGTACCCCTAATAATTGGTGCTCCTGATATAGCATTCCCACGA
ATAAACAATATAAGTTTCTGACTCCTACCACCATCCTTTCTTCTCCTACTAGCCTCCTCA
ATAGTAGAGGCCGGAGCAGGTACCGGCTGAACTGTTTACCCCCCATTAGCAGGGAACCTA
GCCCACGCTGGAGCTTCTGTTGACCTAACCATTTTCTCTCTACATCTAGCGGGGGTATCC
TCAATCTTAGGTGCCATTAATTTCATCACCACAATCATCAACATAAAACCCCCAGCCCTA
TCTCAGTATCAAACGCCCCTATTTGTATGGTCAGTATTAATTACAGCTGTCCTATTATTA
CTTTCCCTCCCTGTCCTAGCTGCTGGCATTACCATACTATTGACAGATCGTAACCTAAAT
ACCACATTCTTTGATCCTGCCGGTGGAGGAGACCCTATTCTGTACCAACATCTATTC
>BCCR216-09|Pteronotus_parnellii
ACCTTATACCTACTGTTCGGCGCCTGAGCAGGAATAGTAGGCACCGCCCTCAGCCTCCTA
ATCCGCGCCGAACTAGGACAGCCCGGAGCTCTACTAGGCGATGACCAAATCTATAATGTT
GTGGTTACGGCCCATGCCTTCGTAATAATTTTCTTCATAGTCATGCCAATTATAATCGGA
GGCTTTGGTAACTGACTAGTACCCCTAATAATTGGTGCTCCTGATATAGCATTCCCACGA
ATAAACAATATAAGTTTCTGACTCCTACCACCATCCTTTCTTCTCCTGCTAGCCTCCTCA
ATAGTAGAGGCCGGAGCAGGCACCGGCTGAACTGTTTACCCTCCATTAGCAGGGAACCTA
GCCCACGCTGGAGCTTCTGTTGACCTAACCATTTTCTCTCTACATCTAGCGGGGGTATCC
TCAATCTTAGGTGCCATTAATTTCATCACCACAATCATCAACATAAAACCCCCAGCCCTA
TCTCAGTATCAAACGCCCCTATTTGTATGGTCAGTGTTAATTACAGCTGTCCTACTATTA
CTTTCCCTTCCTGTCCTAGCTGCTGGCATTACCATACTATTGACGGATCGTAACCTAAAT
ACCACATTCTTTGACCCTGCCGGTGGAGGAGACCCTATTCTGTATCAACATCTATTC
>BCCR217-09|Pteronotus_parnellii
ACCTTATACCTACTGTTCGGCGCCTGAGCAGGAATAGTAGGCACCGCCCTCAGCCTCCTA
ATCCGCGCCGAACTAGGACAGCCCGGAGCTCTACTAGGCGATGACCAAATCTATAATGTT
GTGGTTACGGCCCATGCCTTCGTAATAATTTTCTTCATAGTCATGCCAATTATAATCGGA
GGCTTTGGTAACTGACTAGTACCCCTAATAATTGGTGCTCCTGATATAGCATTCCCACGA
ATAAACAATATAAGTTTCTGACTCCTACCACCATCCTTTCTTCTCCTACTAGCCTCCTCA
ATAGTAGAGGCCGGAGCAGGTACCGGCTGAACTGTTTACCCCCCATTAGCAGGGAACCTA
GCCCACGCTGGAGCTTCTGTTGACCTAACCATTTTCTCTCTACATCTAGCGGGGGTATCC
TCAATCTTAGGTGCCATTAATTTCATCACCACAATCATCAACATAAAACCCCCAGCCCTA
TCTCAGTATCAAACGCCCCTATTTGTATGGTCAGTATTAATTACAGCTGTCCTACTATTA
CTTTCCCTTCCTGTCCTAGCTGCTGGCATTACCATACTATTGACGGATCGTAACCTAAAT
ACCACATTCTTTGACCCTGCCGGTGGAGGAGACCCTATTCTGTACCAACATCTATTC
>BCCR218-09|Pteronotus_parnellii
ACCTTATACCTACTGTTCGGCGCCTGAGCAGGAATAGTAGGCACCGCCCTCAGCCTCCTA
ATCCGCGCCGAACTAGGACAGCCCGGAGCTCTACTAGGCGATGACCAAATCTATAATGTT
GTGGTTACGGCCCATGCCTTCGTAATAATTTTCTTCATAGTCATGCCAATTATAATCGGA
GGCTTTGGTAACTGACTAGTACCCCTAATAATTGGTGCTCCTGATATAGCATTCCCACGA
ATAAACAATATAAGTTTCTGACTCCTACCACCATCCTTTCTTCTCCTACTAGCCTCCTCA
ATAGTAGAGGCCGGAGCAGGTACCGGCTGAACTGTTTACCCCCCATTAGCAGGGAACCTA
GCCCACGCTGGAGCTTCTGTTGACCTAACCATTTTCTCTCTACATCTAGCGGGGGTATCC
TCAATCTTAGGTGCCATTAATTTCATCACCACAATCATCAACATAAAACCCCCAGCCCTA
TCTCAGTATCAAACGCCCCTATTTGTATGGTCAGTATTAATTACAGCTGTCCTACTATTA
CTTTCCCTTCCTGTCCTAGCTGCTGGCATTACCATACTATTGACGGATCGTAACCTAAAT
ACCACATTCTTTGACCCTGCCGGTGGAGGAGACCCTATTCTGTACCAACATCTATTC
>BCCR219-09|Pteronotus_parnellii
ACCTTATACCTACTGTTCGGCGCCTGAGCAGGAATAGTAGGCACCGCCCTCAGCCTCCTA
ATCCGCGCCGAACTAGGACAGCCCGGAGCTCTACTAGGCGATGACCAAATCTATAATGTT
GTGGTTACGGCCCATGCCTTCGTAATAATTTTCTTCATAGTCATGCCAATTATAATCGGA
GGCTTTGGTAACTGACTAGTACCCCTAATAATTGGTGCTCCTGATATAGCATTCCCACGA
ATAAACAATATAAGTTTCTGACTCCTACCACCATCCTTTCTTCTCCTACTAGCCTCCTCA
ATAGTAGAGGCCGGAGCAGGTACCGGCTGAACTGTTTACCCCCCATTAGCAGGGAACCTA
GCCCACGCTGGAGCTTCTGTTGACCTAACCATTTTCTCTCTACATCTAGCGGGGGTATCC
TCAATCTTAGGTGCCATTAATTTCATCACCACAATCATCAACATAAAACCCCCAGCCCTA
TCTCAGTATCAAACGCCCCTATTTGTATGGTCAGTATTAATTACAGCTGTCCTACTATTA
CTTTCCCTTCCTGTCCTAGCTGCTGGCATTACCATACTATTGACGGATCGTAACCTAAAT
ACCACATTCTTTGACCCTGCCGGTGGAGGAGACCCTATTCTGTACCAACATCTATTC
>BCCR220-09|Pteronotus_parnellii
ACCTTATACCTACTGTTCGGCGCCTGAGCAGGAATAGTAGGCACCGCCCTCAGCCTCCTA
ATCCGCGCCGAACTAGGACAGCCCGGAGCTCTACTAGGCGATGACCAAATCTATAATGTT
GTGGTTACGGCCCATGCCTTCGTAATAATTTTCTTCATAGTCATGCCAATTATAATCGGA
GGCTTTGGTAACTGACTAGTACCCCTAATAATTGGTGCTCCTGATATAGCATTCCCACGA
ATAAACAATATAAGTTTCTGACTCCTACCACCATCCTTTCTTCTCCTGCTAGCCTCCTCA
ATAGTAGAGGCCGGAGCAGGCACCGGCTGAACTGTTTACCCTCCATTAGCAGGGAACCTA
GCCCACGCTGGAGCTTCTGTTGACCTAACCATTTTCTCTCTACATCTAGCGGGGGTATCC
TCAATCTTAGGTGCCATTAATTTCATCACCACAATCATCAACATAAAACCCCCAGCCCTA
TCTCAGTATCAAACGCCCCTATTTGTATGGTCAGTGTTAATTACAGCTGTCCTACTATTA
CTTTCCCTTCCTGTCCTAGCTGCTGGCATTACCATACTATTGACGGATCGTAACCTAAAT
ACCACATTCTTTGACCCTGCCGGTGGAGGAGACCCTATTCTGTATCAACATCTATTC
>BCCR221-09|Pteronotus_parnellii
ACCTTATACCTACTGTTCGGCGCCTGAGCAGGAATAGTAGGCACCGCCCTCAGCCTCCTA
ATCCGCGCCGAACTAGGACAGCCCGGAGCTCTACTAGGCGATGACCAAATCTATAATGTT
GTGGTTACGGCCCATGCCTTCGTAATAATTTTCTTCATAGTCATGCCAATTATAATCGGA
GGCTTTGGTAACTGACTAGTACCCCTAATAATTGGTGCTCCTGATATAGCATTCCCACGA
ATAAACAATATAAGTTTCTGACTCCTACCACCATCCTTTCTTCTCCTGCTAGCCTCCTCA
ATAGTAGAGGCCGGAGCAGGCACCGGCTGAACTGTTTACCCTCCATTAGCAGGGAACCTA
GCCCACGCTGGAGCTTCTGTTGACCTAACCATTTTCTCTCTACATCTAGCGGGGGTATCC
TCAATCTTAGGTGCCATTAATTTCATCACCACAATCATCAACATAAAACCCCCAGCCCTA
TCTCAGTATCAAACGCCCCTATTTGTATGGTCAGTGTTAATTACAGCTGTCCTACTATTA
CTTTCCCTTCCTGTCCTAGCTGCTGGCATTACCATACTATTGACGGATCGTAACCTAAAT
ACCACATTCTTTGACCCTGCCGGTGGAGGAGACCCTATTCTGTATCAACATCTATTC
>BCCR222-09|Pteronotus_parnellii
ACCTTATACCTACTGTTCGGCGCCTGAGCAGGAATAGTAGGCACCGCCCTCAGCCTCCTA
ATCCGCGCCGAACTAGGACAGCCCGGAGCTCTACTAGGCGATGACCAAATCTATAATGTT
GTGGTTACGGCCCATGCCTTCGTAATAATTTTCTTCATAGTCATGCCAATTATAATCGGA
GGCTTTGGTAACTGACTAGTACCCCTAATAATTGGTGCTCCTGATATAGCATTCCCACGA
ATAAACAATATAAGTTTCTGACTCCTACCACCATCCTTTCTTCTCCTGCTAGCCTCCTCA
ATAGTAGAGGCCGGAGCAGGCACCGGCTGAACTGTTTACCCTCCATTAGCAGGGAACCTA
GCCCACGCTGGAGCTTCTGTTGACCTAACCATTTTCTCTCTACATCTAGCGGGGGTATCC
TCAATCTTAGGTGCCATTAATTTCATCACCACAATCATCAACATAAAACCCCCAGCCCTA
TCTCAGTATCAAACGCCCCTATTTGTATGGTCAGTGTTAATTACAGCTGTCCTACTATTA
CTTTCCCTTCCTGTCCTAGCTGCTGGCATTACCATACTATTGACGGATCGTAACCTAAAT
ACCACATTCTTTGACCCTGCCGGTGGAGGAGACCCTATTCTGTATCAACATCTATTC
>BCCR223-09|Pteronotus_parnellii
CCTTTATACCTACTGTTCGGCGCCTGAGCAGGAATAGTAGGCACCGCCCTCAGCCTCCTA
ATCCGCGCCGAACTAGGACAGCCCGGAGCTCTACTAGGCGATGACCAAATCTATAATGTT
GTGGTTACGGCCCATGCCTTCGTAATAATTTTCTTCATAGTCATGCCAATTATAATCGGA
GGCTTTGGTAACTGACTAGTACCCCTAATAATTGGTGCTCCTGATATAGCATTCCCACGA
ATAAACAATATAAGTTTCTGACTCCTACCACCATCCTTTCTTCTCCTACTAGCCTCCTCA
ATAGTAGAGGCCGGAGCAGGTACCGGCTGAACTGTTTACCCCCCATTAGCAGGGAACCTA
GCCCACGCTGGAGCTTCTGTTGACCTAACCATTTTCTCTCTACATCTAGCAGGGGTATCC
TCAATCTTAGGTGCCATTAATTTCATCACCACAATCATCAACATAAAACCCCCAGCCCTA
TCTCAGTATCAAACGCCCCTATTTGTATGATCAGTATTAATTACAGCTGTCCTACTATTA
CTTTCCCTTCCTGTCCTAGCTGCTGGCATTACCATACTATTGACGGATCGTAACCTAAAT
ACCACATTCTTTGACCCTGCCGGTGGAGGAGACCCTATTCTGTACCAACATCTATTC
>BCCR224-09|Pteronotus_parnellii
ACCTTATACCTACTGTTCGGCGCCTGAGCAGGAATAGTAGGCACCGCCCTCAGCCTCCTA
ATCCGCGCCGAACTAGGACAGCCCGGAGCTCTACTAGGCGATGACCAAATCTATAATGTT
GTGGTTACGGCCCATGCCTTCGTAATAATTTTCTTCATAGTCATGCCAATTATAATCGGA
GGCTTTGGTAACTGACTAGTACCCCTAATAATTGGTGCTCCTGATATAGCATTCCCACGA
ATAAACAATATAAGTTTCTGACTCCTACCACCATCCTTTCTTCTCCTACTAGCCTCCTCA
ATAGTAGAGGCCGGAGCAGGTACCGGCTGAACTGTTTACCCCCCATTAGCAGGGAACCTA
GCCCACGCTGGAGCTTCTGTTGACCTAACCATTTTCTCTCTACATCTAGCGGGGGTATCC
TCAATCTTAGGTGCCATTAATTTCATCACCACAATCATCAACATAAAACCCCCAGCCCTG
TCTCAGTATCAAACGCCCCTATTTGTATGGTCAGTATTAATTACAGCTGTCCTACTATTA
CTTTCCCTTCCTGTCCTAGCTGCTGGCATTACCATACTATTGACAGATCGTAACCTAAAT
ACCACATTCTTTGACCCTGCCGGTGGAGGAGACCCTATTCTGTACCAACATCTATTC
>BCCR225-09|Pteronotus_parnellii
ACCTTATACCTACTGTTCGGCGCCTGAGCAGGAATAGTAGGCACCGCCCTCAGCCTCCTA
ATCCGCGCCGAACTAGGACAGCCCGGAGCTCTACTAGGCGATGACCAAATCTATAATGTT
GTGGTTACGGCCCATGCCTTCGTAATAATTTTCTTCATAGTCATGCCAATTATAATCGGA
GGCTTTGGTAACTGACTAGTACCCCTAATAATTGGTGCTCCTGATATAGCATTCCCACGA
ATAAACAATATAAGTTTCTGACTCCTACCACCATCCTTTCTTCTCCTACTAGCCTCCTCA
ATAGTAGAGGCCGGAGCAGGTACCGGCTGAACTGTTTACCCCCCATTAGCAGGGAACCTA
GCCCACGCTGGAGCTTCTGTTGACCTAACCATTTTCTCTCTGCATCTAGCGGGGGTATCC
TCAATCTTAGGTGCCATTAATTTCATCACCACAATCATCAACATAAAACCCCCAGCCCTA
TCTCAGTATCAAACGCCCCTATTTGTATGGTCAGTATTAATTACAGCTGTCCTATTATTA
CTTTCCCTCCCTGTCCTAGCTGCTGGCATTACCATACTATTGACAGATCGTAACCTAAAT
ACCACATTCTTTGATCCTGCCGGTGGAGGAGACCCTATTCTGTACCAACATCTATTC
>BCCR226-09|Pteronotus_parnellii
ACCTTATACCTACTGTTCGGCGCCTGAGCAGGAATAGTAGGCACCGCCCTCAGCCTCCTA
ATCCGCGCCGAACTAGGACAGCCCGGAGCTCTACTAGGCGATGACCAAATCTATAATGTT
GTGGTTACGGCCCATGCCTTCGTAATAATTTTCTTCATAGTCATGCCAATTATAATCGGA
GGCTTTGGTAACTGACTAGTACCCCTAATAATTGGTGCTCCTGATATAGCATTCCCACGA
ATAAACAATATAAGTTTCTGACTCCTACCACCATCCTTTCTTCTCCTGCTAGCCTCCTCA
ATAGTAGAGGCCGGAGCAGGCACCGGCTGAACTGTTTACCCTCCATTAGCAGGGAACCTA
GCCCACGCTGGAGCTTCTGTTGACCTAACCATTTTCTCTCTACATCTAGCGGGGGTATCC
TCAATCTTAGGTGCCATTAATTTCATCACCACAATCATCAACATAAAACCCCCAGCCCTA
TCTCAGTATCAAACGCCCCTATTTGTATGGTCAGTGTTAATTACAGCTGTCCTACTATTA
CTTTCCCTTCCTGTCCTAGCTGCTGGCATTACCATACTATTGACGGATCGTAACCTAAAT
ACCACATTCTTTGACCCTGCCGGTGGAGGAGACCCTATTCTGTATCAACATCTATTC
>BCCR227-09|Pteronotus_parnellii
ACCTTATACCTACTGTTCGGCGCCTGAGCAGGAATAGTAGGCACCGCCCTCAGCCTCCTA
ATCCGCGCCGAACTAGGACAGCCCGGAGCTCTACTAGGCGATGACCAAATCTATAATGTT
GTGGTTACGGCCCATGCCTTCGTAATAATTTTCTTCATAGTCATGCCAATTATAATCGGA
GGCTTTGGTAACTGACTAGTACCCCTAATAATTGGTGCTCCTGATATAGCATTCCCACGA
ATAAACAATATAAGTTTCTGACTCCTACCACCATCCTTTCTTCTCCTACTAGCCTCCTCA
ATAGTAGAGGCCGGAGCAGGTACCGGCTGAACTGTTTACCCCCCATTAGCAGGGAACCTA
GCCCACGCTGGAGCTTCTGTTGACCTAACCATTTTCTCTCTGCATCTAGCGGGGGTATCC
TCAATCTTAGGTGCCATTAATTTCATCACCACAATCATCAACATAAAACCCCCAGCCCTA
TCTCAGTATCAAACGCCCCTATTTGTATGGTCAGTATTAATTACAGCTGTCCTATTATTA
CTTTCCCTCCCTGTCCTAGCTGCTGGCATTACCATACTATTGACAGATCGTAACCTAAAT
ACCACATTCTTTGATCCTGCCGGTGGAGGAGACCCTATTCTGTACCAANNNNNNNNN
>BCCR228-09|Pteronotus_parnellii
ACCTTATACCTACTGTTCGGCGCCTGAGCAGGAATAGTAGGCACCGCCCTCAGCCTCCTA
ATCCGCGCCGAACTAGGACAGCCCGGAGCTCTACTAGGCGATGACCAAATCTATAATGTT
GTGGTTACGGCCCATGCCTTCGTAATAATTTTCTTCATAGTCATGCCAATTATAATCGGA
GGCTTTGGTAACTGACTAGTACCCCTAATAATTGGTGCTCCTGATATAGCATTCCCACGA
ATAAACAATATAAGTTTCTGACTCCTACCACCATCCTTTCTTCTCCTGCTAGCCTCCTCA
ATAGTAGAGGCCGGAGCAGGCACCGGCTGAACTGTTTACCCTCCATTAGCAGGGAACCTA
GCCCACGCTGGAGCTTCTGTTGACCTAACCATTTTCTCTCTACATCTAGCGGGGGTATCC
TCAATCTTAGGTGCCATTAATTTCATCACCACAATCATCAACATAAAACCCCCAGCCCTA
TCTCAGTATCAAACGCCCCTATTTGTATGGTCAGTGTTAATTACAGCTGTCCTACTATTA
CTTTCCCTTCCTGTCCTAGCTGCTGGCATTACCATACTATTGACGGATCGTAACCTAAAT
ACCACATTCTTTGACCCTGCCGGTGGAGGAGACCCTATTCTGTATCAACATCTATTC
>BCCR229-09|Pteronotus_parnellii
ACCTTATACCTACTGTTCGGCGCCTGAGCAGGAATAGTAGGCACCGCCCTCAGCCTCCTA
ATCCGCGCCGAACTAGGACAGCCCGGAGCTCTACTAGGCGATGACCAAATCTATAATGTT
GTGGTTACGGCCCATGCCTTCGTAATAATTTTCTTCATAGTCATGCCAATTATAATCGGA
GGCTTTGGTAACTGACTAGTACCCCTAATAATTGGTGCTCCTGATATAGCATTCCCACGA
ATAAACAATATAAGTTTCTGACTCCTACCACCATCCTTTCTTCTCCTGCTAGCCTCCTCA
ATAGTAGAGGCCGGAGCAGGCACCGGCTGAACTGTTTACCCTCCATTAGCAGGGAACCTA
GCCCACGCTGGAGCTTCTGTTGACCTAACCATTTTCTCTCTACATCTAGCGGGGGTATCC
TCAATCTTAGGTGCCATTAATTTCATCACCACAATCATCAACATAAAACCCCCAGCCCTA
TCTCAGTATCAAACGCCCCTATTTGTATGGTCAGTGTTAATTACAGCTGTCCTACTATTA
CTTTCCCTTCCTGTCCTAGCTGCTGGCATTACCATACTATTGACGGATCGTAACCTAAAT
ACCACATTCTTTGACCCTGCCGGTGGAGGAGACCCTATTCTGTATCAACATCTATTC
>BCCR230-09|Pteronotus_parnellii
ACCTTATACCTACTGTTCGGCGCCTGAGCAGGAATAGTAGGCACCGCCCTCAGCCTCCTA
ATCCGCGCCGAACTAGGACAGCCCGGAGCTCTACTAGGCGATGACCAAATCTATAATGTT
GTGGTTACGGCCCATGCCTTCGTAATAATTTTCTTCATAGTCATGCCAATTATAATCGGA
GGCTTTGGTAACTGACTAGTACCCCTAATAATTGGTGCTCCTGATATAGCATTCCCACGA
ATAAACAATATAAGTTTCTGACTCCTACCACCATCCTTTCTTCTCCTGCTAGCCTCCTCA
ATAGTAGAGGCCGGAGCAGGCACCGGCTGAACTGTTTACCCTCCATTAGCAGGGAACCTA
GCCCACGCTGGAGCTTCTGTTGACCTAACCATTTTCTCTCTACATCTAGCGGGGGTATCC
TCAATCTTAGGTGCCATTAATTTCATCACCACAATCATCAACATAAAACCCCCAGCCCTA
TCTCAGTATCAAACGCCCCTATTTGTATGGTCAGTGTTAATTACAGCTGTCCTACTATTA
CTTTCCCTTCCTGTCCTAGCTGCTGGCATTACCATACTATTGACGGATCGTAACCTAAAT
ACCACATTCTTTGACCCTGCCGGTGGAGGAGACCCTATTCTGTATCAACATCTATTC
>BCCR246-09|Pteronotus_parnellii
ACCTTATACCTACTGTTCGGCGCCTGAGCAGGAATAGTAGGCACCGCCCTCAGCCTCCTA
ATCCGCGCCGAACTAGGACAGCCCGGAGCTCTACTAGGCGATGACCAAATCTATAATGTT
GTGGTTACGGCCCATGCCTTCGTAATAATTTTCTTCATAGTCATGCCAATTATAATCGGA
GGCTTTGGTAACTGACTAGTACCCCTAATAATTGGTGCTCCTGATATAGCATTCCCACGA
ATAAACAATATAAGTTTCTGACTCCTACCACCATCCTTTCTTCTCCTACTAGCCTCCTCA
ATAGTAGAGGCCGGAGCAGGTACCGGCTGAACTGTTTACCCCCCATTAGCAGGGAACCTA
GCCCACGCTGGAGCTTCTGTTGACCTAACCATTTTCTCTCTACATCTAGCGGGGGTATCC
TCAATCTTAGGTGCCATTAATTTCATCACCACAATCATCAACATAAAACCCCCAGCCCTA
TCTCAGTATCAAACGCCCCTATTTGTATGGTCAGTATTAATTACAGCTGTCCTACTATTA
CTTTCCCTTCCTGTCCTAGCTGCTGGCATTACCATACTATTGACGGATCGTAACCTAAAT
ACCACATTCTTTGACCCTGCCGGTGGAGGAGACCCTATTCTGTACCAACATCTATTC
>BCCR248-09|Pteronotus_parnellii
ACCTTATACCTACTGTTCGGCGCCTGAGCAGGAATAGTAGGCACCGCCCTCAGCCTCCTA
ATCCGCGCCGAACTAGGACAGCCCGGAGCTCTACTAGGCGATGACCAAATCTATAATGTT
GTGGTTACGGCCCATGCCTTCGTAATAATTTTCTTCATAGTCATGCCAATTATAATCGGA
GGCTTTGGTAACTGACTAGTACCCCTAATAATTGGTGCTCCTGATATAGCATTCCCACGA
ATAAACAATATAAGTTTCTGACTCCTACCACCATCCTTTCTTCTCCTACTAGCCTCCTCA
ATAGTAGAGGCCGGAGCAGGTACCGGCTGAACTGTTTACCCCCCATTAGCAGGGAACCTA
GCCCACGCTGGAGCTTCTGTTGACCTAACCATTTTCTCTCTACATCTAGCAGGGGTATCC
TCAATCTTAGGTGCCATTAATTTCATCACCACAATCATCAACATAAAACCCCCAGCCCTA
TCTCAGTATCAAACGCCCCTATTTGTATGATCAGTATTAATTACAGCTGTCCTACTATTA
CTTTCCCTTCCTGTCCTAGCTGCTGGCATTACCATACTATTGACGGATCGTAACCTAAAT
ACCACATTCTTTGACCCTGCCGGTGGAGGAGACCCTATTCTGTACCAACATCTATTC
>BCCR316-09|Pteronotus_parnellii
ACCTTATACCTACTGTTCGGCGCCTGAGCAGGAATAGTAGGCACCGCCCTCAGCCTCCTA
ATCCGCGCCGAACTAGGACAGCCCGGAGCTCTACTAGGCGATGACCAAATCTATAATGTT
GTGGTTACGGCCCATGCCTTCGTAATAATTTTCTTCATAGTCATGCCAATTATAATCGGA
GGCTTTGGTAACTGACTAGTACCCCTAATAATTGGTGCTCCTGATATAGCATTCCCACGA
ATAAACAATATAAGTTTCTGACTCCTACCACCATCCTTTCTTCTCCTACTAGCCTCCTCA
ATAGTAGAGGCCGGAGCAGGTACCGGCTGAACTGTTTACCCCCCATTAGCAGGGAACCTA
GCCCACGCTGGAGCTTCTGTTGACCTAACCATTTTCTCTCTGCATCTAGCGGGGGTATCC
TCAATCTTAGGTGCCATTAATTTCATCACCACAATCATCAACATAAAACCCCCAGCCCTA
TCTCAGTATCAAACGCCCCTATTTGTATGGTCAGTATTAATTACAGCTGTCCTATTATTA
CTTTCCCTCCCTGTCCTAGCTGCTGGCATTACCATACTATTGACAGATCGTAACCTAAAT
ACCACATTCTTTGATCCTGCCGGTGGAGGAGACCCTATTCTGTACCAACATCTATTC
>BCCR318-09|Pteronotus_parnellii
ACCTTATACCTACTGTTCGGCGCCTGAGCAGGAATAGTAGGCACCGCCCTCAGCCTCCTA
ATCCGCGCCGAACTAGGACAGCCCGGAGCTCTACTAGGCGATGACCAAATCTATAATGTT
GTGGTTACGGCCCATGCCTTCGTAATAATTTTCTTCATAGTCATGCCAATTATAATCGGA
GGCTTTGGTAACTGACTAGTACCCCTAATAATTGGTGCTCCTGATATAGCATTCCCACGA
ATAAACAATATAAGTTTCTGACTCCTACCACCATCCTTTCTTCTCCTACTAGCCTCCTCA
ATAGTAGAGGCCGGAGCAGGTACCGGCTGAACTGTTTACCCCCCATTAGCAGGGAACCTA
GCCCACGCTGGAGCTTCTGTTGACCTAACCATTTTCTCTCTGCATCTAGCGGGGGTATCC
TCAATCTTAGGTGCCATTAATTTCATCACCACAATCATCAACATAAAACCCCCAGCCCTA
TCTCAGTATCAAACGCCCCTATTTGTATGGTCAGTATTAATTACAGCTGTCCTATTATTA
CTTTCCCTCCCTGTCCTAGCTGCTGGCATTACCATACTATTGACAGATCGTAACCTAAAT
ACCACATTCTTTGATCCTGCCGGTGGAGGAGACCCTATTCTGTACCAACATCTATTC
>BCCR505-09|Pteronotus_parnellii
ACCTTATACCTACTGTTCGGCGCCTGAGCAGGAATAGTAGGCACCGCCCTCAGCCTCCTA
ATCCGCGCCGAACTAGGACAGCCCGGAGCTCTACTAGGCGATGACCAAATCTATAATGTT
GTGGTTACGGCCCATGCCTTCGTAATAATTTTCTTCATAGTCATGCCAATTATAATCGGA
GGCTTTGGTAACTGACTAGTACCCCTAATAATTGGTGCTCCTGATATAGCATTCCCACGA
ATAAACAATATAAGTTTCTGACTCCTACCACCATCCTTTCTTCTCCTGCTAGCCTCCTCA
ATAGTAGAGGCCGGAGCAGGCACCGGCTGAACTGTTTACCCTCCATTAGCAGGGAACCTA
GCCCACGCTGGAGCTTCTGTTGACCTAACCATTTTCTCTCTACATCTAGCGGGGGTATCC
TCAATCTTAGGTGCCATTAATTTCATCACCACAATCATCAACATAAAACCCCCAGCCCTA
TCTCAGTATCAAACGCCCCTATTTGTATGGTCAGTGTTAATTACAGCTGTCCTACTATTA
CTTTCCCTTCCTGTCCTAGCTGCTGGCATTACCATACTATTGACGGATCGTAACCTAAAT
ACCACATTCTTTGACCCTGCCGGTGGAGGAGACCCTATTCTGTATCAACATCTATTC
>BCCR525-09|Pteronotus_parnellii
ACCTTATACCTACTGTTCGGCGCCTGAGCAGGAATAGTAGGCACCGCCCTCAGCCTCCTA
ATCCGCGCCGAACTAGGACAGCCCGGAGCTCTACTAGGCGATGACCAAATCTATAATGTT
GTGGTTACGGCCCATGCTTTCGTAATAATTTTCTTCATAGTCATGCCAATTATAATCGGA
GGCTTTGGTAACTGACTAGTACCCCTAATAATTGGTGCTCCTGATATAGCATTCCCACGA
ATAAACAATATAAGTTTCTGACTCCTACCACCATCCTTTCTTCTCCTACTAGCCTCCTCA
ATAGTAGAGGCCGGAGCAGGTACCGGCTGAACTGTTTACCCCCCATTAGCAGGGAACCTA
GCCCACGCTGGAGCTTCTGTTGACCTAACCATTTTCTCTCTACATCTAGCAGGGGTATCC
TCAATCTTAGGTGCCATTAATTTCATCACCACAATCATCAACATAAAACCCCCAGCCCTA
TCTCAGTATCAAACGCCCCTATTTGTATGATCAGTATTAATTACAGCTGTCCTACTATTA
CTTTCCCTTCCTGTCCTAGCTGCTGGCATTACCATACTATTGACGGATCGTAACCTAAAT
ACCACATTCTTTGACCCTGCCGGTGGAGGAGACCCTATTCTGTACCAACATCTATTC
>BCCR530-09|Pteronotus_parnellii
ACCTTATACCTACTGTTCGGCGCCTGAGCAGGAATAGTAGGCACCGCCCTCAGCCTCCTA
ATCCGCGCCGAACTAGGACAGCCCGGAGCTCTACTAGGCGATGACCAAATCTATAATGTT
GTGGTTACGGCCCATGCCTTCGTAATAATTTTCTTCATAGTCATGCCAATTATAATCGGA
GGCTTTGGTAACTGACTAGTACCCCTAATAATTGGTGCTCCTGATATAGCATTCCCACGA
ATAAACAATATAAGTTTCTGACTCCTACCACCATCCTTTCTTCTCCTGCTAGCCTCCTCA
ATAGTAGAGGCCGGAGCAGGCACCGGCTGAACTGTTTACCCTCCATTAGCAGGGAACCTA
GCCCACGCTGGAGCTTCTGTTGACCTAACCATTTTCTCTCTACATCTAGCGGGGGTATCC
TCAATCTTAGGTGCCATTAATTTCATCACCACAATCATCAACATAAAACCCCCAGCCCTA
TCTCAGTATCAAACGCCCCTATTTGTATGGTCAGTGTTAATTACAGCTGTCCTACTATTA
CTTTCCCTTCCTGTCCTAGCTGCTGGCATTACCATACTATTGACGGATCGTAACCTAAAT
ACCACATTCTTTGACCCTGCCGGTGGAGGAGACCCTATTCTGTATCAACATCTATTC
>BCCR532-09|Pteronotus_parnellii
ACCTTATACCTACTGTTCGGCGCCTGAGCAGGAATAGTAGGCACCGCCCTCAGCCTCCTA
ATCCGCGCCGAACTAGGACAGCCCGGAGCTCTACTAGGCGATGACCAAATCTATAATGTT
GTGGTTACGGCCCATGCCTTCGTAATAATTTTCTTCATAGTCATGCCAATTATAATCGGA
GGCTTTGGTAACTGACTAGTACCCCTAATAATTGGTGCTCCTGATATAGCATTCCCACGA
ATAAACAATATAAGTTTCTGACTCCTACCACCATCCTTTCTTCTCCTACTAGCCTCCTCA
ATAGTAGAGGCCGGAGCAGGTACCGGCTGAACTGTTTACCCCCCATTAGCAGGGAACCTA
GCCCACGCTGGAGCTTCTGTTGACCTAACCATTTTCTCTCTACATCTAGCGGGGGTATCC
TCAATCTTAGGTGCCATTAATTTCATCACCACAATCATCAACATAAAACCCCCAGCCCTA
TCTCAGTATCAAACGCCCCTATTTGTATGGTCAGTATTAATTACAGCTGTCCTACTATTA
CTTTCCCTTCCTGTCCTAGCTGCTGGCATTACCATACTATTGACGGATCGTAACCTAAAT
ACCACATTCTTTGACCCTGCCGGTGGAGGAGACCCTATTCTGTACCAACANNNNNNN
>BCCR536-09|Pteronotus_parnellii
NNNNNNNNNNNNNNNNNNNNNNNNNNNNNNNNNNNNNNNNNNNNNNNNNNNNNNNNNNNN
NNNNNNNNNNNNNNNNNNNNNNNNNNNNNNNNNNNNNNNNNNNNNNNNNNNNNNNNNNNN
NNNNNNNNNNNNNNNNNNNNNNNNNNNNNNNNNNNNNNNNNNNNNNNNNNNNNNNNNNNN
NNNNNNNNNNNNNNNNNNNNNNNNNNNNNNNNNNNNNNNNNNNNNNNNGCATTCCCACGA
ATAAACAATATAAGTTTCTGACTCCTACCACCATCCTTTCTTCTCCTGCTAGCCTCCTCA
ATAGTAGAGGCCGGAGCAGGCACCGGCTGAACTGTTTACCCTCCATTAGCAGGGAACCTA
GCCCACGCTGGAGCTTCTGTTGACCTAACCATTTTCTCTCTACATCTAGCGGGGGTATCC
TCAATCTTAGGTGCCATTAATTTCATCACCACAATCATCAACATAAAACCCCCAGCCCTN
NNNNNNNNNNNNNNNNNNNNNNNNNNNNNNNNNNNNNNNNNNNNNNNNNNNNNNNNNNNN
NNNNNNNNNNNNNNNNNNNNNNNNNNNNNNNNNNNNNNNNNNNNNNNNNNNNNNNNNNNN
NNNNNNNNNNNNNNNNNNNNNNNNNNNNNNNNNNNNNNNNNNNNNNNNNNNNNNNNN
>BCCR551-09|Pteronotus_parnellii
ACCTTATACCTACTGTTCGGCGCCTGAGCAGGAATAGTAGGCACCGCCCTCAGCCTCCTA
ATCCGCGCCGAACTAGGACAGCCCGGAGCTCTACTAGGCGATGACCAAATCTATAATGTT
GTGGTTACGGCCCATGCCTTCGTAATAATTTTCTTCATAGTCATGCCAATTATAATCGGA
GGCTTTGGTAACTGACTAGTACCCCTAATAATTGGTGCTCCTGATATAGCATTCCCACGA
ATAAACAATATAAGTTTCTGACTCCTACCACCATCCTTTCTTCTCCTACTAGCCTCCTCA
ATAGTAGAGGCCGGAGCAGGTACCGGCTGAACTGTTTACCCCCCATTAGCAGGGAACCTA
GCCCACGCTGGAGCTTCTGTTGACCTAACCATTTTCTCTCTACATCTAGCAGGGGTATCC
TCAATCTTAGGTGCCATTAATTTCATCACCACAATCATCAACATAAAACCCCCAGCCCTA
TCTCAGTATCAAACGCCCCTATTTGTATGATCAGTATTAATTACAGCTGTCCTACTATTA
CTTTCCCTTCCTGTCCTAGCTGCTGGCATTACCATACTATTGACGGATCGTAACCTAAAT
ACCACATTCTTTGACCCTGCCGGTGGAGGAGACCCTATTCTGTACCAACATCTATTC
>BCCR583-09|Pteronotus_parnellii
ACCTTATACCTACTGTTCGGCGCCTGAGCAGGAATAGTAGGCACCGCCCTCAGCCTCCTA
ATCCGCGCCGAACTAGGACAGCCCGGAGCTCTACTAGGCGATGACCAAATCTATAATGTT
GTGGTTACGGCCCATGCCTTCGTAATAATTTTCTTCATAGTCATGCCAATTATAATCGGA
GGCTTTGGTAACTGACTAGTACCCCTAATAATTGGTGCTCCTGATATAGCATTCCCACGA
ATAAACAATATAAGTTTCTGACTCCTACCACCATCCTTTCTTCTCCTGCTAGCCTCCTCA
ATAGTAGAGGCCGGAGCAGGCACCGGCTGAACTGTTTACCCTCCATTAGCAGGGAACCTA
GCCCACGCTGGAGCTTCTGTTGACCTAACCATTTTCTCTCTACATCTAGCGGGGGTATCC
TCAATCTTAGGTGCCATTAATTTCATCACCACAATCATCAACATAAAACCCCCAGCCCTA
TCTCAGTATCAAACGCCCCTATTTGTATGGTCAGTGTTAATTACAGCTGTCCTACTATTA
CTTTCCCTTCCTGTCCTAGCTGCTGGCATTACCATACTATTGACGGATCGTAACCTAAAT
ACCACATTCTTTGACCCTGCCGGTGGAGGAGACCCTATTCTGTATCAACATCTATTC
>BCCR592-09|Pteronotus_parnellii
ACCTTATACCTACTGTTCGGCGCCTGAGCAGGAATAGTAGGCACCGCCCTCAGCCTCCTA
ATCCGCGCCGAACTAGGACAGCCCGGAGCTCTACTAGGCGATGACCAAATCTATAATGTT
GTGGTTACGGCCCATGCCTTCGTAATAATTTTCTTCATAGTCATGCCAATTATAATCGGA
GGCTTTGGTAACTGACTAGTACCCCTAATAATTGGTGCTCCTGATATAGCATTCCCACGA
ATAAACAATATAAGTTTCTGACTCCTACCACCATCCTTTCTTCTCCTACTAGCCTCCTCA
ATAGTAGAGGCCGGAGCAGGTACCGGCTGAACTGTTTACCCCCCATTAGCAGGGAACCTA
GCCCACGCTGGAGCTTCTGTTGACCTAACCATTTTCTCTCTACATCTAGCAGGGGTATCC
TCAATCTTAGGTGCCATTAATTTCATCACCACAATCATCAACATAAAACCCCCAGCCCTA
TCTCAGTATCAAACGCCCCTATTTGTATGATCAGTATTAATTACAGCTGTCCTACTATTA
CTTTCCCTTCCTGTCCTAGCTGCTGGCATTACCATACTATTGACGGATCGTAACCTAAAT
ACCACATTCTTTGACCCTGCCGGTGGAGGAGACCCTATTCTGTACCAACATCTATTC
>BCCR598-09|Pteronotus_parnellii
ACCTTATACCTACTGTTCGGCGCCTGAGCAGGAATAGTAGGCACCGCCCTCAGCCTCCTA
ATCCGCGCCGAACTAGGACAGCCCGGAGCTCTACTAGGCGATGACCAAATCTATAATGTT
GTGGTTACGGCCCATGCCTTCGTAATAATTTTCTTCATAGTCATGCCAATTATAATCGGA
GGCTTTGGTAACTGACTAGTACCCCTAATAATTGGTGCTCCTGATATAGCATTCCCACGA
ATAAACAATATAAGTTTCTGACTCCTACCACCATCCTTTCTTCTCCTACTAGCCTCCTCA
GTAGTAGAGGCCGGAGCAGGTACCGGCTGAACTGTTTACCCCCCATTAGCAGGGAACCTA
GCCCACGCTGGAGCTTCTGTTGACCTAACCATTTTCTCTCTACATCTAGCGGGGGTATCC
TCAATCTTAGGTGCCATTAATTTCATCACCACAATCATCAACATAAAACCCCCAGCCCTA
TCTCAGTATCAAACGCCCCTATTTGTATGGTCAGTATTAATTACAGCTGTCCTATTATTA
CTTTCCCTCCCTGTCCTAGCTGCTGGCATTACCATACTATTGACAGATCGTAACCTAAAT
ACCACATTCTTTGATCCTGCCGGTGGAGGAGACCCTATTCTGTACCAACATCTATTC
>BCCR681-09|Pteronotus_parnellii
ACCTTATACCTACTGTTCGGCGCCTGAGCAGGAATAGTAGGCACCGCCCTCAGCCTCCTA
ATCCGCGCCGAACTAGGACAGCCCGGAGCTCTACTAGGCGATGACCAAATCTATAATGTT
GTGGTTACGGCCCATGCCTTCGTAATAATTTTCTTCATAGTCATGCCAATTATAATCGGA
GGCTTTGGTAACTGACTAGTACCCCTAATAATTGGTGCTCCTGATATAGCATTCCCACGA
ATAAACAATATAAGTTTCTGACTCCTACCACCATCCTTTCTTCTCCTGCTAGCCTCCTCA
ATAGTAGAGGCCGGAGCAGGCACCGGCTGAACTGTTTACCCTCCATTAGCAGGGAACCTA
GCCCACGCTGGAGCTTCTGTTGACCTAACCATTTTCTCTCTACATCTAGCGGGGGTATCC
TCAATCTTAGGTGCCATTAATTTCATCACCACAATCATCAACATAAAACCCCCAGCCCTA
TCTCAGTATCAAACGCCCCTATTTGTATGGTCAGTGTTAATTACAGCTGTCCTACTATTA
CTTTCCCTTCCTGTCCTAGCTGCTGGCATTACCATACTATTGACGGATCGTAACCTAAAT
ACCACATTCTTTGACCCTGCCGGTGGAGGAGACCCTATTCTGTATCAACATCTATTC
>BCCR685-09|Pteronotus_parnellii
ACCTTATACCTACTGTTCGGCGCCTGAGCAGGAATAGTAGGCACCGCCCTCAGCCTCCTA
ATCCGCGCCGAACTAGGACAGCCCGGAGCTCTACTAGGCGATGACCAAATCTATAATGTT
GTGGTTACGGCCCATGCCTTCGTAATAATTTTCTTCATAGTCATGCCAATTATAATCGGA
GGCTTTGGTAACTGACTAGTACCCCTAATAATTGGTGCTCCTGATATAGCATTCCCACGA
ATAAACAATATAAGTTTCTGACTCCTACCACCATCCTTTCTTCTCCTACTAGCCTCCTCA
GTAGTAGAGGCCGGAGCAGGTACCGGCTGAACTGTTTACCCCCCATTAGCAGGGAACCTA
GCCCACGCTGGAGCTTCTGTTGACCTAACCATTTTCTCTCTACATCTAGCGGGGGTATCC
TCAATCTTAGGTGCCATTAATTTCATCACCACAATCATCAACATAAAACCCCCAGCCCTA
TCTCAGTATCAAACGCCCCTATTTGTATGGTCAGTATTAATTACAGCTGTCCTATTATTA
CTTTCCCTCCCTGTCCTAGCTGCTGGCATTACCATACTATTGACAGATCGTAACCTAAAT
ACCACATTCTTTGATCCTGCCGGTGGAGGAGACCCTATTCTGTACCAACATCTATTC
>BCCR714-09|Pteronotus_parnellii
ACCTTATACCTACTGTTCGGCGCCTGAGCAGGAATAGTAGGCACCGCCCTCAGCCTCCTA
ATCCGCGCCGAACTAGGACAGCCCGGAGCTCTACTAGGCGATGACCAAATCTATAATGTT
GTGGTTACGGCCCATGCCTTCGTAATAATTTTCTTCATAGTCATGCCAATTATAATCGGA
GGCTTTGGTAACTGACTAGTACCCCTAATAATTGGTGCTCCTGATATAGCATTCCCACGA
ATAAACAATATAAGTTTCTGACTCCTACCACCATCCTTTCTTCTCCTACTAGCCTCCTCA
ATAGTAGAGGCCGGAGCAGGTACCGGCTGAACTGTTTACCCCCCATTAGCAGGGAACCTA
GCCCACGCTGGAGCTTCTGTTGACCTAACCATTTTCTCTCTGCATCTAGCGGGGGTATCC
TCAATCTTAGGTGCCATTAATTTCATCACCACAATCATCAACATAAAACCCCCAGCCCTA
TCTCAGTATCAAACGCCCCTATTTGTATGGTCAGTATTAATTACAGCTGTCCTATTATTA
CTTTCCCTCCCTGTCCTAGCTGCTGGCATTACCATACTATTGACAGATCGTAACCTAAAT
ACCACATTCTTTGATCCTGCCGGTGGAGGAGACCCTATTCTGTACCAACATCTATTC
>BCCR715-09|Pteronotus_parnellii
ACCTTATACCTACTGTTCGGCGCCTGAGCAGGAATAGTAGGCACCGCCCTCAGCCTCCTA
ATCCGCGCCGAACTAGGACAGCCCGGAGCTCTACTAGGCGATGACCAAATCTATAATGTT
GTGGTTACGGCCCATGCCTTCGTAATAATTTTCTTCATAGTCATGCCAATTATAATCGGA
GGCTTTGGTAACTGACTAGTACCCCTAATAATTGGTGCTCCTGATATAGCATTCCCACGA
ATAAACAATATAAGTTTCTGACTCCTACCACCATCCTTTCTTCTCCTACTAGCCTCCTCA
ATAGTAGAGGCCGGAGCAGGTACCGGCTGAACTGTTTACCCCCCATTAGCAGGGAACCTA
GCCCACGCTGGAGCTTCTGTTGACCTAACCATTTTCTCTCTACATCTAGCAGGGGTATCC
TCAATCTTAGGTGCCATTAATTTCATCACCACAATCATCAACATAAAACCCCCAGCCCTA
TCTCAGTATCAAACGCCCCTATTTGTATGATCAGTATTAATTACAGCTGTCCTACTATTA
CTTTCCCTTCCTGTCCTAGCTGCTGGCATTACCATACTATTGACGGATCGTAACCTAAAT
ACCACATTCTTTGACCCTGCCGGTGGAGGAGACCCTATTCTGTACCAACATCTATTC
>BCCR719-09|Pteronotus_parnellii
ACCTTATACCTACTGTTCGGCGCCTGAGCAGGAATAGTAGGCACCGCCCTCAGCCTCCTA
ATCCGCGCCGAACTAGGACAGCCCGGAGCTCTACTAGGCGATGACCAAATCTATAATGTT
GTGGTTACGGCCCATGCCTTCGTAATAATTTTCTTCATAGTCATGCCAATTATAATCGGA
GGCTTTGGTAACTGACTAGTACCCCTAATAATTGGTGCTCCTGATATAGCATTCCCACGA
ATAAACAATATAAGTTTCTGACTCCTACCACCATCCTTTCTTCTCCTGCTAGCCTCCTCA
ATAGTAGAGGCCGGAGCAGGCACCGGCTGAACTGTTTACCCTCCATTAGCAGGGAACCTA
GCCCACGCTGGAGCTTCTGTTGACCTAACCATTTTCTCTCTACATCTAGCGGGGGTATCC
TCAATCTTAGGTGCCATTAATTTCATCACCACAATCATCAACATAAAACCCCCAGCCCTA
TCTCAGTATCAAACGCCCCTATTTGTATGGTCAGTGTTAATTACAGCTGTCCTACTATTA
CTTTCCCTTCCTGTCCTAGCTGCTGGCATTACCATACTATTGACGGATCGTAACCTAAAT
ACCACATTCTTTGACCCTGCCGGTGGAGGAGACCCTATTCTGTATCAACATCTATTC
>BCCR728-09|Pteronotus_parnellii
ACCTTATACCTACTGTTCGGCGCCTGAGCAGGAATAGTAGGCACCGCCCTCAGCCTCCTA
ATCCGCGCCGAACTAGGACAGCCCGGAGCTCTACTAGGCGATGACCAAATCTATAATGTT
GTGGTTACGGCCCATGCCTTCGTAATAATTTTCTTCATAGTCATGCCAATTATAATCGGA
GGCTTTGGTAACTGACTAGTACCCCTAATAATTGGTGCTCCTGATATAGCATTCCCACGA
ATAAACAATATAAGTTTCTGACTCCTACCACCATCCTTTCTTCTCCTACTAGCCTCCTCA
ATAGTAGAGGCCGGAGCAGGTACCGGCTGAACTGTTTACCCCCCATTAGCAGGGAACCTA
GCCCACGCTGGAGCTTCTGTTGACCTAACCATTTTCTCTCTGCATCTAGCGGGGGTATCC
TCAATCTTAGGTGCCATTAATTTCATCACCACAATCATCAACATAAAACCCCCAGCCCTA
TCTCAGTATCAAACGCCCCTATTTGTATGGTCAGTATTAATTACAGCTGTCCTATTATTA
CTTTCCCTCCCTGTCCTAGCTGCTGGCATTACCATACTATTGACAGATCGTAACCTAAAT
ACCACATTCTTTGATCCTGCCGGTGGAGGAGACCCTATTCTGTACCAACATCTATTC
>BCCR730-09|Pteronotus_parnellii
ACCTTATACCTACTGTTCGGCGCCTGAGCAGGAATAGTAGGCACCGCCCTCAGCCTCCTA
ATCCGCGCCGAACTAGGACAGCCCGGAGCTCTACTAGGCGATGACCAAATCTATAATGTT
GTGGTTACGGCCCATGCCTTCGTAATAATTTTCTTCATAGTCATGCCAATTATAATCGGA
GGCTTTGGTAACTGACTAGTACCCCTAATAATTGGTGCTCCTGATATAGCATTCCCACGA
ATAAACAATATAAGTTTCTGACTCCTACCACCATCCTTTCTTCTCCTACTAGCCTCCTCA
ATAGTAGAGGCCGGAGCAGGTACCGGCTGAACTGTTTACCCCCCATTAGCAGGGAACCTA
GCCCACGCTGGAGCTTCTGTTGACCTAACCATTTTCTCTCTACATCTAGCAGGGGTATCC
TCAATTTTAGGTGCCATTAATTTCATCACCACAATCATCAACATAAAACCCCCAGCCCTA
TCTCAGTATCAAACGCCCCTATTTGTATGATCAGTATTAATTACAGCTGTCCTACTATTA
CTTTCCCTTCCTGTCCTAGCTGCTGGCATTACCATACTATTGACGGATCGTAACCTAAAT
ACCACATTCTTTGACCCTGCCGGTGGAGGAGACCCTATTCTGTACCAACATCTATTC
>BCCR736-09|Pteronotus_parnellii
ACCTTATACCTACTGTTCGGCGCCTGAGCAGGAATAGTAGGCACCGCCCTCAGCCTCCTA
ATCCGCGCCGAACTAGGACAGCCCGGAGCTCTACTAGGCGATGACCAAATCTATAATGTT
GTGGTTACGGCCCATGCCTTCGTAATAATTTTCTTCATAGTCATGCCAATTATAATCGGA
GGCTTTGGTAACTGACTAGTACCCCTAATAATTGGTGCTCCTGATATAGCATTCCCACGA
ATAAACAATATAAGTTTCTGACTCCTACCACCATCCTTTCTTCTCCTACTAGCCTCCTCA
ATAGTAGAGGCCGGAGCAGGTACCGGCTGAACTGTTTACCCCCCATTAGCAGGGAACCTA
ACCCACGCTGGAGCTTCTGTTGACCTAACCATTTTCTCTCTACATCTAGCAGGGGTATCC
TCAATCTTAGGTGCCATTAATTTCATCACCACAATCATCAACATAAAACCCCCAGCCCTA
TCTCAGTATCAAACGCCCCTATTTGTATGATCAGTATTAATTACAGCTGTCCTACTATTA
CTTTCCCTTCCTGTCCTAGCTGCTGGCATTACCATACTATTGACGGATCGTAACCTAAAT
ACCACATTCTTTGACCCTGCCGGTGGAGGAGACCCTATTCTGTACCAACATCTATTC
>BCCR737-09|Pteronotus_parnellii
ACCTTATACCTACTGTTCGGCGCCTGAGCAGGAATAGTAGGCACCGCCCTCAGCCTCCTA
ATCCGCGCCGAACTAGGACAGCCCGGAGCTCTACTAGGCGATGACCAAATCTATAATGTT
GTGGTTACGGCCCATGCCTTCGTAATAATTTTCTTCATAGTCATGCCAATTATAATCGGA
GGCTTTGGTAACTGACTAGTACCCCTAATAATTGGTGCTCCTGATATAGCATTCCCACGA
ATAAACAATATAAGTTTCTGACTCCTACCACCATCCTTTCTTCTCCTGCTAGCCTCCTCA
ATAGTAGAGGCCGGAGCAGGCACCGGCTGAACTGTTTACCCTCCATTAGCAGGGAACCTA
GCCCACGCTGGAGCTTCTGTTGACCTAACCATTTTCTCTCTACATCTAGCGGGGGTATCC
TCAATCTTAGGTGCCATTAATTTCATCACCACAATCATCAACATAAAACCCCCAGCCCTA
TCTCAGTATCAAACGCCCCTATTTGTATGGTCAGTGTTAATTACAGCTGTCCTACTATTA
CTTTCCCTTCCTGTCCTAGCTGCTGGCATTACCATACTATTGACGGATCGTAACCTAAAT
ACCACATTCTTTGACCCTGCCGGTGGAGGAGACCCTATTCTGTATCAACATCTATTC
>BCCR738-09|Pteronotus_parnellii
ACCTTATACCTACTGTTCGGCGCCTGAGCAGGAATAGTAGGCACCGCCCTCAGCCTCCTA
ATCCGCGCCGAACTAGGACAGCCCGGAGCTCTACTAGGCGATGACCAAATCTATAATGTT
GTGGTTACGGCCCATGCCTTCGTAATAATTTTCTTCATAGTCATGCCAATTATAATCGGA
GGCTTTGGTAACTGACTAGTACCCCTAATAATTGGTGCTCCTGATATAGCATTCCCACGA
ATAAACAATATAAGTTTCTGACTCCTACCACCATCCTTTCTTCTCCTGCTAGCCTCCTCA
ATAGTAGAGGCCGGAGCAGGCACCGGCTGAACTGTTTACCCTCCATTAGCAGGGAACCTA
GCCCACGCTGGAGCTTCTGTTGACCTAACCATTTTCTCTCTACATCTAGCGGGGGTATCC
TCAATCTTAGGTGCCATTAATTTCATCACCACAATCATCAACATAAAACCCCCAGCCCTA
TCTCAGTATCAAACGCCCCTATTTGTATGGTCAGTGTTAATTACAGCTGTCCTACTATTA
CTTTCCCTTCCTGTCCTAGCTGCTGGCATTACCATACTATTGACGGATCGTAACCTAAAT
ACCACATTCTTTGACCCTGCCGGTGGAGGAGACCCTATTCTGTATCAACATCTATTC
>BCCR739-09|Pteronotus_parnellii
ACCTTATACCTACTGTTCGGCGCCTGAGCAGGAATAGTAGGCACCGCCCTCAGCCTCCTA
ATCCGCGCCGAACTAGGACAGCCCGGAGCTCTACTAGGCGATGACCAAATCTATAATGTT
GTGGTTACGGCCCATGCCTTCGTAATAATTTTCTTCATAGTCATGCCAATTATAATCGGA
GGCTTTGGTAACTGACTAGTACCCCTAATAATTGGTGCTCCTGATATAGCATTCCCACGA
ATAAACAATATAAGTTTCTGACTCCTACCACCATCCTTTCTTCTCCTACTAGCCTCCTCA
ATAGTAGAGGCCGGAGCAGGTACCGGCTGAACTGTTTACCCCCCATTAGCAGGGAACCTA
GCCCACGCTGGAGCTTCTGTTGACCTAACCATTTTCTCTCTGCATCTAGCGGGGGTATCC
TCAATCTTAGGTGCCATTAATTTCATCACCACAATCATCAACATAAAACCCCCAGCCCTA
TCTCAGTATCAAACGCCCCTATTTGTATGGTCAGTATTAATTACAGCTGTCCTATTATTA
CTTTCCCTCCCTGTCCTAGCTGCTGGCATTACCATACTATTGACAGATCGTAACCTAAAT
ACCACATTCTTTGATCCTGCCGGTGGAGGAGACCCTATTCTGTACCAACATCTATTC
>BCCR744-09|Pteronotus_parnellii
ACCTTATACCTACTGTTCGGCGCCTGAGCAGGAATAGTAGGCACCGCCCTCAGCCTCCTA
ATCCGCGCCGAACTAGGACAGCCCGGAGCTCTACTAGGCGATGACCAAATCTATAATGTT
GTGGTTACGGCCCATGCCTTCGTAATAATTTTCTTCATAGTCATGCCAATTATAATCGGA
GGCTTTGGTAACTGACTAGTACCCCTAATAATTGGTGCTCCTGATATAGCATTCCCACGA
ATAAACAATATAAGTTTCTGACTCCTACCACCATCCTTTCTTCTCCTACTAGCCTCCTCA
GTAGTAGAGGCCGGAGCAGGTACCGGCTGAACTGTTTACCCCCCATTAGCAGGGAACCTA
GCCCACGCTGGAGCTTCTGTTGACCTAACCATTTTCTCTCTACATCTAGCGGGGGTATCC
TCAATCTTAGGTGCCATTAATTTCATCACCACAATCATCAACATAAAACCCCCAGCCCTA
TCTCAGTATCAAACGCCCCTATTTGTATGGTCAGTATTAATTACAGCTGTCCTATTATTA
CTTTCCCTCCCTGTCCTAGCTGCTGGCATTACCATACTATTGACAGATCGTAACCTAAAT
ACCACATTCTTTGATCCTGCCGGTGGAGGAGACCCTATTCTGTACCAACATCTATTC
>BCCR749-09|Pteronotus_parnellii
ACCTTATACCTACTGTTCGGCGCCTGAGCAGGAATAGTAGGCACCGCCCTCAGCCTCCTA
ATCCGCGCCGAACTAGGACAGCCCGGAGCTCTACTAGGCGATGACCAAATCTATAATGTT
GTGGTTACGGCCCATGCCTTCGTAATAATTTTCTTCATAGTCATGCCAATTATAATCGGA
GGCTTTGGTAACTGACTAGTACCCCTAATAATTGGTGCTCCTGATATAGCATTCCCACGA
ATAAACAATATAAGTTTCTGACTCCTACCACCATCCTTTCTTCTCCTGCTAGCCTCCTCA
ATAGTAGAGGCCGGAGCAGGCACCGGCTGAACTGTTTACCCTCCATTAGCAGGGAACCTA
GCCCACGCTGGAGCTTCTGTTGACCTAACCATTTTCTCTCTACATCTAGCGGGGGTATCC
TCAATCTTAGGTGCCATTAATTTCATCACCACAATCATCAACATAAAACCCCCAGCCCTA
TCTCAGTATCAAACGCCCCTATTTGTATGGTCAGTGTTAATTACAGCTGTCCTACTATTA
CTTTCCCTTCCTGTCCTAGCTGCTGGCATTACCATACTATTGACGGATCGTAACCTAAAT
ACCACATTCTTTGACCCTGCCGGTGGAGGAGACCCTATTCTGTATCAACATCTATTC
>BCCR751-09|Pteronotus_parnellii
ACCTTATACCTACTGTTCGGCGCCTGAGCAGGAATAGTAGGCACCGCCCTCAGCCTCCTA
ATCCGCGCCGAACTAGGACAGCCCGGAGCTCTACTAGGCGATGACCAAATCTATAATGTT
GTGGTTACGGCCCATGCCTTCGTAATAATTTTCTTCATAGTCATGCCAATTATAATCGGA
GGCTTTGGTAACTGACTAGTACCCCTAATAATTGGTGCTCCTGATATAGCATTCCCACGA
ATAAACAATATAAGTTTCTGACTCCTACCACCATCCTTTCTTCTCCTACTAGCCTCCTCA
GTAGTAGAGGCCGGAGCAGGTACCGGCTGAACTGTTTACCCCCCATTAGCAGGGAACCTA
GCCCACGCTGGAGCTTCTGTTGACCTAACCATTTTCTCTCTACATCTAGCGGGGGTATCC
TCAATCTTAGGTGCCATTAATTTCATCACCACAATCATCAACATAAAACCCCCAGCCCTA
TCTCAGTATCAAACGCCCCTATTTGTATGGTCAGTATTAATTACAGCTGTCCTATTATTA
CTTTCCCTCCCTGTCCTAGCTGCTGGCATTACCATACTATTGACAGATCGTAACCTAAAT
ACCACATTCTTTGATCCTGCCGGTGGAGGAGACCCTATTCTGTACCAACATCTATTC
>BCBZ209N10|Pteronotus_parnellii
ACCTTATACCTACTGTTCGGCGCCTGAGCAGGAATAGTAGGCACCGCCCTCAGCCTCCTA
ATCCGCGCCGAACTAGGACAGCCCGGAGCTCTACTAGGCGATGACCAAATCTATAATGTT
GTGGTTACGGCCCATGCCTTCGTAATAATTTTCTTCATAGTCATGCCAATTATAATCGGA
GGCTTTGGTAACTGACTAGTACCCCTAATAATTGGTGCTCCTGATATAGCATTCCCACGA
ATAAACAATATAAGTTTCTGACTCCTACCACCATCCTTTCTTCTCCTACTAGCCTCCTCA
ATAGTAGAGGCCGGAGCAGGTACCGGCTGAACTGTTTACCCCCCATTAGCAGGGAACCTA
GCCCACGCTGGAGCTTCTGTTGACCTAACCATTTTCTCTCTACATCTAGCGGGGGTATCC
TCAATCTTAGGTGCCATTAATTTCATCACCACAATCATCAACATAAAACCCCCAGCCCTG
TCTCAGTATCAAACGCCCCTATTTGTATGGTCAGTATTAATTACAGCTGTCCTACTATTA
CTTTCCCTTCCTGTCCTAGCTGCTGGCATTACCATACTATTGACAGATCGTAACCTAAAT
ACCACATTCTTTGACCCTGCCGGTGGAGGAGACCCTATTCTGTACCAACATCTATTC
>BCBZ210N10|Pteronotus_parnellii
ACCTTATACCTACTGTTCGGCGCCTGAGCAGGAATAGTAGGCACCGCCCTCAGCCTCCTA
ATCCGCGCCGAACTAGGACAGCCCGGAGCTCTACTAGGCGATGACCAAATCTATAATGTT
GTGGTTACGGCCCATGCCTTCGTAATAATTTTCTTCATAGTCATGCCAATTATAATCGGA
GGCTTTGGTAACTGACTAGTACCCCTAATAATTGGTGCTCCTGATATAGCATTCCCACGA
ATAAACAATATAAGTTTCTGACTCCTACCACCATCCTTTCTTCTCCTACTAGCCTCCTCA
ATAGTAGAGGCCGGAGCAGGTACCGGCTGAACTGTTTACCCCCCATTAGCAGGGAACCTA
GCCCACGCTGGAGCTTCTGTTGACCTAACCATTTTCTCTCTACATCTAGCAGGGGTATCC
TCAATCTTAGGTGCCATTAATTTCATCACCACAATCATCAACATAAAACCCCCAGCCCTA
TCTCAGTATCAAACGCCCCTATTTGTATGATCAGTATTAATTACAGCTGTCCTACTATTA
CTTTCCCTTCCTGTCCTAGCTGCTGGCATTACCATACTATTGACGGATCGTAACCTAAAT
ACCACATTCTTTGACCCTGCCGGTGGAGGAGACCCTATTCTGTACCAACATCTATTC
>BCBZ211N10|Pteronotus_parnellii
NNNTTATACCTACTGTTCGGCGCCTGAGCAGGAATAGTAGGCACCGCCCTCAGCCTCCTA
ATCCGCGCCGAACTAGGACAGCCCGGAGCTCTACTAGGCGATGACCAAATCTATAATGTT
GTGGTTACGGCCCATGCCTTCGTAATAATTTTCTTCATAGTCATGCCAATTATAATCGGA
GGCTTTGGTAACTGACTAGTACCCCTAATAATTGGTGCTCCTGATATAGCATTCCCACGA
ATAAACAATATAAGTTTCTGACTCCTACCACCATCCTTTCTTCTCCTACTAGCCTCCTCA
ATAGTAGAGGCCGGAGCAGGTACCGGCTGAACTGTTTACCCCCCATTAGCAGGGAACCTA
GCCCACGCTGGAGCTTCTGTTGACCTAACCATTTTCTCTCTACATCTAGCGGGGGTATCC
TCAATCTTAGGTGCCATTAATTTCATCACCACAATCATCAACATAAAACCCCCAGCCCTA
TCTCAGTATCAAACGCCCCTATTTGTATGGTCAGTATTAATTACAGCTGTCCTACTATTA
CTTTCCCTTCCTGTCCTAGCTGCTGGCATTACCATACTATTGACGGATCGTAACCTAAAT
ACCACATTCTTTGACCCTGCCGGTGGAGGAGACCCTATTCTGTACCAACACCTATTC
>BCBZ212N10|Pteronotus_parnellii
NNNTTATACCTACTGTTCGGCGCCTGAGCAGGAATAGTAGGCACCGCCCTCAGCCTCCTA
ATCCGCGCCGAACTAGGACAGCCCGGAGCTCTACTAGGCGATGACCAAATCTATAATGTT
GTGGTTACGGCCCATGCCTTCGTAATAATTTTCTTCATAGTCATGCCAATTATAATCGGA
GGCTTTGGTAACTGACTAGTACCCCTAATAATTGGTGCTCCTGATATAGCATTCCCACGA
ATAAACAATATAAGTTTCTGACTCCTACCACCATCCTTTCTTCTCCTACTAGCCTCCTCA
ATAGTAGAGGCCGGAGCAGGTACCGGCTGAACTGTTTACCCCCCATTAGCAGGGAACCTA
GCCCACGCTGGAGCTTCTGTTGACCTAACCATTTTCTCTCTACATCTAGCGGGGGTATCC
TCAATCTTAGGTGCCATTAATTTCATCACCACAATCATCAACATAAAACCCCCAGCCCTG
TCTCAGTATCAAACGCCCCTATTTGTATGGTCAGTATTAATTACAGCTGTCCTACTATTA
CTTTCCCTTCCTGTCCTAGCTGCTGGCATTACCATACTATTGACGGATCGTAACCTAAAT
ACCACATTCTTTGACCCTGCCGGTGGAGGAGACCCTATTCTGTACCAACATCTATTC
>BCPPI001N10|Pteronotus_parnellii
ACCCTATACCTACTGTTCGGCGCCTGAGCAGGAATAGTAGGCACCGCCCTCAGCCTCCTA
ATCCGCGCCGAACTGGGGCAGCCCGGAGCTCTACTAGGCGATGACCAAATCTATAATGTT
GTGGTTACAGCCCATGCCTTCGTAATAATTTTCTTCATAGTCATGCCAATTATAATCGGA
GGCTTTGGTAACTGACTAGTACCCCTAATAATTGGTGCTCCTGATATAGCATTCCCACGA
ATAAACAATATAAGTTTCTGACTCCTGCCACCATCCTTCCTTCTCCTATTAGCCTCCTCG
ATAGTAGAAGCCGGAGCAGGTACTGGCTGAACTGTTTACCCCCCACTAGCAGGGAACCTA
GCCCACGCTGGAGCTTCTGTTGACCTAACCATTTTTTCCCTGCATCTAGCAGGAGTGTCC
TCAATCTTAGGTGCCATTAACTTCATCACCACAATTATCAACATAAAACCCCCAGCCCTA
TCTCAATATCAAACACCCCTATTTGTATGATCAGTATTAATTACAGCGGTCCTACTATTA
CTTTCCCTCCCTGTTCTAGCTGCTGGCATCACCATACTATTAACGGATCGTAACCTAAAT
ACCACATTCTTTGACCCTGCCGGTGGAGGAGACCCCATTCTGTACCAACATCTATTC
>BCPPI002N10|Pteronotus_parnellii
ACCCTATACCTACTGTTCGGCGCCTGAGCAGGAATAGTAGGCACCGCCCTCAGCCTCCTA
ATCCGCGCCGAACTGGGGCAGCCCGGAGCTCTACTAGGCGATGACCAAATCTATAATGTT
GTGGTTACAGCCCATGCCTTCGTAATAATTTTCTTCATAGTCATGCCAATTATAATCGGA
GGCTTTGGTAACTGACTAGTACCCCTAATAATTGGCGCTCCTGATATAGCATTCCCACGA
ATAAACAATATAAGTTTCTGACTCCTGCCACCATCCTTCCTTCTCCTACTAGCCTCCTCG
ATAGTAGAGGCCGGAGCAGGTACTGGCTGAACTGTTTACCCCCCACTAGCAGGGAACCTA
GCCCACGCTGGAGCTTCTGTTGACCTAACCATTTTTTCTCTGCATCTAGCAGGAGTGTCC
TCAATCTTAGGTGCCATTAACTTCATCACCACAATTATCAACATAAAACCCCCAGCCCTA
TCTCAATATCAAACACCCCTATTTGTATGATCAGTATTAATTACAGCGGTCCTACTATTA
CTTTCCCTCCCTGTTCTAGCTGCTGGCATCACCATACTATTAACGGATCGTAACCTAAAT
ACCACATTCTTTGACCCTGCCGGTGGAGGAGACCCCATTCTGTACCAACATCTATTC
>BCPPI003N10|Pteronotus_parnellii
ACCCTATACCTACTGTTCGGCGCCTGAGCAGGAATAGTAGGCACCGCCCTCAGCCTCCTA
ATCCGCGCCGAACTGGGGCAGCCCGGAGCTCTACTAGGCGATGACCAAATCTATAATGTT
GTGGTTACAGCCCATGCCTTCGTAATAATTTTCTTCATAGTCATGCCAATTATAATCGGA
GGCTTTGGTAACTGACTAGTACCCCTAATAATTGGCGCTCCTGATATAGCATTCCCACGA
ATAAACAATATAAGTTTCTGACTCCTGCCACCATCCTTCCTTCTCCTACTAGCCTCCTCG
ATAGTAGAGGCCGGAGCAGGTACTGGCTGAACTGTTTACCCCCCACTAGCAGGGAACCTA
GCCCACGCTGGAGCTTCTGTTGACCTAACCATTTTTTCTCTGCATCTAGCAGGAGTGTCC
TCAATCTTAGGTGCCATTAACTTCATCACCACAATTATCAACATAAAACCCCCAGCCCTA
TCTCAATATCAAACACCCCTATTTGTATGATCAGTATTAATTACAGCGGTCCTACTATTA
CTTTCCCTCCCTGTTCTAGCTGCTGGCATCACCATACTATTAACGGATCGTAACCTAAAT
ACCACATTCTTTGACCCTGCCGGTGGAGGAGACCCCATTCTGTACCAACATCTATTC
>BCPPI004N10|Pteronotus_parnellii
ACCCTATACCTACTGTTCGGCGCCTGAGCAGGAATAGTAGGCACCGCCCTCAGCCTCCTA
ATCCGCGCCGAACTGGGGCAGCCCGGAGCTCTACTAGGCGATGACCAAATCTATAATGTT
GTGGTTACAGCCCATGCCTTCGTAATAATTTTCTTCATAGTCATGCCAATTATAATCGGA
GGCTTTGGTAACTGACTAGTACCCCTAATAATTGGTGCTCCTGATATAGCATTCCCACGA
ATAAACAATATAAGTTTCTGACTCCTGCCACCATCCTTCCTTCTCCTATTAGCCTCCTCG
ATAGTAGAAGCCGGAGCAGGTACTGGCTGAACTGTTTACCCCCCACTAGCAGGGAACCTA
GCCCACGCTGGAGCTTCTGTTGACCTAACCATTTTTTCCCTGCATCTAGCAGGAGTGTCC
TCAATCTTAGGTGCCATTAACTTCATCACCACAATTATCAACATAAAACCCCCAGCCCTA
TCTCAATATCAAACACCCCTATTTGTATGATCAGTATTAATTACAGCGGTCCTACTATTA
CTTTCCCTCCCTGTTCTAGCTGCTGGCATCACCATACTATTAACGGATCGTAACCTAAAT
ACCACATTCTTTGACCCTGCCGGTGGAGGAGACCCCATTCTGTACCAACATCTATTC
>BCPPI005N10|Pteronotus_parnellii
ACCCTATACCTACTGTTCGGCGCCTGAGCAGGAATAGTAGGCACCGCCCTCAGCCTCCTA
ATCCGCGCCGAACTGGGGCAGCCCGGAGCTCTACTAGGCGATGACCAAATCTATAATGTT
GTGGTTACAGCCCATGCCTTCGTAATAATTTTCTTCATAGTCATGCCAATTATAATCGGA
GGCTTTGGTAACTGACTAGTACCCCTAATAATTGGTGCTCCTGATATAGCATTCCCACGA
ATAAACAATATAAGTTTCTGACTCCTGCCACCATCCTTCCTTCTCCTATTAGCCTCCTCG
ATAGTAGAAGCCGGAGCAGGTACTGGCTGAACTGTTTACCCCCCACTAGCAGGGAACCTA
GCCCACGCTGGAGCTTCTGTTGACCTAACCATTTTTTCCCTGCATCTAGCAGGAGTGTCC
TCAATCTTAGGTGCCATTAACTTCATCACCACAATTATCAACATAAAACCCCCAGCCCTA
TCTCAATATCAAACACCCCTATTTGTATGATCAGTATTAATTACAGCGGTCCTACTATTA
CTTTCCCTCCCTGTTCTAGCTGCTGGCATCACCATACTATTAACGGATCGTAACCTAAAT
ACCACATTCTTTGACCCTGCCGGTGGAGGAGACCCCATTCTGTACCAACATCTATTC
>BCPPI006N10|Pteronotus_parnellii
ACCCTATACCTACTGTTCGGCGCCTGAGCAGGAATAGTAGGCACCGCCCTCAGCCTCCTA
ATCCGCGCCGAACTGGGGCAGCCCGGAGCTCTACTAGGCGATGACCAAATCTATAATGTT
GTGGTTACAGCCCATGCCTTCGTAATAATTTTCTTCATAGTCATGCCAATTATAATCGGA
GGCTTTGGTAACTGACTAGTACCCCTAATAATTGGCGCTCCTGATATAGCATTCCCACGA
ATAAACAATATAAGTTTCTGACTCCTGCCACCATCCTTCCTTCTCCTACTAGCCTCCTCG
ATAGTAGAGGCCGGAGCAGGTACTGGCTGAACTGTTTACCCCCCACTAGCAGGGAACCTA
GCCCACGCTGGAGCTTCTGTTGACCTAACCATTTTTTCTCTGCATCTAGCAGGAGTGTCC
TCAATCTTAGGTGCCATTAACTTCATCACCACAATTATCAACATAAAACCCCCAGCCCTA
TCTCAATATCAAACACCCCTATTTGTATGATCAGTATTAATTACAGCGGTCCTACTATTA
CTTTCCCTCCCTGTTCTAGCTGCTGGCATCACCATACTATTAACGGATCGTAACCTAAAT
ACCACATTCTTTGACCCTGCCGGTGGAGGAGACCCCATTCTGTACCAACATCTATTC
>BCPPI007N10|Pteronotus_parnellii
ACCCTATACCTACTGTTCGGCGCCTGAGCAGGAATAGTAGGCACCGCCCTCAGCCTCCTA
ATCCGCGCCGAACTGGGGCAGCCCGGAGCTCTACTAGGCGATGACCAAATCTATAATGTT
GTGGTTACAGCCCATGCCTTCGTAATAATTTTCTTCATAGTCATGCCAATTATAATCGGA
GGCTTTGGTAACTGACTAGTACCCCTAATAATTGGTGCTCCTGATATAGCATTCCCACGA
ATAAACAATATAAGTTTCTGACTCCTGCCACCATCCTTCCTTCTCCTATTAGCCTCCTCG
ATAGTAGAAGCCGGAGCAGGTACTGGCTGAACTGTTTACCCCCCACTAGCAGGGAACCTA
GCCCACGCTGGAGCTTCTGTTGACCTAACCATTTTTTCCCTGCATCTAGCAGGAGTGTCC
TCAATCTTAGGTGCCATTAACTTCATCACCACAATTATCAACATAAAACCCCCAGCCCTA
TCTCAATATCAAACACCCCTATTTGTATGATCAGTATTAATTACAGCGGTCCTACTATTA
CTTTCCCTCCCTGTTCTAGCTGCTGGCATCACCATACTATTAACGGATCGTAACCTAAAT
ACCACATTCTTTGACCCTGCCGGTGGAGGAGACCCCATTCTGTACCAACATCTATTC
>BCPPI008N10|Pteronotus_parnellii
ACCCTATACCTACTGTTCGGCGCCTGAGCAGGAATAGTAGGCACCGCCCTCAGCCTCCTA
ATCCGCGCCGAACTGGGGCAGCCCGGAGCTCTACTAGGCGATGACCAAATCTATAATGTT
GTGGTTACAGCCCATGCCTTCGTAATAATTTTCTTCATAGTCATGCCAATTATAATCGGA
GGCTTTGGTAACTGACTAGTACCCCTAATAATTGGCGCTCCTGATATAGCATTCCCACGA
ATAAACAATATAAGTTTCTGACTCCTGCCACCATCCTTCCTTCTCCTACTAGCCTCCTCG
ATAGTAGAGGCCGGAGCAGGTACTGGCTGAACTGTTTACCCCCCACTAGCAGGGAACCTA
GCCCACGCTGGAGCTTCTGTTGACCTAACCATTTTTTCTCTGCATCTAGCAGGAGTGTCC
TCAATCTTAGGTGCCATTAACTTCATCACCACAATTATCAACATAAAACCCCCAGCCCTA
TCTCAATATCAAACACCCCTATTTGTATGATCAGTATTAATTACAGCGGTCCTACTATTA
CTTTCCCTCCCTGTTCTAGCTGCTGGCATCACCATACTATTAACGGATCGTAACCTAAAT
ACCACATTCTTTGACCCTGCCGGTGGAGGAGACCCCATTCTGTACCAACATCTATTC
