# Supplementary material for: Diversification and reproductive isolation: cryptic species in the only New World high-duty cycle bat, Pteronotus parnellii
Source: BMC Evol Biol. 2013 Jan 29;13:26. doi: 10.1186/1471-2148-13-26 (PMC3567945; doi:10.1186/1471-2148-13-26)
Supplement: Additional file 3 — DBY alignment. [file 1471-2148-13-26-S3.fas]

>ABCSA212-06|JF459335|ROM 98483|Pteronotus parnellii|DBY-EX7-8
TAAGAACTTTCTTAGGAAAGGGTTCTGTAAATACCTGTTGATGACTTTCTCTCTAAACCA
TAACAATACCTTGTTTACATTCCTGTAAATATCTTAAAAATTTATTGCTTTGAGACGGAA
ATATCAATTTGTTGTTCTACTTATTTATGCAGTCATTGATTGATTCTTATATATGCCTCA
ACTAGGGATCAAACCTACAACCTAGGTGTATCT---------------AGGTATTGAGCT
ACCTTCCCAGAGCTGTACATTTTCTTTTCACATTATTTCTCCAATGCTAACTTTTTTTGG
ATATAATTCTTAAAAAGGGAGGTTTTTTCCACCTAGGACTTCAAGGGGGAAGGCAGTTAA
ACATATTTGAATATAATTATAAGTTGTACTTATTTTTAGGAAACTGGAAGGTATGGACGC
CGTAAACAGTATCCAATTTCCTT
>BCBN180-05|JF459314|ROM 99235|Pteronotus parnellii|DBY-EX7-8
TAAGAACTTTCTTAGGAAAGGGTTCTGTAAATACCTGTTGATGACTTTCTCTCTAAACCA
TAACAATACCTTGTTTACATTCCTGTAAATATCTTAAAAATTTATTGCTTTGAGACGGAA
ATATCAATTTGTTGTTCTACTTATTTATGCAGTCATTGATTGATTCTTATATATGCCTCA
ACTAGGGATCAAACCTACAACCTAGGTGTATCT---------------AGGTATTGAGCT
ACCTTCCCAGAGCTGTACATTTTCTTTTCACATTATTTCTCCAATGCTAACTTTTTTTGG
ATATAATTCTTAAAAAGGGAGGTTTTTTCCACCTAGGACTTCAAGGGGGAAGGCAGTTAA
ACATATTTGAATATAATTATAAGTTGTACTTATTTTTAGGAAACTGGAAGGTATGGACGC
CGTAAACAGTATCCAATTTCCTT
>BCBN202-05|JF459313|ROM 99389|Pteronotus parnellii|DBY-EX7-8
TAAGAACTTTCTTAGGAAAGGGTTCTGTAAATACCTGTTGATGACTTTCTCTCTAAACCA
TAACAATACCTTGTTTACATTCCTGTAAATATCTTAAAAATTTATTGCTTTGAGACGGAA
ATATCAATTTGTTGTTCTACTTATTTATGCAGTCATTGATTGATTCTTATATATGCCTCA
ACTAGGGATCAAACCTACAACCTAGGTGTATCT---------------AGGTATTGAGCT
ACCTTCCCAGAGCTGTACATTTTCTTTTCNCATTATTTCTCCAATGCTAACTTTTTTTGG
ATATAATTCTTAAAAAGGGAGGTTTTTTCCACCTAGGACTTCAAGGGGGAAGGCAGTTAA
ACATATTTGAATATAATTATAAGTTGTACTTATTTTTAGGAAACTGGAAGGTATGGACGC
CGTAAACAGTATCCAATTTCCTT
>ABCSA376-06|JF459334|ROM 99390|Pteronotus parnellii|DBY-EX7-8
TAAGAACTTTCTTAGGAAAGGGTTCTGTAAATACCTGTTGATGACTTTCTCTCTAAACCA
TAACAATACCTTGTTTACATTCCTGTAAATATCTTAAAAATTTATTGCTTTGAGACGGAA
ATATCAATTTGTTGTTCTACTTATTTATGCAGTCATTGATTGATTCTTATATATGCCTCA
ACTAGGGATCAAACCTACAACCTAGGTGTATCT---------------AGGTATTGAGCT
ACCTTCCCAGAGCTGTACATTTTCTTTTCACATTATTTCTCCAATGCTAACTTTTTTTGG
ATATAATTCTTAAAAAGGGAGGTTTTTTCCACCTAGGACTTCAAGGGGGAAGGCAGTTAA
ACATATTTGAATATAATTATAAGTTGTACTTATTTTTAGGAAACTGGAAGGTATGGACGC
CGTAAACAGTATCCAATTTCCTT
>ABCSA498-06|JF459332|ROM 99496|Pteronotus parnellii|DBY-EX7-8
TAAGAACTTTCTTAGGAAAGGGTTCTGTAAATACCTGTTGATGACTTTCTCTCTAAACCA
TAACAATACCTTGTTTACATTCCTGTAAATATCTTAAAAATTTATTGCTTTGAGACGGAA
ATATCAATTTGTTGTTCTACTTATTTATGCAGTCATTGATTGATTCTTATATATGCCTCA
ACTAGGGATCAAACCTACAACCTAGGTGTATCT---------------AGGTATTGAGCT
ACCTTCCCAGAGCTGTACATTTTCTTTTCACATTATTTCTCCAATGCTAACTTTTTTTGG
ATATAATTCTTAAAAAGGGAGGTTTTTTCCACCTAGGACTTCAAGGGGGAAGGCAGTTAA
ACATATTTGAATATAATTATAAGTTGTACTTATTTTTAGGAAACTGGAAGGTATGGACGC
CGTAAACAGTATCCAATTTCCTT
>ABCSA511-06|JF459333|ROM 99522|Pteronotus parnellii|DBY-EX7-8
TAAGAACTTTCTTAGGAAAGGGTTCTGTAAATACCTGTTGATGACTTTCTCTCTAAACCA
TAACAATACCTTGTTTACATTCCTGTAAATATCTTAAAAATTTATTGCTTTGAGACGGAA
ATATCAATTTGTTGTTCTACTTATTTATGCAGTCATTGATTGATTCTTATATATGCCTCA
ACTAGGGATCAAACCTACAACCTAGGTGTATCT---------------AGGTATTGAGCT
ACCTTCCCAGAGCTGTACATTTTCTTTTCACATTATTTCTCCAATGCTAACTTTTTTTGG
ATATAATTCTTAAAAAGGGAGGTTTTTTCCACCTAGGACTTCAAGGGGGAAGGCAGTTAA
ACATATTTGAATATAATTATAAGTTGTACTTATTTTTAGGAAACTGGAAGGTATGGACGC
CGTAAACAGTATCCAATTTCCTT
>ABCSA459-06|JF459331|ROM 99610|Pteronotus parnellii|DBY-EX7-8
TAAGAACTTTCTTAGGAAAGGGTTCTGTAAATACCTGTTGATGACTTTCTCTCTAAACCA
TAACAATACCTTGTTTACATTCCTGTAAATATCTTAAAAATTTATTGCTTTGAGACGGAA
ATATCAATTTGTTGTTCTACTTATTTATGCAGTCATTGATTGATTCTTATATATGCCTCA
ACTAGGGATCAAACCTACAASCTAGGTGTATCT---------------AGGTATTGAGCT
ACCTTCCCAGAGCTGTACATTTTCTTTTCACATTATTTCTCCAATGCTAACTTTTTTTGG
ATATAATTCTTAAAAAGGGAGGTTTTTTCCACCTAGGACTTCAAGGGGGAAGGCAGTTAA
ACATATTTGAATATAATTATAAGTTGTACTTATTTTTAGGAAACTGGAAGGTATGGACGC
CGTAAACAGTATCCAATTTCCTT
>ABCSA757-06|JF459330|ROM 101360|Pteronotus parnellii|DBY-EX7-8
TAAGAACTTTCTTAGGAAAGGGTTCTGTAAATACCTGTTGATGACTTTCTCTCTAAACCA
TAACAATACCTTGTTTACATTCCTGTAAATATCTTAAAAATTTATTGCTTTGAGACGGAA
ATATCAATTTGTTGTTCTACTTATTTATGCAGTCATTGATTGATTCTTATATATGCCTCA
ACTAGGGATCAAACCTACAACCTAGGTGTATCT---------------AGGTATTGAGCT
ACCTTCCCAGAGCTGTACATTTTCTTTTCACATTATTTCTCCAATGCTAACTTTTTTTGG
ATATAATTCTTAAAAAGGGAGGTTTTTTCCACCTAGGACTTCAAGGGGGAAGGCAGTTAA
ACATATTTGAATATAATTATAAGTTGTACTTATTTTTAGGAAACTGGAAGGTATGGACGC
CGTAAACAGTATCCAATTTCCTT
>BCBN437-05|JF459311|ROM 101401|Pteronotus parnellii|DBY-EX7-8
TAAGAACTTTCTTAGGAAAGGGTTCTGTAAATACCTGTTGATGACTTTCTCTCTAAACCA
TAACAATACCTTGTTTACATTCCTGTAAATATCTTAAAAATTTATTGCTTTGAGACGGAA
ATATCAATTTGTTGTTCTACTTATTTATGCAGTCATTGATTGATTCTTATATATGCCTCA
ACTAGGGATCAAACCTACAACCTAGGTGTATCT---------------AGGTATTGAGCT
ACCTTCCCAGAGCTGTACATTTTCTTTTCACATTATTTCTCCAATGCTAACTTTTTTTGG
ATATAATTCTTAAAAAGGGAGGTTTTTTCCACCTAGGACTTCAAGGGGGAAGGCAGTTAA
ACATATTTGAATATAATTATAAGTTGTACTTATTTTTAGGAAACTGGAAGGTATGGACGC
CGTAAACAGTATCCAATTTCCTT
>BCBN446-05|JF459312|ROM 101426|Pteronotus parnellii|DBY-EX7-8
TAAGAACTTTCTTAGGAAAGGGTTCTGTAAATACCTGTTGATGACTTTCTCTCTAAACCA
TAACAATACCTTGTTTACATTCCTGTAAATATCTTAAAAATTTATTGCTTTGAGACGGAA
ATATCAATTTGTTGTTCTACTTATTTATGCAGTCATTGATTGATTCTTATATATGCCTCA
ACTAGGGATCAAACCTACAACCTAGGTGTATCT---------------AGGTATTGAGCT
ACCTTCCCAGAGCTGTACATTTTCTTTTCACATTATTTCTCCAATGCTAACTTTTTTTGG
ATATAATTCTTAAAAAGGGAGGTTTTTTCCACCTAGGACTTCAAGGGGGAAGGCAGTTAA
ACATATTTGAATATAATTATAAGTTGTACTTATTTTTAGGAAACTGGAAGGTATGGACGC
CGTAAACAGTATCCAATTTCCTT
>BCBN625-05|JF459310|ROM 104227|Pteronotus parnellii|DBY-EX7-8
TAAGAACTTTCTTAGGAAAGGGTTCTGTAAATACCTGTTGATGACTTTCTCTCTAAACCA
TAACAATACCTTGTTTACATTCCTGTAAATATCTTAAAAATTTATTGCTTTGAGACGGAA
ATATCAATTTGTTGTTCTACTTATTTATGCAGTCATTGATTGATTCTTATATATGCCTCA
ACTAGGGATCAAACCTACAACCTAGGTGTATCT---------------AGGTATTGAGCT
ACCTTCCCAGAGCTGTACATTTTCTTTTCACATTATTTCTCCAATGCTAACTTTTTTTGG
ATATAATTCTTAAAAAGGGAGGTTTTTTCCACCTAGGACTTCAAGGGGGAAGGCAGTTAA
ACATATTTGAATATAATTATAAGTTGTACTTATTTTTAGGAAACTGGAAGGTATGGACGC
CGTAAACAGTATCCAATTTCCTT
>ABSCA117-06|JF459327|ROM 104355|Pteronotus parnellii|DBY-EX7-8
NNNNNNNNNNNNNNNNNNNNNNNNCTGTAAATACCTGTTGATGACTTTCTCTCTAAACNA
TAACAATACCTTGTTTACATTCCTGTAAATATCTTAAAAATTTATTGCTTTGAGACGGAA
ATATCAATTTGTTGTTCTACTTATTTATGCAGTCATTGATTGATTCTTATATATGCCTCA
ACTAGGGATCAAACCTANNACNNNGGTGTATCT---------------AGGTATTGAGCT
ACCTTCCCAGAGCTGTACATTTTCTTTTCACATTATTTCTCCAATGCTAACTTTTTTTGG
ATATAATTCTTAAAAAGGGAGGTTTTTTCCACCTAGGACTTCAAGGGGGAAGGCAGTTAA
ACATATTTGAATATAATTATAAGTTGTACTTATTTTTAGGAAACTGGAAGGTATGGACGC
CGTAAACAGTATCCAATTTCCTT
>ABSCA125-06|JF459328|ROM 104369|Pteronotus parnellii|DBY-EX7-8
TAAGAACTTTCTTAGGAAAGGGTTCTGTAAATACCTGTTGATGACTTTCTCTCTAAACCA
TAACAATACCTTGTTTACATTCCTGTAAATATCTTAAAAATTTATTGCTTTGAGACGGAA
ATATCAATTTGTTGTTCTACTTATTTATGCAGTCATTGATTGATTCTTATATATGCCTCA
ACTAGGGATCAAACCTACAACCTAGGTGTATCT---------------AGGTATTGAGCT
ACCTTCCCAGAGCTGTACATTTTCTTTTCACATTATTTCTCCAATGCTAACTTTTTTTGG
ATATAATTCTTAAAAAGGGAGGTTTTTTCCACCTAGGACTTCAAGGGGGAAGGCAGTTAA
ACATATTTGAATATAATTATAAGTTGTACTTATTTTTAGGAAACTGGAAGGTATGGACGC
CGTAAACAGTATCCAATTTCCTT
>BCBNT178-06|JF459315|ROM 107858|Pteronotus parnellii|DBY-EX7-8
TAAGAACTTTCTTAGGAAAGGGTTCTGTAAATACCTGTTGATGACTTTCTCTCTAAACCA
TAACAATACCTTGTTTACATTCCTGTAAATATCTTAAAAATTTATTGCTTTGAGACGGAA
ATATCAATTTGTTGTTCTACTTATTTATGCAGTCATTGATTGATTCTTATATATGCCTCA
ACTAGGGATCAAACCTACAACCTAGGTGTATCT---------------AGGTATTGAGCT
ACCTTCCCAGAGCTGTACATTTTCTTTTCACATTATTTCTCCAATGCTAACTTTTTTTGG
ATATAATTCTTAAAAAGGGAGGTTTTTTCCACCTAGGACTTCAAGGGGGAAGGCAGTTAA
ACATATTTGAATATAATTATAAGTTGTACTTATTTTTAGGAAACTGGAAGGTATGGACGC
CGTAAACAGTATCCAATTTCCTT
>ABSA014-06|JF459329|ROM 107862|Pteronotus parnellii|DBY-EX7-8
TAAGAACTTTCTTAGGAAAGGGTTCTGTAAATACCTGTTGATGACTTTCTCTCTAAACCA
TAACAATACCTTGTTTACATTCCTGTAAATATCTTAAAAATTTATTGCTTTGAGACGGAA
ATATCAATTTGTTGTTCTACTTATTTATGCAGTCATTGATTGATTCTTATATATGCCTCA
ACTAGGGATCAAACCTACAACCTAGGTGTATCT---------------AGGTATTGAGCT
ACCTTCCCAGAGCTGTACATTTTCTTTTCACATTATTTCTCCAATGCTAACTTTTTTTGG
ATATAATTCTTAAAAAGGGAGGTTTTTTCCACCTAGGACTTCAAGGGGGAAGGCAGTTAA
ACATATTTGAATATAATTATAAGTTGTACTTATTTTTAGGAAACTGGAAGGTATGGACGC
CGTAAACAGTATCCAATTTCCTT
>ABGYC701-06|JF459324|ROM 108101|Pteronotus parnellii|DBY-EX7-8
TAAGAACTTTCTTAGGAAAGGGTTCTGTAAATACCTGTTGATGACTTTCTCTCTAAACCA
TAACAATACCTTGTTTACATTCCTGTAAATATCTTAAAAATTTATTGCTTTGAGACGGAA
ATATCAATTTGTTGTTCTACTTATTTATGCAGTCATTGATTGATTCTTATATATGCCTCA
ACTAGGGATCAAACCTACAACCTAGGTGTATCT---------------AGGTATTGAGCT
ACCTTCCCAGAGCTGTACATTTTCTTTTCACATTATTTCTCCAATGCTAACTTTTTTTGG
ATATAATTCTTAAAAAGGGAGGTTTTTTCCACCTAGGACTTCAAGGGGGAAGGCAGTTAA
ACATATTTGAATATAATTATAAGTTGTACTTATTTTTAGGAAACTGGAAGGTATGGACGC
CGTAAACAGTATCCAATTTCCTT
>ABGYC810-06|JF459321|ROM 108210|Pteronotus parnellii|DBY-EX7-8
TAAGAACTTTCTTAGGAAAGGGTTCTGTAAATACCTGTTGATGACTTTCTCTCTAAACCA
TAACAATACCTTGTTTACATTCCTGTAAATATCTTAAAAATTTATTGCTTTGAGACGGAA
ATATCAATTTGTTGTTCTACTTATTTATGCAGTCATTGATTGATTCTTATATATGCCTCA
ACTAGGGATCAAACCTACAACCTAGGTGTATCT---------------AGGTATTGAGCT
ACCTTCCCAGAGCTGTACATTTTCTTTTCACATTATTTCTCCAATGCTAACTTTTTTTGG
ATATAATTCTTAAAAAGGGAGGTTTTTTCCACCTAGGACTTCAAGGGGGAAGGCAGTTAA
ACATATTTGAATATAATTATAAGTTGTACTTATTTTTAGGAAACTGGAAGGTATGGACGC
CGTAAACAGTATCCAATTTCCTT
>ABGYC811-06|JF459322|ROM 108211|Pteronotus parnellii|DBY-EX7-8
TAAGAACTTTCTTAGGAAAGGGTTCTGTAAATACCTGTTGATGACTTTCTCTCTAAACCA
TAACAATACCTTGTTTACATTCCTGTAAATATCTTAAAAATTTATTGCTTTGAGACGGAA
ATATCAATTTGTTGTTCTACTTATTTATGCAGTCATTGATTGATTCTTATATATGCCTCA
ACTAGGGATCAAACCTACAACCTAGGTGTATCT---------------AGGTATTGAGCT
ACCTTCCCAGAGCTGTACATTTTCTTTTCACATTATTTCTCCAATGCTAACTTTTTTTGG
ATATAATTCTTAAAAAGGGAGGTTTTTTCCACCTAGGACTTCAAGGGGGAAGGCAGTTAA
ACATATTTGAATATAATTATAAGTTGTACTTATTTTTAGGAAACTGGAAGGTATGGACGC
CGTAAACAGTATCCAATTTCCTT
>ABGYD017-06|JF459370|ROM F43287|Pteronotus parnellii|DBY-EX7-8
TAAGAACTTTCTTAGGAAAGGGTTCTGTAAATACCTGTTGATGACTTTCTCTCTAAACCA
TAACAATACCTTGTTTACATTCCTGTAAATATCTTAAAAATTTATTGCTTTGAGACGGAA
ATATCAATTTGTTGTTCTACTTATTTATGCAGTCATTGATTGATTCTTATATATGCCTCA
ACTAGGGATCAAACCTACAACCTAGGTGTATCT---------------AGGTATTGAGCT
ACCTTCCCAGAGCTGTACATTTTCTTTTCACATTATTTCTCCAATGCTAACTTTTTTTGG
ATATAATTCTTAAAAAGGGAGGTTTTTTCCACCTAGGACTTCAAGGGGGAAGGCAGTTAA
ACATATTTGAATATAATTATAAGTTGTACTTATTTTTAGGAAACTGGAAGGTATGGACGC
CGTAAACAGTATCCAATTTCCTT
>ABGYA118-06|JF459308|ROM 97957|Pteronotus parnellii|DBY-EX7-8
TAAGAACTTTCTTAGGAAAGGGTTCTGTAAATACCTGTTGATGCCTTTCTCTCTAAACCA
TAACAATACCTTGTTTACATTCCTGTAAATATCTTAAAAATTTATTGCTTTGAGACGGAA
ATACCAATTTGTTGTTCTACTTATTTATGCAGTCATTGATTGATTCTTATATGTGCCTCA
ACCAGGGATCAAACCTACAACCTAGGTGTATCTGGAAGACAAGTCTTATCCAATTGAGCT
ACCTTACCAGAGCTGTACATTTTCTTTTCACATTATTTCTCCNATGCNAACTTTTTTTGG
ATATAATTCTTAAAAAGGGAGGTTTTTTCCNCCTAGGACTTCAAGGGGGAGGGCAGTTAA
ACGTATTTGAATATAATTATAAATTGTACTTATTTTTAGGAAACTGGAAGGTATGGACGC
CGTAAACAGTATCCAATTTCCTT
>ABGYA123-06|JF459309|ROM 97963|Pteronotus parnellii|DBY-EX7-8
NNNNNNNNNNNNNNNNNNNNNNNNNNNNNNNNNNNNNNNNNNNNNNNNNNNNNNNNNNNN
TAACAATACCTTGTTTACATTCCTGTAAATATCTTAAAAATTTATTGCTTTGAGACGGAA
ATACCAATTTGTTGTTCTACTTATTTATGCAGTCATTGATTGATTCTTATATGTGCCTCA
ACCAGGGATCAAACCTACAACCTAGGTGTATCTGGAAGACAAGTCTTATCCAATTGAGCT
ACCTTACCAGAGCTGTACATTTTCTTTTCACATTATTTCTCCAATGCTAACTTTTTTTGG
ATATAATTCTTAAAAAGGGAGGTTTTTTCCACCTAGGACTTCAAGGGGGAGGGCAGTTAA
ACGTATTTGAATATAATTATAAATTGTACTTATTTTTAGGAAACTGGAAGGTATGGACGC
CGTAAACAGTATCCAATTTCCTT
>ABGYA125-06|JF459304|ROM 97965|Pteronotus parnellii|DBY-EX7-8
TAAGAACTTTCTTAGGAAAGGGTTCTGTAAATACCTGTTGATGCCTTTCTCTCTAAACCA
TAACAATACCTTGTTTACATTCCTGTAAATATCTTAAAAATTTATTGCTTTGAGACGGAA
ATACCAATTTGTTGTTCTACTTATTTATGCAGTCATTGATTGATTCTTATATGTGCCTCA
ACCAGGGATCAAACCTACAACCTAGGTGTATCTGGAAGACAAGTCTTATCCAATTGAGCT
ACCTTACCAGAGCTGTACATTTTCTTTTCACATTATTTCTCCAATGCTAACTTTTTTTGG
ATATAATTCTTAAAAAGGGAGGTTTTTTCCACCTAGGACTTCAAGGGGGAGGGCAGTTAA
ACGTATTTGAATATAATTATAAATTGTACTTATTTTTAGGAAACTGGAAGGTATGGACGC
CGTAAACAGTATCCAATTTCCTT
>ABGYA232-06|JF459305|ROM 98110|Pteronotus parnellii|DBY-EX7-8
TAAGAACTTTCTTAGGAAAGGGTTCTGTAAATACCTGTTGATGCCTTTCTCTCTAAACCA
TAACAATACCTTGTTTACATTCCTGTAAATATCTTAAAAATTTATTGCTTTGAGACGGAA
ATACCAATTTGTTGTTCTACTTATTTATGCAGTCATTGATTGATTCTTATATGTGCCTCA
ACCAGGGATCAAACCTACAACCTAGGTGTATCTGGAAGACAAGTCTTATCCAATTGAGCT
ACCTTACCAGAGCTGTACATTTTCTTTTCACATTATTTCTCCAATGCTAACTTTTTTTGG
ATATAATTCTTAAAAAGGGAGGTTTTTTCCACCTAGGACTTCAAGGGGGAGGGCAGTTAA
ACGTATTTGAATATAATTATAAATTGTACTTATTTTTAGGAAACTGGAAGGTATGGACGC
CGTAAACAGTATCCAATTTCCTT
>ABGYA681-06|JF459306|ROM 100386|Pteronotus parnellii|DBY-EX7-8
TAAGAACTTTCTTAGGAAAGGGTTCTGTAAATACCTGTTGATGCCTTTCTCTCTAAACCA
TAACAATACCTTGTTTACATTCCTGTAAATATCTTAAAAATTTATTGCTTTGAGACGGAA
ATACCAATTTGTTGTTCTACTTATTTATGCAGTCATTGATTGATTCTTATATGTGCCTCA
ACCAGGGATCAAACCTACAACCTAGGTGTATCTGGAAGACAAGTCTTATCCAATTGAGCT
ACCTTACCAGAGCTGTACATTTTCTTTTCACATTATTTCTCCAATGCTAACTTTTTTTGG
ATATAATTCTTAAAAAGGGAGGTTTTTTCCACCTAGGACTTCAAGGGGGAGGGCAGTTAA
ACGTATTTGAATATAATTATAAATTGTACTTATTTTTAGGAAACTGGAAGGTATGGACGC
CGTAAACAGTATCCAATTTCCTT
>ABGYA756-06|JF459307|ROM 100462|Pteronotus parnellii|DBY-EX7-8
TAAGAACTTTCTTAGGAAAGGGTTCTGTAAATACCTGTTGATGCCTTTCTCTCTAAACCA
TAACAATACCTTGTTTACATTCCTGTAAATATCTTAAAAATTTATTGCTTTGAGACGGAA
ATACCAATTTGTTGTTCTACTTATTTATGCAGTCATTGATTGATTCTTATATGTGCCTCA
ACCAGGGATCAAACCTACAACCTAGGTGTATCTGGAAGACAAGTCTTATCCAATTGAGCT
ACCTTACCAGAGCTGTACATTTTCTTTTCACATTATTTCTCCAATGCTAACTTTTTTTGG
ATATAATTCTTAAAAAGGGAGGTTTTTTCCACCTAGGACTTCAAGGGGGAGGGCAGTTAA
ACGTATTTGAATATAATTATAAATTGTACTTATTTTTAGGAAACTGGAAGGTATGGACGC
CGTAAACAGTATCCAATTTCCTT
>ABGYB227-06|JF459341|ROM 102929|Pteronotus parnellii|DBY-EX7-8
TAAGAACTTTCTTAGGAAAGGGTTCTGTAAATACCTGTTGATGCCTTTCTCTCTAAACCA
TAACAATACCTTGTTTACATTCCTGTAAATATCTTAAAAATTTATTGCTTTGAGACGGAA
ATACCAATTTGTTGTTCTACTTATTTATGCAGTCATTGATTGATTCTTATATGTGCCTCA
ACCAGGGATCAAACCTACAACCTAGGTGTATCTGGAAGACAAGTCTTATCCAATTGAGCT
ACCTTACCAGAGCTGTACATTTTCTTTTCACATTATTTCTCCAATGCTAACTTTTTTTGG
ATATAATTCTTAAAAAGGGAGGTTTTTTCCACCTAGGACTTCAAGGGGGAGGGCAGTTAA
ACGTATTTGAATATAATTATAAATTGTACTTATTTTTAGGAAACTGGAAGGTATGGACGC
CGTAAACAGTATCCAATTTCCTT
>ABGYB269-06|JF459342|ROM 102973|Pteronotus parnellii|DBY-EX7-8
TAAGAACTTTCTTAGGAAAGGGTTCTGTAAATACCTGTTGATGCCTTTCTCTCTAAACCA
TAACAATACCTTATTTACATTCCTGTAAATATCTTAAAAATTTATTGCTTTGAGACGGAA
ATACCAATTTGTTGTTCTACTTATTTATGCAGTCATTGATTGATTCTTATATGTGCCTCA
ACCAGGGATCAAACCTACAACCTAGGTGTATCTGGAAGACAAGTCTTATCCAATTGAGCT
ACCTTACCAGAGCTGTACATTTTCTTTTCACATTATTTCTCCAATGCTAACTTTTTTTGG
ATATAATTCTTAAAAAGGGAGGTTTTTTCCACCTAGGACTTCAAGGGGGAGGGCAGTTAA
ACGTATTTGAATATAATTATAAATTGTACTTATTTTTAGGAAACTGGAAGGTATGGACGC
CGTAAACAGTATCCAATTTCCTT
>ABGYB286-06|JF459343|ROM 102990|Pteronotus parnellii|DBY-EX7-8
TAAGAACTTTCTTAGGAAAGGGTTCTGTAAATACCTGTTGATGCCTTTCTCTCTAAACCA
TAACAATACCTTGTTTACATTCCTGTAAATATCTTAAAAATTTATTGCTTTGAGACGGAA
ATACCAATTTGTTGTTCTACTTATTTATGCAGTCATTGATTGATTCTTATATGTGCCTCA
ACCAGGGATCAAACCTACAACCTAGGTGTATCTGGAAGACAAGTCTTATCCAATTGAGCT
ACCTTACCAGAGCTGTACATTTTCTTTTCACATTATTTCTCCAATGCTAACTTTTTTTGG
ATATAATTCTTAAAAAGGGAGGTTTTTTCCACCTAGGACTTCAAGGGGGAGGGCAGTTAA
ACGTATTTGAATATAATTATAAATTGTACTTATTTTTAGGAAACTGGAAGGTATGGACGC
CGTAAACAGTATCCAATTTCCTT
>ABGYB287-06|JF459344|ROM 102991|Pteronotus parnellii|DBY-EX7-8
TAAGAACTTTCTTAGGAAAGGGTTCTGTAAATACCTGTTGATGCCTTTCTCTCTAAACCA
TAACAATACCTTGTTTACATTCCTGTAAATATCTTAAAAATTTATTGCTTTGAGACGGAA
ATACCAATTTGTTGTTCTACTTATTTATGCAGTCATTGATTGATTCTTATATGTGCCTCA
ACCAGGGATCAAACCTACAACCTAGGTGTATCTGGAAGACAAGTCTTATCCAATTGAGCT
ACCTTACCAGAGCTGTACATTTTCTTTTCACATTATTTCTCCAATGCTAACTTTTTTTGG
ATATAATTCTTAAAAAGGGAGGTTTTTTCCACCTAGGACTTCAAGGGGGAGGGCAGTTAA
ACGTATTTGAATATAATTATAAATTGTACTTATTTTTAGGAAACTGGAAGGTATGGACGC
CGTAAACAGTATCCAATTTCCTT
>ABGYB301-06|JF459348|ROM 103006|Pteronotus parnellii|DBY-EX7-8
TAAGAACTTTCTTAGGAAAGGGTTCTGTAAATACCTGTTGATGCCTTTCTCTCTAAACCA
TAACAATACCTTGTTTACATTCCNGTAAATATCTTAAAAATNTATTGCTTTGAGACGGAA
ATACCAATTTGTTGTTNNNNNNATTTATGCAGTCATTGATTGATTCTTATATGTGCCTCA
ACCAGGGATCAAACCTACAACCTAGGTGTATCTGGAAGACAAGTCTTATCCAATTGAGCT
ACCTTACCAGAGCTGTACATTTTCTTTTCACATTATTTCTCCAATGCTAACTTTTTTTGG
ATATAATTCTTAAAAAGGGAGGTTTNNTCCACCTAGGACTTCAAGGNNGNNGGCAGTTAA
NCNNNNNNNAATATAATTATAAATTGTACTTATTTTTAGGAAACTNGAAGGTATGGACGC
CNTAAACNNNNNNNNNNNNNNNN
>ABGYB376-06|JF459349|ROM 103083|Pteronotus parnellii|DBY-EX7-8
TAAGAACTTTCTTAGGAAAGGGTTCTGTAAATACCTGTTGATGCCTTTCTCTCTAAACCA
TAACAATACCTTGTTTACATTCCTGTAAATATCTTAAAAATTTATTGCTTTGAGACGGAA
ATACCAATTTGTTGTTCTACTTATTTATGCAGTCATTGATTGATTCTTATATGTGCCTCA
ACCAGGGATCAAACCTACAACCTAGGTGTATCTGGAAGACAAGTCTTATCCAATTGAGCT
ACCTTACCAGAGCTGTACATTTTCTTTTCACATTATTTCTCCAATGCTAACTTTTTTTGG
ATATAATTCTTAAAAAGGGAGGTTTTTTCCACCTAGGACTTCAAGGGGGAGGGCAGTTAA
ACGTATTTGAATATAATTATAAATTGTACTTATTTTTAGGAAACTGGAAGGTATGGACGC
CGTAAACAGTATCCAATTTCCTT
>ABGYB418-06|JF459350|ROM 103126|Pteronotus parnellii|DBY-EX7-8
TAAGAACTTTCTTAGGAAAGGGTTCTGTAAATACCTGTTGATGCCTTTCTCTCTAAACCA
TAACAATACCTTGTTTACATTCCTGTAAATATCTTAAAAATTTATTGCTTTGAGACGGAA
ATACCAATTTGTTGTTCTACTTATTTATGCAGTCATTGATTGATTCTTATATGTGCCTCA
ACCAGGGATCAAACCTACAACCTAGGTGTATCTGGAAGACAAGTCTTATCCAATTGAGCT
ACCTTACCAGAGCTGTACATTTTCTTTTCACATTATTTCTCCAATGCTAACTTTTTTTGG
ATATAATTCTTAAAAAGGGAGGTTTTTTCCACCTAGGACTTCAAGGGGGAGGGCAGTTAA
ACGTATTTGAATATAATTATAAATTGTACTTATTTTTAGGAAACTGGAAGGTATGGACGC
CGTAAACAGTATCCAATTTCCTT
>ABGYB661-06|JF459339|ROM 103420|Pteronotus parnellii|DBY-EX7-8
TAAGAACTTTCTTAGGAAAGGGTTCTGTAAATACCTGTTGATGCCTTTCTCTCTAAACCA
TAACAATACCTTGTTTACATTCCTGTAAATATCTTAAAAATTTATTGCTTTGAGACGGAA
ATACCAATTTGTTGTTCTACTTATTTATGCAGTCATTGATTGATTCTTATATGTGCCTCA
ACCAGGGATCAAACCTACAACCTAGGTGTATCTGGAAGACAAGTCTTATCCAATTGAGCT
ACCTTACCAGAGCTGTACATTTTCTTTTCACATTATTTCTCCAATGCTAACTTTTTTTGG
ATATAATTCTTAAAAAGGGAGGTTTTTTCCACCTAGGACTTCAAGGGGGAGGGCAGTTAA
ACGTATTTGAATATAATTATAAATTGTACTTATTTTTAGGAAACTGGAAGGTATGGACGC
CGTAAACAGTATCCAATTTCCTT
>ABGYB702-06|JF459340|ROM 103466|Pteronotus parnellii|DBY-EX7-8
TNAGAACTTTCTTAGGAAAGGGTTCTGTAAATACCTGTTGATGCCTTTCTCTCTAAACCA
TAACAATACCTTGTTTACATTCCTGTAAATATCTTAAAAATTTATTGCTTTGAGACGGAA
ATACCAATTTGTTGTTCTACTTATTTATGCAGTCATTGATTGATTCTTATATGTGCCTCA
ACCAGGGATCAAACCTACAACCTAGGTGTATCTGGAAGACAAGTCTTATCCAATTGAGCT
ACCTTACCAGAGCTGTACATTTTCTTTTCACATTATTTCTCCAATGCTAACTTTTTTTGG
ATATAATTCTTAAAAAGGGAGGTTTTTTCCACCTAGGACTTCAAGGGGGAGGGCAGTTAA
ACGTATTTGAATATAATTATAAATTGTACTTATTTTTAGGAAACTGGAAGGTATGGACGC
CGTAAACAGTATCCAATTTCCTT
>ABGYC144-06|JF459317|ROM 106659|Pteronotus parnellii|DBY-EX7-8
TAAGAACTTTCTTAGGAAAGGGTTCTGTAAATACCTGTTGATGCCTTTCTCTCTAAACCA
TAACAATACCTTATTTACATTCCTGTAAATATCTTAAAAATTTATTGCTTTGAGACGGAA
ATACCAATTTGTTGTTCTACTTATTTATGCAGTCATTGATTGATTCTTATATGTGCCTCA
ACCAGGGATCAAACCTACAACCTAGGTGTATCTGGAAGACAAGTCTTATCCAATTGAGCT
ACCTTACCAGAGCTGTACATTTTCTTTTCACATTATTTCTCCAATGCTAACTTTTTTTGG
ATATAATTCTTAAAAAGGGAGGTTTTTTCCACCTAGGACTTCAAGGGGGAGGGCAGTTAA
ACGTATTTGAATATAATTATAAATTGTACTTATTTTTAGGAAACTGGAAGGTATGGACGC
CGTAAACAGTATCCAATTTCCTT
>ABGYC151-06|JF459318|ROM 106667|Pteronotus parnellii|DBY-EX7-8
TAAGAACTTTCTTAGGAAAGGGTTCTGTAAATACCTGTTGATGCCTTTCTCTCTAAACCA
TAACAATACCTTGTTTACATTCCTGTAAATATCTTAAAAATTTATTGCTTTGAGACGGAA
ATACCAATTTGTTGTTCTACTTATTTATGCAGTCATTGATTGATTCTTATATGTGCCTCA
ACCAGGGATCAAACCTACAACCTAGGTGTATCTGGAAGACAAGTCTTATCCAATTGAGCT
ACCTTACCAGAGCTGTACATTTTCTTTTCACATTATTTCTCCAATGCTAACTTTTTTTGG
ATATAATTCTTAAAAAGGGAGGTTTTTTCCACCTAGGACTTCAAGGGGGAGGGCAGTTAA
ACGTATTTGAATATAATTATAAATTGTACTTATTTTTAGGAAACTGGAAGGTATGGACGC
CGTAAACAGTATCCAATTTCCTT
>ABGYC307-06|JF459319|ROM 107118|Pteronotus parnellii|DBY-EX7-8
NNNNNNNNNNNNNNNNNNNNNNNNNNNNNNNNNNNNNNNNNNNNNNNNNNNNNNAAACCA
TAACAATACCTTATTTACATTCCTGTAAATATCTTAAAAATTTATTGCTTTGAGACGGAA
ATACCAATTTGTTGTTCTACTTATTTATGCAGTCATTGATTGATTCTTATATGTGCCTCA
ACCAGGGATCAAACCTACAACCTAGGTGTATCTGGAAGACAAGTCTTATCCAATTGAGCT
ACCTTACCAGAGCTGTACATTTTCTTTTCACATTATTTCTCCAATGCTAACTTTTTTTGG
ATATAATTCTTAAAAAGGGAGGTTTTTTCCACCTAGGACTTCAAGGGGGAGGGCAGTTAA
ACGTATTTGAATATAATTATAAATTGTACTTATTTTTAGGAAACTGGAAGGTATGGACGC
CGTAAACAGTATCCAATTTCCTT
>ABGYC373-06|JF459320|ROM 107189|Pteronotus parnellii|DBY-EX7-8
TAAGAACTTTCTTAGGAAAGGGTTCTGTAAATACCTGTTGATGCCTTTCTCTCTAAACCA
TAACAATACCTTATTTACATTCCTGTAAATATCTTAAAAATTTATTGCTTTGAGACGGAA
ATACCAATTTGTTGTTCTACTTATTTATGCAGTCATTGATTGATTCTTATATGTGCCTCA
ACCAGGGATCAAACCTACAACCTAGGTGTATCTGGAAGACAAGTCTTATCCAATTGAGCT
ACCTTACCAGAGCTGTACATTTTCTTTTCACATTATTTCTCCAATGCTAACTTTTTTTGG
ATATAATTCTTAAAAAGGGAGGTTTTTTCCACCTAGGACTTCAAGGGGGAGGGCAGTTAA
ACGTATTTGAATATAATTATAAATTGTACTTATTTTTAGGAAACTGGAAGGTATGGACGC
CGTAAACAGTATCCAATTTCCTT
>ABGYC512-06|JF459323|ROM 107348|Pteronotus parnellii|DBY-EX7-8
TAAGAACTTTCTTAGGAAAGGGTTCTGTAAATACCTGTTGATGCCTTTCTCTCTAAACCA
TAACAATACCTTGTTTACATTCCTGTAAATATCTTAAAAATTTATTGCTTTGAGACGGAA
ATACCAATTTGTTGTTCTACTTATTTATGCAGTCATTGATTGATTCTTATATGTGCCTCA
ACCAGGGATCAAACCTACAACCTAGGTGTATCTGGAAGACAAGTCTTATCCAATTGAGCT
ACCTTACCAGAGCTGTACATTTTCTTTTCACATTATTTCTCCAATGCTAACTTTTTTTGG
ATATAATTCTTAAAAAGGGAGGTTTTTTCCACCTAGGACTTCAAGGGGGAGGGCAGTTAA
ACGTATTTGAATATAATTATAAATTGTACTTATTTTTAGGAAACTGGAAGGTATGGACGC
CGTAAACAGTATCCAATTTCCTT
>ABGYD245-06|JF459372|ROM 108577|Pteronotus parnellii|DBY-EX7-8
TAAGAACTTTCTTAGGAAAGGGTTCTGTAAATACCTGTTGATGCCTTTCTCTCTAAACCA
TAACAATACCTTATTTACATTCCTGTAAATATCTTAAAAATTTATTGCTTTGAGACGGAA
ATACCAATTTGTTGTTCTACTTATTTATGCAGTCATTGATTGATTCTTATATGTGCCTCA
ACCAGGGATCAAACCTACAACCTAGGTGTATCTGGAAGACAAGTCTTATCCAATTGAGCT
ACCTTACCAGAGCTGTACATTTTCTTTTCACATTATTTCTCCAATGCTAACTTTTTTTGG
ATATAATTCTTAAAAAGGGAGGTTTTTTCCACCTAGGACTTCAAGGGGGAGGGCAGTTAA
ACGTATTTGAATATAATTATAAATTGTACTTATTTTTAGGAAACTGGAAGGTATGGACGC
CGTAAACAGTATCCAATTTCCTT
>ABGYD627-06|JF459371|ROM 109024|Pteronotus parnellii|DBY-EX7-8
TAAGAACTTTCTTAGGAAAGGGTTCTGTAAATACCTGTTGATGCCTTTCTCTCTAAACCA
TAACAATACCTTGTTTACATTCCTGTAAATATCTTAAAAATTTATTGCTTTGAGACGGAA
ATACCAATTTGTTGTTCTACTTATTTATGCAGTCATTGATTGATTCTTATATGTGCCTCA
ACCAGGGATCAAACCTACAACCTAGGTGTATCTGGAAGACAAGTCTTATCCAATTGAGCT
ACCTTACCAGAGCTGTACATTTTCTTTTCACATTATTTCTCCAATGCTAACTTTTTTTGG
ATATAATTCTTAAAAAGGGAGGTTTTTTCCACCTAGGACTTCAAGGGGGAGGGCAGTTAA
ACGTATTTGAATATAATTATAAATTGTACTTATTTTTAGGAAACTGGAAGGTATGGACGC
CGTAAACAGTATCCAATTTCCTT
>ABGYE009-06|JF459354|ROM 109292|Pteronotus parnellii|DBY-EX7-8
TAAGAACTTTCTTAGGAAAGGGTTCTGTAAATACCTGTTGATGCCTTTCTCTCTAAACCA
TAACAATACCTTGTTTACATTCCTGTAAATATCTTAAAAATTTATTGCTTTGAGACGGAA
ATACCAATTTGTTGTTCTACTTATTTATGCAGTCATTGATTGATTCTTATATGTGCCTCA
ACCAGGGATCAAACCTACAACCTAGGTGTATCTGGAAGACAAGTCTTATCCAATTGAGCT
ACCTTACCAGAGCTGTACATTTTCTTTTCACATTATTTCTCCAATGCTAACTTTTTTTGG
ATATAATTCTTAAAAAGGGAGGTTTTTTCCACCTAGGACTTCAAGGGGGAGGGCAGTTAA
ACGTATTTGAATATAATTATAAATTGTACTTATTTTTAGGAAACTGGAAGGTATGGACGC
CGTANNNNNNNNNNNNNNNNNNN
>ABGYE091-06|JF459355|ROM 111534|Pteronotus parnellii|DBY-EX7-8
TAAGAACTTTCTTAGGAAAGGGTTCTGTAAATACCTGTTGATGCCTTTCTCTCTAAACCA
TAACAATACCTTATTTACATTCCTGTAAATATCTTAAAAATTTATTGCTTTGAGACGGAA
ATACCAATTTGTTGTTCTACTTATTTATGCAGTCATTGATTGATTCTTATATGTGCCTCA
ACCAGGGATCAAACCTACAACCTAGGTGTATCTGGAAGACAAGTCTTATCCAATTGAGCT
ACCTTACCAGAGCTGTACATTTTCTTTTCACATTATTTCTCCAATGCTAACTTTTTTTGG
ATATAATTCTTAAAAAGGGAGGTTTTTTCCACCTAGGACTTCAAGGGGGAGGGCAGTTAA
ACGTATTTGAATATAATTATAAATTGTACTTATTTTTAGGAAACTGGAAGGTATGGACGC
CGTAAACAGTATCCAATTTCCTT
>ABGYE153-06|JF459356|ROM 111596|Pteronotus parnellii|DBY-EX7-8
TAAGAACTTTCTTAGGAAAGGGTTCTGTAAATACCTGTTGATGCCTTTCTCTCTAAACCA
TAACAATACCTTGTTTACATTCCTGTAAATATCTTAAAAATTTATTGCTTTGAGACGGAA
ATACCAATTTGTTGTTCTACTTATTTATGCAGTCATTGATTGATTCTTATATGTGCCTCA
ACCAGGGATCAAACCTACAACCTAGGTGTATCTGGAAGACAAGTCTTATCCAATTGAGCT
ACCTTACCAGAGCTGTACATTTTCTTTTCACATTATTTCTCCAATGCTAACTTTTTTTGG
ATATAATTCTTAAAAAGGGAGGTTTTTTCCACCTAGGACTTCAAGGGGGAGGGCAGTTAA
ACGTATTTGAATATAATTATAAATTGTACTTATTTTTAGGAAACTGGAAGGTATGGACGC
CGTAAACAGTATCCAATTTCCTT
>ABGYE216-06|JF459357|ROM 111664|Pteronotus parnellii|DBY-EX7-8
NNNNNNNNNNNNNNNNNNNNNNNNNNNNNNNNNNNNNNNNNNNNNNNNNNNNNNNNNNNN
NNNNNATACCTTATTTACATTCCTGTAAATATCTTAAAAATTTATTGCTTTGAGACGGAA
ATACCAATTTGTTGTTCTACTTATTTATGCAGTCATTGATTGATTCTTATATGTGCCTCA
ACCAGGGATCAAACCTACAACCTAGGTGTATCTGGAAGACAAGTCTTATCCAATTGAGCT
ACCTTACCAGAGCTGTACATTTTCTTTTCACATTATTTCTCCAATGCTAACTTTTTTTGG
ATATAATTCTTAAAAAGGGAGGTTTTTTCCACCTAGGACTTCAAGGGGGAGGGCAGTTAA
ACGTATTTGAATATAATTATAAATTGTACTTATTTTTAGGAAACTGGAAGGTATGGACGC
CGTAAACAGTATCCAATTTCCTT
>ABGYE364-06|JF459358|ROM 111814|Pteronotus parnellii|DBY-EX7-8
TAAGAACTTTCTTAGGAAAGGGTTCTGTAAATACCTGTTGATGCCTTTCTCTCTAAACCA
TAACAATACCTTATTTACATTCCTGTAAATATCTTAAAAATTTATTGCTTTGAGACGGAA
ATACCAATTTGTTGTTCTACTTATTTATGCAGTCATTGATTGATTCTTATATGTGCCTCA
ACCAGGGATCAAACCTACAACCTAGGTGTATCTGGAAGACAAGTCTTATCCAATTGAGCT
ACCTTACCAGAGCTGTACATTTTCTTTTCACATTATTTCTCCAATGCTAACTTTTTTTGG
ATATAATTCTTAAAAAGGGAGGTTTTTTCCACCTAGGACTTCAAGGGGGAGGGCAGTTAA
ACGTATTTGAATATAATTATAAATTGTACTTATTTTTAGGAAACTGGAAGGTATGGACGC
CGTAAACAGTATCCAATTTCCTT
>ABGYE446-06|JF459359|ROM 111908|Pteronotus parnellii|DBY-EX7-8
TAAGAACTTTCTTAGGAAAGGGTTCTGTAAATACCTGTTGATGCCTTTCTCTCTAAACCA
TAACAATACCTTATTTACATTCCTGTAAATATCTTAAAAATTTATTGCTTTGAGACGGAA
ATACCAATTTGTTGTTCTACTTATTTATGCAGTCATTGATTGATTCTTATATGTGCCTCA
ACCAGGGATCAAACCTACAACCTAGGTGTATCTGGAAGACAAGTCTTATCCAATTGAGCT
ACCTTACCAGAGCTGTACATTTTCTTTTCACATTATTTCTCCAATGCTAACTTTTTTTGG
ATATAATTCTTAAAAAGGGAGGTTTTTTCCACCTAGGACTTCAAGGGGGAGGGCAGTTAA
ACGTATTTGAATATAATTATAAATTGTACTTATTTTTAGGAAACTGGAAGGTATGGACGC
CGTAAACAGTATCCAATTTCCTT
>ABGYE470-06|JF459360|ROM 111939|Pteronotus parnellii|DBY-EX7-8
TAAGAACTTTCTTAGGTAAGGGTTCTGTAAATACCTGTTGATGCCTTTCTCTCTAAACCA
TAACAATACCTTATTTACATTCCTGTAAATATCTTAAAAATTTATTGCTTTGAGACGGAA
ATACCAATTTGTTGTTCTACTTATTTATGCAGTCATTGATTGATTCTTATATGTGCCTCA
ACCAGGGATCAAACCTACAACCTAGGTGTATCTGGAAGACAAGTCTTATCCAATTGAGCT
ACCTTACCAGAGCTGTACATTTTCTTTTCACATTATTTCTCCAATGCTAACTTTTTTTGG
ATATAATTCTTAAAAAGGGAGGTTTTTTCCACCTAGGACTTCAAGGGGGAGGGCAGTTAA
ACGTATTTGAATATAATTATAAATTGTACTTATTTTTAGGAAACTGGAAGGTATGGACGC
CGTAAACAGTATCCAATTTCCTT
>ABGYE689-06|JF459361|ROM 112619|Pteronotus parnellii|DBY-EX7-8
TAAGAACTTTCTTAGGAAAGGGTTCTGTAAATACCTGTTGATGCCTTTCTCTCTAAACCA
TAACAATACCTTGTTTACATTCCTGTAAATATCTTAAAAATTTATTGCTTTGAGACGGAA
ATACCAATTTGTTGTTCTACTTATTTATGCAGTCATTGATTGATTCTTATATGTGCCTCA
ACCAGGGATCAAACCTACAACCTAGGTGTATCTGGAAGACAAGTCTTATCCAATTGAGCT
ACCTTACCAGAGCTGTACATTTTCTTTTCACATTATTTCTCCAATGCTAACTTTTTTTGG
ATATAATTCTTAAAAAGGGAGGTTTTTTCCACCTAGGACTTCAAGGGGGAGGGCAGTTAA
ACGTATTTGAATATAATTATAAATTGTACTTATTTTTAGGAAACTGGAAGGTATGGACGC
CGTAAACAGTATCCAATTTCCTT
>ABGYE726-06|JF459362|ROM 112666|Pteronotus parnellii|DBY-EX7-8
TAAGAACTTTCTTAGGAAAGGGTTCTGTAAATACCTGTTGATGCCTTTCTCTCTAAACCA
TAACAATACCTTGTTTACATTCCTGTAAATATCTTAAAAATTTATTGCTTTGAGACGGAA
ATACCAATTTGTTGTTCTACTTATTTATGCAGTCATTGATTGATTCTTATATGTGCCTCA
ACCAGGGATCAAACCTACAACCTAGGTGTATCTGGAAGACAAGTCTTATCCAATTGAGCT
ACCTTACCAGAGCTGTACATTTTCTTTTCACATTATTTCTCCAATGCTAACTTTTTTTGG
ATATAATTCTTAAAAAGGGAGGTTTTTTCCACCTAGGACTTCAAGGGGGAGGGCAGTTAA
ACGTATTTGAATATAATTATAAATTGTACTTATTTTTAGGAAACTGGAAGGTATGGACGC
CGTAAACAGTATCCAATTTCCTT
>ABGYE727-06|JF459363|ROM 112667|Pteronotus parnellii|DBY-EX7-8
TAAGAACTTTCTTAGGAAAGGGTTCTGTAAATACCTGTTGATGCCTTTCTCTCTAAACCA
TAACAATACCTTGTTTACATTCCTGTAAATATCTTAAAAATTTATTGCTTTGAGACGGAA
ATACCAATTTGTTGTTCTACTTATTTATGCAGTCATTGATTGATTCTTATATGTGCCTCA
ACCAGGGATCAAACCTACAACCTAGGTGTATCTGGAAGACAAGTCTTATCCAATTGAGCT
ACCTTACCAGAGCTGTACATTTTCTTTTCACATTATTTCTCCAATGCTAACTTTTTTTGG
ATATAATTCTTAAAAAGGGAGGTTTTTTCCACCTAGGACTTCAAGGGGGAGGGCAGTTAA
ACGTATTTGAATATAATTATAAATTGTACTTATTTTTAGGAAACTGGAAGGTATGGACGC
CGTAAACAGTATCCAATTTCCTT
>ABGYE728-06|JF459364|ROM 112668|Pteronotus parnellii|DBY-EX7-8
TAAGAACTTTCTTAGGAAAGGGTTCTGTAAATACCTGTTGATGCCTTTCTCTCTAAACCA
TAACAATACCTTGTTTACATTCCTGTAAATATCTTAAAAATTTATTGCTTTGAGACGGAA
ATACCAATTTGTTGTTCTACTTATTTATGCAGTCATTGATTGATTCTTATATGTGCCTCA
ACCAGGGATCAAACCTACAACCTAGGTGTATCTGGAAGACAAGTCTTATCCAATTGAGCT
ACCTTACCAGAGCTGTACATTTTCTTTTCACATTATTTCTCCAATGCTAACTTTTTTTGG
ATATAATTCTTAAAAAGGGAGGTTTTTTCCACCTAGGACTTCAAGGGGGAGGGCAGTTAA
ACGTATTTGAATATAATTATAAATTGTACTTATTTTTAGGAAACTGGAAGGTATGGACGC
CGTAAACAGTATCCAATTTCCTT
>ABGYE765-06|JF459365|ROM 113365|Pteronotus parnellii|DBY-EX7-8
TAAGAACTTTCTTAGGAAAGGGTTCTGTAAATACCTGTTGATGCCTTTCTCTCTAAACCA
TAACAATACCTTGTTTACATTCCTGTAAATATCTTAAAAATTTATTGCTTTGAGACGGAA
ATACCAATTTGTTGTTCTACTTATTTATGCAGTCATTGATTGATTCTTATATGTGCCTCA
ACCAGGGATCAAACCTACAACCTAGGTGTATCTGGAAGACAAGTCTTATCCAATTGAGCT
ACCTTACCAGAGCTGTACATTTTCTTTTCACATTATTTCTCCAATGCTAACTTTTTTTGG
ATATAATTCTTAAAAAGGGAGGTTTTTTCCACCTAGGACTTCAAGGGGGAGGGCAGTTAA
ACGTATTTGAATATAATTATAAATTGTACTTATTTTTAGGAAACTGGAAGGTATGGACGC
CGTAAACAGTATCCAATTTCCTT
>ABGYE766-06|JF459366|ROM 113366|Pteronotus parnellii|DBY-EX7-8
TAAGAACTTTCTTAGGAAAGGGTTCTGTAAATACCTGTTGATGCCTTTCTCTCTAAACCA
TAACAATACCTTATTTACATTCCTGTAAATATCTTAAAAATTTATTGCTTTGAGACGGAA
ATACCAATTTGTTGTTCTACTTATTTATGCAGTCATTGATTGATTCTTATATGTGCCTCA
ACCAGGGATCAAACCTACAACCTAGGTGTATCTGGAAGACAAGTCTTATCCAATTGAGCT
ACCTTACCAGAGCTGTACATTTTCTTTTCACATTATTTCTCCAATGCTAACTTTTTTTGG
ATATAATTCTTAAAAAGGGAGGTTTTTTCCACCTAGGACTTCAAGGGGGAGGGCAGTTAA
ACGTATTTGAATATAATTATAAATTGTACTTATTTTTAGGAAACTGGAAGGTATGGACGC
CGTAAACAGTATCCAATTTCCTT
>ABGYE792-06|JF459367|ROM 113393|Pteronotus parnellii|DBY-EX7-8
TAAGAACTTTCTTAGGAAAGGGTTCTGTAAATACCTGTTGATGCCTTTCTCTCTAAACCA
TAACAATACCTTGTTTACATTCCTGTAAATATCTTAAAAATTTATTGCTTTGAGACGGAA
ATACCAATTTGTTGTTCTACTTATTTATGCAGTCATTGATTGATTCTTATATGTGCCTCA
ACCAGGGATCAAACCTACAACCTAGGTGTATCTGGAAGACAAGTCTTATCCAATTGAGCT
ACCTTACCAGAGCTGTACATTTTCTTTTCACATTATTTCTCCAATGCTAACTTTTTTTGG
ATATAATTCTTAAAAAGGGAGGTTTTTTCCACCTAGGACTTCAAGGGGGAGGGCAGTTAA
ACGTATTTGAATATAATTATAAATTGTACTTATTTTTAGGAAACTGGAAGGTATGGACGC
CGTAAACAGTATCCAATTTCCTT
>ABGYE793-06|JF459368|ROM 113394|Pteronotus parnellii|DBY-EX7-8
TAAGAACTTTCTTAGGAAAGGGTTCTGTAAATACCTGTTGATGCCTTTCTCTCTAAACCA
TAACAATACCTTGTTTACATTCCTGTAAATATCTTAAAAATTTATTGCTTTGAGACGGAA
ATACCAATTTGTTGTTCTACTTATTTATGCAGTCATTGATTGATTCTTATATGTGCCTCA
ACCAGGGATCAAACCTACAACCTAGGTGTATCTGGAAGACAAGTCTTATCCAATTGAGCT
ACCTTACCAGAGCTGTACATTTTCTTTTCACATTATTTCTCCAATGCTAACTTTTTTTGG
ATATAATTCTTAAAAAGGGAGGTTTTTTCCACCTAGGACTTCAAGGGGGAGGGCAGTTAA
ACGTATTTGAATATAATTATAAATTGTACTTATTTTTAGGAAACTGGAAGGTATGGACGC
CGTAAACAGTATCCAATTTCCTT
>ABGYE806-06|JF459369|ROM 113408|Pteronotus parnellii|DBY-EX7-8
TAAGAACTTTCTTAGGAAAGGGTTCTGTAAATACCTGTTGATGCCTTTCTCTCTAAACCA
TAACAATACCTTATTTACATTCCTGTAAATATCTTAAAAATTTATTGCTTTGAGACGGAA
ATACCAATTTGTTGTTCTACTTATTTATGCAGTCATTGATTGATTCTTATATGTGCCTCA
ACCAGGGATCAAACCTACAACCTAGGTGTATCTGGAAGACAAGTCTTATCCAATTGAGCT
ACCTTACCAGAGCTGTACATTTTCTTTTCACATTATTTCTCCAATGCTAACTTTTTTTGG
ATATAATTCTTAAAAAGGGAGGTTTTTTCCACCTAGGACTTCAAGGGGGAGGGCAGTTAA
ACGTATTTGAATATAATTATAAATTGTACTTATTTTTAGGAAACTGGAAGGTATGGACGC
CGTAAACAGTATCCAATTTCCTT
>ABGYF182-06|JF459303|ROM 113739|Pteronotus parnellii|DBY-EX7-8
TAAGAACTTTCTTAGGAAAGGGTTCTGTAAATACCTGTTGATGCCTTTCTCTCTAAACCA
TAACAATACCTTGTTTACATTCCTGTAAATATCTTAAAAATTTATTGCTTTGAGACGGAA
ATACCAATTTGTTGTTCTACTTATTTATGCAGTCATTGATTGATTCTTATATGTGCCTCA
ACCAGGGATCAAACCTACAACCTAGGTGTATCTGGAAGACAAGTCTTATCCAATTGAGCT
ACCTTACCAGAGCTGTACATTTTCTTTTCACATTATTTCTCCAATGCTAACTTTTTTTGG
ATATAATTCTTAAAAAGGGAGGTTTTTTCCACCTAGGACTTCAAGGGGGAGGGCAGTTAA
ACGTATTTGAATATAATTATAAATTGTACTTATTTTTAGGAAACTGGAAGGTATGGACGC
CGTAAACAGTATCCAATTTCCTT
>ABGYF233-06|JF459351|ROM 113811|Pteronotus parnellii|DBY-EX7-8
TAAGAACTTTCTTAGGAAAGGGTTCTGTAAATACCTGTTGATGCCTTTCTCTCTAAACCA
TAACAATACCTTGTTTACATTCCTGTAAATATCTTAAAAATTTATTGCTTTGAGACGGAA
ATACCAATTTGTTGTTCTACTTATTTATGCAGTCATTGATTGATTCTTATATGTGCCTCA
ACCAGGGATCAAACCTACAACCTAGGTGTATCTGGAAGACAAGTCTTATCCAATTGAGCT
ACCTTACCAGAGCTGTACATTTTCTTTTCACATTATTTCTCCAATGCTAACTTTTTTTGG
ATATAATTCTTAAAAAGGGAGGTTTTTTCCACCTAGGACTTCAAGGGGGAGGGCAGTTAA
ACGTATTTGAATATAATTATAAATTGTACTTATTTTTAGGAAACTGGAAGGTATGGACGC
CGTAAACAGTATCCAATTTCCTT
>ABGYF242-06|JF459352|ROM 113823|Pteronotus parnellii|DBY-EX7-8
TAAGAACTTTCTTAGGAAAGGGTTCTGTAAATACCTGTTGATGCCTTTCTCTCTAAACCA
TAACAATACCTTGTTTACATTCCTGTAAATATCTTAAAAATTTATTGCTTTGAGACGGAA
ATACCAATTTGTTGTTCTACTTATTTATGCAGTCATTGATTGATTCTTATATGTGCCTCA
ACCAGGGATCAAACCTACAACCTAGGTGTATCTGGAAGACAAGTCTTATCCAATTGAGCT
ACCTTACCAGAGCTGTACATTTTCTTTTCACATTATTTCTCCAATGCTAACTTTTTTTGG
ATATAATTCTTAAAAAGGGAGGTTTTTTCCACCTAGGACTTCAAGGGGGAGGGCAGTTAA
ACGTATTTGAATATAATTATAAATTGTACTTATTTTTAGGAAACTGGAAGGTATGGACGC
CGTAAACAGTATCCAATTTCCTT
>BCBNT767-06|JF459316|ROM 113978|Pteronotus parnellii|DBY-EX7-8
NNNNNNNNNNNNNNNNNNNNNNNNNNNNNNNNNNNNNNNNNNNNNNNNNNNNNNNNNNNN
TAACAATACCTTGTTTACATTCCTGTAAATATCTTAAAAATTTATTGCTTTGAGACGGAA
ATACCAATTTGTTGTTCTACTTATTTATGCAGTCATTGATTGATTCTTATATGTGCCTCA
ACCAGGGATCAAACCTACAACCTAGGTGTATCTGGAAGACAAGTCTTATCCAATTGAGCT
ACCTTACCAGAGCTGTACATTTTCTTTTCACATTATTTCTCCAATGCTAACTTTTTTTGG
ATATAATTCTTAAAAAGGGAGGTTTTTTCCACCTAGGACTTCAAGGGGGAGGGCAGTTAA
ACGTATTTGAATATAATTATAAATTGTACTTATTTTTAGGAAACTGGAAGGTATGGACGC
CGTAAACAGTATCCAATTTCCTT
>BCBNT788-06|JF459346|ROM 114045|Pteronotus parnellii|DBY-EX7-8
NNNNNNNNNNNNNNNNNNNNNNNNNNNNNNNNNNNNNNNNNNNNNNNNNNNNNNNNNCCA
TAACAATACCTTGTTTACATTCCTGTAAATATCTTAAAAATTTATTGCTTTGAGANGGAA
ATACCAATTTGTTGTTCTACTTATTTATGCAGTCATTGATTGATTCTTATATGTGCCTCA
ACCAGGGATCAAACCTACAACCTAGGTGTATCTGGAAGACAAGTCTTATCCAATTGAGCT
ACCTTACCAGAGCTGTACATTTTCTTTTCACATTATTTCTCNANNGCTAACTTTTTTTGG
ATATAATTCTTAAAAAGGGAGGTTTTTTCCACCTAGGACTTCAAGGGGGAGGGCAGTTAA
ACGTATTTGAATATAATTATAAATTGTACTTATTTTTAGGAAACTGGAAGGTATGGACGC
CGTAAACAGTATCCAATTTCCTT
>BCBNT824-06|JF459347|ROM 114151|Pteronotus parnellii|DBY-EX7-8
NNNNNNNNNNNNNNNNNNNNNNNNNNNNNNNNNNNNNNNNNNNNNNNNNNNNNNNNNNNN
TAACAATACCTTATTTACATTCCTGTAAATATCTTAAAAATTTATTGCTTTGAGACGGAA
ATACCAATTTGTTGTTCTACTTATTTATGCAGTCATTGATTGATTCTTATATGTGCCTCA
ACCAGGGATCAAACCTACAACCTAGGTGTATCTGGAAGACAAGTCTTATCCAATTGAGCT
ACCTTACCAGAGCTGTACATTTTCTTTTCACATTATTTCTCCAATGCTAACTTTTTTTGG
ATATAATTCTTAAAAAGGGAGGTTTTTTCCACCTAGGACTTCAAGGGGGAGGGCAGTTAA
ACGTATTTGAATATAATTATAAATTGTACTTATTTTTAGGAAACTGGAAGGTATGGACGC
CGTAAACAGTATCCAATTTCCTT
>ABGYF275-06|JF459353|ROM 114619|Pteronotus parnellii|DBY-EX7-8
NNNNNNNNNNNNNNNNNNNNNNNNNNNNNNNNNNNNNNNNNNNNNNNNNNNNNNNNNNNN
TAACAATACCTTATTTACATTCCTGTAAATATCTTAAAAATTTATTGCTTTGAGACGGAA
ATACCAATTTGTTGTTCTACTTATTTATGCAGTCATTGATTGATTCTTATATGTGCCTCA
ACCAGGGATCAAACCTACAACCTAGGTGTATCTGGAAGACAAGTCTTATCCAATTGAGCT
ACCTTACCAGAGCTGTACATTTTCTTTTCACATTATTTCTCCNATGCTAACTTTTTTTGG
ATATAATTCTTAAAAAGGGAGGTTTTTTCCACCTAGGACTTCAAGGGGGAGGGCAGTTAA
ACGTATTTGAATATAATTATAAATTGTACTTATTTTTAGGAAACTGGAAGGTATGGACGC
CGTAAACAGTATCCAATTTCCTT
>ABGYG002-06|JF459337|ROM 115481|Pteronotus parnellii|DBY-EX7-8
TAAGAACTTTCTTAGGAAAGGGTTCTGTAAATACCTGTTGATGCCTTTCTCTCTAAACCA
TAACAATACCTTGTTTACATTCCTGTAAATATCTTAAAAATTTATTGCTTTGAGACGGAA
ATACCAATTTGTTGTTCTACTTATTTATGCAGTCATTGATTGATTCTTATATGTGCCTCA
ACCAGGGATCAAACCTACAACCTAGGTGTATCTGGAAGACAAGTCTTATCCAATTGAGCT
ACCTTACCAGAGCTGTACATTTTCTTTTCACATTATTTCTCCAATGCTAACTTTTTTTGG
ATATAATTCTTAAAAAGGGAGGTTTTTTCCACCTAGGACTTCAAGGGGGAGGGCAGTTAA
ACGTATTTGAATATAATTATAAATTGTACTTATTTTTAGGAAACTGGAAGGTATGGACGC
CGTAAACAGTATCCAATTTCCTT
>ABGYG003-06|JF459338|ROM 115482|Pteronotus parnellii|DBY-EX7-8
TAAGAACTTTCTTAGGAAAGGGTTCTGTAAATACCTGTTGATGCCTTTCTCTCTAAACCA
TAACAATACCTTGTTTACATTCCTGTAAATATCTTAAAAATTTATTGCTTTGANACGGAA
ATACCAATTTGTTGTTNNTNNTATTTATGCAGTCATTGATTGATTCTTATATGTGCCTCA
ACCAGGGATCAAACCTACAACCTAGGTGTATCTGGAAGACAAGTCTTATCCAATTGAGCT
ACCTTACCAGAGCTGTACATTTTCTTTTCACATTATTTCTCCAATGCTAACTTTTTTTGG
ATATAATTCTTAAAAAGGGAGGTTTNTTCCACCTAGGACTTCAAGGGGGAGGGCAGNTNA
ANNNNNNNNAATATAATTATAAATTGTACTTATTTTTAGGAAACTNGAAGGTATGGACGC
CNTAAACNNNNNNNNNNNNNNNN
>ABGYG028-06|JF459345|ROM 115533|Pteronotus parnellii|DBY-EX7-8
TAAGAACTTTCTTAGGAAAGGGTTCTGTAAATACCTGTTGATGCCTTTCTCTCTAAACCA
TAACAATACCTTGTTTACATTCCTGTAAATATCTTAAAAATTTATTGCTTTGAGACGGAA
ATACCAATTTGTTGTTCTACTTATTTATGCAGTCATTGATTGATTCTTATATGTGCCTCA
ACCAGGGATCAAACCTACAACCTAGGTGTATCTGGAAGACAAGTCTTATCCAATTGAGCT
ACCTTACCAGAGCTGTACATTTTCTTTTCACATTATTTCTCCAATGCTAACTTTTTTTGG
ATATAATTCTTAAAAAGGGAGGTTTTTTCCACCTAGGACTTCAAGGGGGAGGGCAGTTAA
ACGTATTTGAATATAATTATAAATTGTACTTATTTTTAGGAAACTGGAAGGTATGGACGC
CGTAAACAGTATCCAATTTCCTT
>ABGYG051-06|JF459293|ROM 115561|Pteronotus parnellii|DBY-EX7-8
TAAGAACTTTCTTAGGAAAGGGTTCTGTAAATACCTGTTGATGCCTTTCTCTCTAAACCA
TAACAATACCTTGTTTACATTCCTGTAAATATCTTAAAAATTTATTGCTTTGAGACGGAA
ATACCAATTTGTTGTTCTACTTATTTATGCAGTCATTGATTGATTCTTATATGTGCCTCA
ACCAGGGATCAAACCTACAACCTAGGTGTATCTGGAAGACAAGTCTTATCCAATTGAGCT
ACCTTACCAGAGCTGTACATTTTCTTTTCACATTATTTCTCCAATGCTAACTTTTTTTGG
ATATAATTCTTAAAAAGGGAGGTTTTTTCCACCTAGGACTTCAAGGGGGAGGGCAGTTAA
ACGTATTTGAATATAATTATAAATTGTACTTATTTTTAGGAAACNNGAAGGTANNNNNNN
NNNNNNNNNNNNNNNNNNNNNNN
>ABGYG370-06|JF459297|ROM 116491|Pteronotus parnellii|DBY-EX7-8
TAAGAACTTTCTTAGGAAAGGGTTCTGTAAATACCTGTTGATGCCTTTCTCTCTAAACCA
TAACAATACCTTATTTACATTCCTGTAAATATCTTAAAAATTTATTGCTTTGAGACGGAA
ATACCAATTTGTTGTTCTACTTATTTATGCAGTCATTGATTGATTCTTATATGTGCCTCA
ACCAGGGATCAAACCTACAACCTAGGTGTATCTGGAAGACAAGTCTTATCCAATTGAGCT
ACCTTACCAGAGCTGTACATTTTCTTTTCACATTATTTCTCCAATGCTAACTTTTTTTGG
ATATAATTCTTAAAAAGGGAGGTTTTTTCCACCTAGGACTTCAAGGGGGAGGGCAGTTAA
ACGTATTTGAATATAATTATAAATTGTACTTATTTTTAGGAAACTGGAAGGTATGGACGC
CGTAAACAGTATCCAATTTCCTT
>ABGYG396-06|JF459298|ROM 116524|Pteronotus parnellii|DBY-EX7-8
TAAGAACTTTCTTAGGAAAGGGTTCTGTAAATACCTGTTGATGCCTTTCTCTCTAAACCA
TAACAATACCTTATTTACATTCCTGTAAATATCTTAAAAATTTATTGCTTTGAGACGGAA
ATACCAATTTGTTGTTCTACTTATTTATGCAGTCATTGATTGATTCTTATATGTGCCTCA
ACCAGGGATCAAACCTACAACCTAGGTGTATCTGGAAGACAAGTCTTATCCAATTGAGCT
ACCTTACCAGAGCTGTACATTTTCTTTTCACATTATTTCTCCAATGCTAACTTTTTTTGG
ATATAATTCTTAAAAAGGGAGGTTTTTTCCACCTAGGACTTCAAGGGGGAGGGCAGTTAA
ACGTATTTGAATATAATTATAAATTGTACTTATTTTTAGGAAACTGGAAGGTATGGACGC
CGTAAACAGTATCCAATTTCCTT
>ABGYG418-06|JF459299|ROM 116550|Pteronotus parnellii|DBY-EX7-8
TAAGAACTTTCTTAGGAAAGGGTTCTGTAAATACCTGTTGATGCCTTTCTCTCTAAACCA
TAACAATACCTTATTTACATTCCTGTAAATATCTTAAAAATTTATTGCTTTGAGACGGAA
ATACCAATTTGTTGTTCTACTTATTTATGCAGTCATTGATTGATTCTTATATGTGCCTCA
ACCAGGGATCAAACCTACAACCTAGGTGTATCTGGAAGACAAGTCTTATCCAATTGAGCT
ACCTTACCAGAGCTGTACATTTTCTTTTCACATTATTTCTCCAATGCTAACTTTTTTTGG
ATATAATTCTTAAAAAGGGAGGTTTTTTCCACCTAGGACTTCAAGGGGGAGGGCAGTTAA
ACGTATTTGAATATAATTATAAATTGTACTTATTTTTAGGAAACTGGAAGGTATGGACGC
CGTAAACAGTATCCAATTTCCTT
>ABGYG419-06|JF459300|ROM 116551|Pteronotus parnellii|DBY-EX7-8
TAAGAACTTTCTTAGGAAAGGGTTCTGTAAATACCTGTTGATGCCTTTCTCTCTAAACCA
TAACAATACCTTATTTACATTCCTGTAAATATCTTAAAAATTTATTGCTTTGAGACGGAA
ATACCAATTTGTTGTTCTACTTATTTATGCAGTCATTGATTGATTCTTATATGTGCCTCA
ACCAGGGATCAAACCTACAACCTAGGTGTATCTGGAAGACAAGTCTTATCCAATTGAGCT
ACCTTACCAGAGCTGTACATTTTCTTTTCACATTATTTCTCCAATGCTAACTTTTTTTGG
ATATAATTCTTAAAAAGGGAGGTTTTTTCCACCTAGGACTTCAAGGGGGAGGGCAGTTAA
ACGTATTTGAATATAATTATAAATTGTACTTATTTTTAGGAAACTGGAAGGTATGGACGC
CGTAAACAGTATCCAATTTCCTT
>ABGYG446-06|JF459301|ROM 116582|Pteronotus parnellii|DBY-EX7-8
TAAGAACTTTCTTAGGAAAGGGTTCTGTAAATACCTGTTGATGCCTTTCTCTCTAAACCA
TAACAATACCTTATTTACATTCCTGTAAATATCTTAAAAATTTATTGCTTTGAGACGGAA
ATACCAATTTGTTGTTCTACTTATTTATGCAGTCATTGATTGATTCTTATATGTGCCTCA
ACCAGGGATCAAACCTACAACCTAGGTGTATCTGGAAGACAAGTCTTATCCAATTGAGCT
ACCTTACCAGAGCTGTACATTTTCTTTTCACATTATTTCTCCAATGCTAACTTTTTTTGG
ATATAATTCTTAAAAAGGGAGGTTTTTTCCACCTAGGACTTCAAGGGGGAGGGCAGTTAA
ACGTATTTGAATATAATTATAAATTGTACTTATTTTTAGGAAACTGGAAGGTATGGACGC
CGTAAACAGTATCCAATTTCCTT
>ABGYG461-06|JF459302|ROM 116598|Pteronotus parnellii|DBY-EX7-8
TAAGAACTTTCTTAGGAAAGGGTTCTGTAAATACCTGTTGATGCCTTTCTCTCTAAACCA
TAACAATACCTTATTTACATTCCTGTAAATATCTTAAAAATTTATTGCTTTGAGACGGAA
ATACCAATTTGTTGTTCTACTTATTTATGCAGTCATTGATTGATTCTTATATGTGCCTCA
ACCAGGGATCAAACCTACAACCTAGGTGTATCTGGAAGACAAGTCTTATCCAATTGAGCT
ACCTTACCAGAGCTGTACATTTTCTTTTCACATTATTTCTCCAATGCTAACTTTTTTTGG
ATATAATTCTTAAAAAGGGAGGTTTTTTCCACCTAGGACTTCAAGGGGGAGGGCAGTTAA
ACGTATTTGAATATAATTATAAATTGTACTTATTTTTAGGAAACTGGAAGGTATGGACGC
CGTAAACAGTATCCAATTTCCTT
>ABGYG495-06|JF459294|ROM 116636|Pteronotus parnellii|DBY-EX7-8
TAAGAACTTTCTTAGGAAAGGGTTCTGTAAATACCTGTTGATGCCTTTCTCTCTAAACCA
TAACAATACCTTATTTACATTCCTGTAAATATCTTAAAAATTTATTGCTTTGAGACGGAA
ATACCAATTTGTTGTTCTACTTATTTATGCAGTCATTGATTGATTCTTATATGTGCCTCA
ACCAGGGATCAAACCTACAACCTAGGTGTATCTGGAAGACAAGTCTTATCCAATTGAGCT
ACCTTACCAGAGCTGTACATTTTCTTTTCACATTATTTCTCCAATGCTAACTTTTTTTGG
ATATAATTCTTAAAAAGGGAGGTTTTTTCCACCTAGGACTTCAAGGGGGAGGGCAGTTAA
ACGTATTTGAATATAATTATAAATTGTACTTATTTTTAGGAAACTGGAAGGTATGGACGC
CGTAAACAGTATCCAATTTCCTT
>ABGYG508-06|JF459295|ROM 116650|Pteronotus parnellii|DBY-EX7-8
TAAGAACTTTCTTAGGAAAGGGTTCTGTAAATACCTGTTGATGCCTTTCTCTCTAAACCA
TAACAATACCTTATTTACATTCCTGTAAATATCTTAAAAATTTATTGCTTTGAGACGGAA
ATACCAATTTGTTGTTCTACTTATTTATGCAGTCATTGATTGATTCTTATATGTGCCTCA
ACCAGGGATCAAACCTACAACCTAGGTGTATCTGGAAGACAAGTCTTATCCAATTGAGCT
ACCTTACCAGAGCTGTACATTTTCTTTTCACATTATTTCTNNANNNCTAACTTTTTTTGG
ATATAATTCTTAAAAAGGGAGGTTTTTTCCACCTAGGACTTCAAGGGGGAGGGCAGTTAA
ACGNANNNNAATATAATTATAAATTGTACTTATTTTTAGGAAACNNNNNNNNNNNNNNNN
NNNNNNNNNNNNNNNNNNNNNNN
>ABGYG509-06|JF459296|ROM 116651|Pteronotus parnellii|DBY-EX7-8
TAAGAACTTTCTTAGGAAAGGGTTCTGTAAATACCTGTTGATGCCTTTCTCTCTAAACCA
TAACAATACCTTATTTACATTCCTGTAAATATCTTAAAAATTTATTGCTTTGAGACGGAA
ATACCAATTTGTTGTTCTACTTATTTATGCAGTCATTGATTGATTCTTATATGTGCCTCA
ACCAGGGATCAAACCTACAACCTAGGTGTATCTGGAAGACAAGTCTTATCCAATTGAGCT
ACCTTACCAGAGCTGTACATTTTCTTTTCACATTATTTCTCCAATGCTAACTTTTTTTGG
ATATAATTCTTAAAAAGGGAGGTTTTTTCCACCTAGGACTTCAAGGGGGAGGGCAGTTAA
ACGTATTTGAATATAATTATAAATTGTACTTATTTTTAGGAAACTGGAAGGTATGGACGC
CGTAAACAGTATCCAATTTCCTT
>ABSRA354-06|JF459325|ROM 116943|Pteronotus parnellii|DBY-EX7-8
NNNNNNNNNNNNNNNNNNNNNNNNNNNNNNNNNNNNNNNNNNNNNNNNNNNNNNNNNNNN
TAACAATACCTTGTTTACATTCCTGTAAATATCTTAAAAATTTATTGCTTTGAGACGGAA
ATACCAATTTGTTGTTCTACTTATTTATGCAGTCATTGATTGATTCTTATATGTGCCTCA
ACCAGGGATCAAACCTACAACCTAGGTGTATCTGGAAGACAAGTCTTATCCAATTGAGCT
ACCTTACCAGAGCTGTACATTTTCTTTTCACATTATTTCTCCAATGCTAACTTTTTTTGG
ATATAATTCTTAAAAAGGGAGGTTTTTTCCACCTAGGACTTCAAGGGGGAGGGCAGTTAA
ACGTATTTGAATATAATTATAAATTGTACTTATTTTTAGGAAACTGGAAGGTATGGACGC
CGTAAACAGTATCCAATTTCCTT
>ABSRA438-06|JF459326|ROM 117028|Pteronotus parnellii|DBY-EX7-8
TAAGAACTTTCTTAGGAAAGGGTTCTGTAAATACCTGTTGATGCCTTTCTCTCTAAACCA
TAACAATACCTTATTTACATTCCTGTAAATATCTTAAAAATTTATTGCTTTGAGACGGAA
ATACCAATTTGTTGTTCTACTTATTTATGCAGTCATTGATTGATTCTTATATGTGCCTCA
ACCAGGGATCAAACCTACAACCTAGGTGTATCTGGAAGACAAGTCTTATCCAATTGAGCT
ACCTTACCAGAGCTGTACATTTTCTTTTCACATTATTTCTCCAATGCTAACTTTTTTTGG
ATATAATTCTTAAAAAGGGAGGTTTTTTCCACCTAGGACTTCAAGGGGGAGGGCAGTTAA
ACGTATTTGAATATAATTATAAATTGTACTTATTTTTAGGAAACTGGAAGGTATGGACGC
CGTAAACAGTATCCAATTTCCTT
>ABRMM063-07|JF459336|ROM F39025|Pteronotus parnellii|DBY-EX7-8
TAAGAACTTTCTTAGGAAAGGGTTCTGTAAATACCTGTTGATGCCTTTCTCTCTAAACCA
TAACAATACCTTATTTACATTCCTGTAAATATCTTAAAAATTTATTGCTTTGAGACGGAA
ATACCAATTTGTTGTTCTACTTATTTATGCAGTCATTGATTGATTCTTATATGTGCCTCA
ACCAGGGATCAAACCTACAACCTAGGTGTATCTGGAAGACAAGTCTTATCCAATTGAGCT
ACCTTACCAGAGCTGTACATTTTCTTTTCACATTATTTCTCCAATGCTAACTTTTTTTGG
ATATAATTCTTAAAAAGGGAGGTTTTTTCCACCTAGGACTTCAAGGGGGAGGGCAGTTAA
ACGTATTTGAATATAATTATAAATTGTACTTATTTTTAGGAAACTGGAAGGTATGGACGC
CGTAAACAGTATCCAATTTCCTT
