# Supplementary material for: Diversification and reproductive isolation: cryptic species in the only New World high-duty cycle bat, Pteronotus parnellii
Source: BMC Evol Biol. 2013 Jan 29;13:26. doi: 10.1186/1471-2148-13-26 (PMC3567945; doi:10.1186/1471-2148-13-26)
Supplement: Additional file 4 — RAG2 alignment. [file 1471-2148-13-26-S4.fas]

>ABGYE689-06
TTTTCTCTAAGGATTCCTGCTACCTTCCTCCTCTTCGCTACCCAGCCACCTGCACATTCA
AAGGCAGCTTAGAGTCTGAAAAGCAACAATACATTATCCATGGGGGGAAAACACCAAACA
ATGAGCTTTCAGATAAGATTTATGTCATGTCTGTTGTCTGCAAGAACAACAAAAAAGTTA
CTTTTCGCTGTACTGAGAAAGACTTGGTAGGAGACGTTCCTGAAGCCAGATATGGTCATT
CCATTGACATGGTATATAGTCGAGGGAAGAGCATGGGCGTTGTCTTCGGAGGACGATCAT
ACATACCTTCTGCCCAAAGAACCACAGAAAAATGGAATAGTGTAGCTGACTGCTTGCCCC
ACATTTTCTTGGTGGATCTTGAATTTGGGTGCTCTACATCATACATTCTTCCAGAACTCC
AGGATGGGCTATCTTTTCACGTCTCCATTGCCAGAAATGATACCATTTATATTTTAGGAG
GGCATTCACTTGCCAATAACATCCGCCCTGCCAACCTGTACAGAATAAGGGTTGATCTCC
CCCTGGGTAGCCCAGCTGTGAATTGCACAGTTTTGCCAGGAGGAATCTCTGTCTCCAGTG
CAATCCTGACTCAAACAAACAGTGATGAATTTGTTATTGTGGGTGGCTATCAGCTTGAAA
ACCAAAAAAGAATGGTCTGCAACATCATCTCCCTTGAGGGCAACAAGATAGAAATTCGTG
AGATGGAGACCCCAGATTGGACCCCAGATATTAAGCACAGCAAGCTA
>ABGYE726-06
TTTTCTCTAAGGATTCCTGCTACCTTCCTCCTCTTCGCTACCCAGCCACCTGCACATTCA
AAGGCAGCTTAGAGTCTGAAAAGCAAAAATACATTATCCATGGGGGGAAAACACCAAACA
ATGAGCTTTCAGATAAGATTTATGTCATGTCTGTTGTCTGCAAGAACAACAAAAAAGTTA
CTTTTCGCTGTACTGAGAAAGACTTGGTAGGAGACGTTCCTGAAGCCAGATATGGTCATT
CCATTGACATGGTATATAGTCGAGGGAAGAGCATGGGCGTTGTCTTCGGAGGACGATCAT
ACATACCTTCTGCCCAAAGAACCACAGAAAAATGGAATAGTGTAGCTGACTGCTTGCCCC
ACATTTTCTTGGTGGATCTTGAATTTGGGTGCTCTACATCATACATTCTTCCAGAACTCC
AGGATGGGCTATCTTTTCACGTCTCCATTGCCAGAAATGATACCATTTATATTTTAGGAG
GGCATTCACTTGCCAATAACATCCGCCCTGCCAACCTGTACAGAATAAGGGTTGATCTCC
CCCTGGGTAGCCCAGCTGTGAATTGCACAGTTTTGCCAGGAGGAATCTCTGTCTCCAGTG
CAATCCTGACTCAAACAAACAGTGATGAATTTGTTATTGTGGGTGGCTATCAGCTTGAAA
ACCAAAAAAGAATGGTCTGCAACATCATCTCCCTTGAGGGCAACAAGATAGAAATTCGTG
AGATGGAGACCCCAGATTGGACCCCAGATATTAAGCACAGCAAGCTA
>ABGYE727-06
TTTTCTCTAAGGATTCCTGCTACCTTCCTCCTCTTCGCTACCCAGCCACCTGCACATTCA
AAGGCAGCTTAGAGTCTGAAAAGCAACAATACATTATCCATGGGGGGAAAACACCAAACA
ATGAGCTTTCAGATAAGATTTATGTCATGTCTGTTGTCTGCAAGAACAACAAAAAAGTTA
CTTTTCGCTGTACTGAGAAAGACTTGGTAGGAGACGTTCCTGAAGCCAGATATGGTCATT
CCATTGACATGGTATATAGTCGAGGGAAGAGCATGGGCGTTGTCTTCGGAGGACGATCAT
ACATACCTTCTGCCCAAAGAACCACAGAAAAATGGAATAGTGTAGCTGACTGCTTGCCCC
ACATTTTCTTGGTGGATCTTGAATTTGGGTGCTCTACATCATACATTCTTCCAGAACTCC
AGGATGGGCTATCTTTTCACGTCTCCATTGCCAGAAATGATACCATTTATATTTTAGGAG
GGCATTCACTTGCCAATAACATCCGCCCTGCCAACCTGTACAGAATAAGGGTTGATCTCC
CCCTGGGTAGCCCAGCTGTGAATTGCACAGTTTTGCCAGGAGGAATCTCTGTCTCCAGTG
CAATCCTGACTCAAACAAACAGTGATGAATTTGTTATTGTGGGTGGCTATCAGCTTGAAA
ACCAAAAAAGAATGGTCTGCAACATCATCTCCCTTGAGGGCAACAAGATAGAAATTCGTG
AGATGGAGACCCCAGATTGGACCCCAGATATTAAGCACAGCAAGCTA
>ABGYE728-06
TTTTCTCTAAGGATTCCTGCTACCTTCCTCCTCTTCGCTACCCAGCCACCTGCACATTCA
AAGGCAGCTTAGAGTCTGAAAAGCAACAATACATTATCCATGGGGGGAAAACACCAAACA
ATGAGCTTTCAGATAAGATTTATGTCATGTCTGTTGTCTGCAAGAACAACAAAAAAGTTA
CTTTTCGCTGTACTGAGAAAGACTTGGTAGGAGACGTTCCTGAAGCCAGATATGGTCATT
CCATTGACATGGTATATAGTCGAGGGAAGAGCATGGGCGTTGTCTTCGGAGGACGATCAT
ACATACCTTCTGCCCAAAGAACCACAGAAAAATGGAATAGTGTAGCTGACTGCTTGCCCC
ACATTTTCTTGGTGGATCTTGAATTTGGGTGCTCTACATCATACATTCTTCCAGAACTCC
AGGATGGGCTATCTTTTCACGTCTCCATTGCCAGAAATGATACCATTTATATTTTAGGAG
GGCATTCACTTGCCAATAACATCCGCCCTGCCAACCTGTACAGAATAAGGGTTGATCTCC
CCCTGGGTAGCCCAGCTGTGAATTGCACAGTTTTGCCAGGAGGAATCTCTGTCTCCAGTG
CAATCCTGACTCAAACAAACAGTGATGAATTTGTTATTGTGGGTGGCTATCAGCTTGAAA
ACCAAAAAAGAATGGTCTGCAACATCATCTCCCTTGAGGGCAACAAGATAGAAATTCGTG
AGATGGAGACCCCAGATTGGACCCCAGATATTAAGCACAGCAAGCTN
>ABGYD245-06
TTTTCTCTAAGGATTCCTGCTACCTTCCTCCTCTTCGCTACCCAGCCACCTGCACATTCA
AAGGCAGCTTAGAGTCTGAAAAGCAACAATACATTATCCATGGGGGGAAAACACCAAACA
ATGAGCTTTCAGATAAGATTTATGTCATGTCTGTTGTCTGCAAGAACAACAAAAAAGTTA
CTTTTCGCTGTACTGAGAAAGACTTGGTAGGAGACGTTCCTGAAGCCAGATATGGTCATT
CCATTGACATGGTATATAGTCGAGGGAAGAGCATGGGCGTTGTCTTCGGAGGACGATCNT
ACATACCTTCTGCCCAAAGAACCACAGAAAAATGGAATAGTGTAGCTGACTGCTTGCCCC
ACATTTTCTTGGTGGATCTTGAATTTGGGTGCTCTACATCATACATTCTTCCAGAACTCC
AGGATGGGCTATCTTTTCACGTCTCCATTGCCAGAAATGATACCATTTATATTTTAGGAG
GGCATTCACTTGCCAATAACATCCGCCCTGCCAACCTGTACAGAATAAGGGTTGATCTCC
CCCTGGGTAGCCCAGCTGTGAATTGCACAGTTTTGCCAGGAGGAATCTCTGTCTCCAGTG
CAATCCTGACTCAAACAAACAGTGATGAATTTGTTATTGTGGGTGGCTATCAGCTTGAAA
ACCAAAAAAGAATGGTCTGCAACATCATCTCCCTTGAGGGCAACAAGATAGAAATTCGTG
AGATGGAGACCCCAGATTGGACCCCAGATATTAAGCACNNNNNNNNN
>ABGYD627-06
TTTTCTCTAAGGATTCCTGCTACCTTCCTCCTCTTCGCTACCCAGCCACCTGCACATTCA
AAGGCAGCTTAGAGTCTGAAAAGCAACAATACATTATCCATGGGGGGAAAACACCAAACA
ATGAGCTTTCAGATAAGATTTATGTCATGTCTGTTGTCTGCAAGAACAACAAAAAAGTTA
CTTTTCGCTGTACTGAGAAAGACTTGGTAGGAGACGTTCCTGAAGCCAGATATGGTCATT
CCATTGACATGGTATATAGTCGAGGGAAGAGCATGGGCGTTGTCTTCGGAGGACGATCAT
ACATACCTTCTGCCCAAAGAACCACAGAAAAATGGAATAGTGTAGCTGACTGCTTGCCCC
ACATTTTCTTGGTGGATCTTGAATTTGGGTGCTCTACATCATACATTCTTCCAGAACTCC
AGGATGGTCTATCTTTTCACGTCTCCATTGCCAGAAATGATACCATTTATATTTTAGGAG
GGCATTCACTTGCCAATAACATCCGCCCTGCCAACCTGTACAGAATAAGGGTTGATCTCC
CCCTGGGTAGCCCAGCTGTGAATTGCACAGTTTTGCCAGGAGGAATCTCTGTCTCCAGTG
CAATCCTGACTCAAACAAACAGTGATGAATTTGTTATTGTGGGTGGCTATCAGCTTGAAA
ACCAAAAAAGAATGGTCTGCAACATCATCTCCCTTGAGGGCAACAAGATAGAAATTCGTG
AGATGGAGACCCCAGATTGGACCCCAGATATTAAGCACAGCAAGCTA
>ABGYE792-06
TTTTCTCTAAGGATTCCTGCTACCTTCCTCCTCTTCGCTACCCAGCCACCTGCACATTCA
AAGGCAGCTTAGAGTCTGAAAAGCAACAATACATTATCCATGGGGGGAAAACACCAAACA
ATGAGCTTTCAGATAAGATTTATGTCATGTCTGTTGTCTGCAAGAACAACAAAAAAGTTA
CTTTTCGCTGTACTGAGAAAGACTTGGTAGGAGACGTTCCTGAAGCCAGATATGGTCATT
CCATTGACATGGTATATAGTCGAGGGAAGAGCATGGGCGTTGTCTTCGGAGGACGATCAT
ACATACCTTCTGCCCAAAGAACCACAGAAAAATGGAATAGTGTAGCTGACTGCTTGCCCC
ACATTTTCTTGGTGGATCTTGAATTTGGGTGCTCTACATCATACATTCTTCCAGAACTCC
AGGATGGNCTATCTTTTCACGTCTCCATTGCCAGAAATGATACCATTTATATTTTAGGAG
GGCATTCACTTGCCAATAACATCCGCCCTGCCAACCTGTACAGAATAAGGGTTGATCTCC
CCCTGGGTAGCCCAGCTGTGAATTGCACAGTTTTGCCAGGAGGAATCTCTGTCTCCAGTG
CAATCCTGACTCAAACAAACAGTGATGAATTTGTTATTGTGGGTGGCTATCAGCTTGAAA
ACCAAAAAAGAATGGTCTGCAACATCATCTCCCTTGAGGGCAACAAGATAGAAATTCGTG
AGATGGAGACCCCAGATTGGACCCCAGATATTAAGCACAGCAAGCTA
>ABGYA123-06
TTTTCTCTAAGGATTCCTGCTACCTTCCTCCTCTTCGCTACCCAGCCACCTGCACATTCA
AAGGCAGCTTAGAGTCTGAAAAGCAACAATACATTATCCATGGGGGGAAAACACCAAACA
ATGAGCTTTCAGATAAGATTTATGTCATGTCTGTTGTCTGCAAGAACAACAAAAAAGTTA
CTTTTCGCTGTACTGAGAAAGACTTGGTAGGAGACGTTCCTGAAGCCAGATATGGTCATT
CCATTGACATGGTATATAGTCGAGGGAAGAGCATGGGCGTTGTCTTCGGAGGACGATCAT
ACATACCTTCTGCCCAAAGAACCACAGAAAAATGGAATAGTGTAGCTGACTGCTTGCCCC
ACATTTTCTTGGTGGATCTTGAATTTGGGTGCTCTACATCATACATTCTTCCAGAACTCC
AGGATGGGCTATCTTTTCACGTCTCCATTGCCAGAAATGATACCATTTATATTTTAGGAG
GGCATTCACTTGCCAATAACATCCGCCCTGCCAACCTGTACAGAATAAGGGTTGATCTCC
CCCTGGGTAGCCCAGCTGTGAATTGCACAGTTTTGCCAGGAGGAATCTCTGTCTCCAGTG
CAATCCTGACTCAAACAAACAGTGATGAATTTGTTATTGTGGGTGGCTATCAGCTTGAAA
ACCAAAAAAGAATGGTCTGCAACATCATCTCCCTTGAGGGCAACAAGATAGAAATTCGTG
AGATGGAGACCCCAGATTGGACCCCAGATATTAAGCACAGCAAGCTA
>ABGYC144-06
NNNNNNNNNNNNNNTCCTGCTACCTTCCTCCTCTTCGCTACCCAGCCACCTGCACATTCA
AAGGCAGCTTAGAGTCTGAAAAGCAACAATACATTATCCATGGGGGGAAAACACCAAACA
ATGAGCTTTCAGATAAGATTTATGTCATGTCTGTTGTCTGCAAGAACAACAAAAAAGTTA
CTTTTCGCTGTACTGAGAAAGACTTGGTAGGAGACGTTCCTGAAGCCAGATATGGTCATT
CCATTGACATGGTATATAGTCGAGGGAAGAGCGTGGGCGTTGTCTTCGGAGGACGATCAT
ACATACCTTCTGCCCAAAGAACCACAGAAAAATGGAATAGTGTAGCTGACTGCTTGCCCC
ACATTTTCTTGGTGGATCTTGAATTTGGGTGCTCTACATCATACATTCTTCCAGAACTCC
AGGATGGGCTATCTTTTCACGTCTCCATTGCCAGAAATGATACCATTTATATTTTAGGAG
GGCATTCACTTGCCAATAACATCCGCCCTGCCAACCTGTACAGAATAAGGGTTGATCTCC
CCCTGGGTAGCCCAGCTGTGAATTGCACAGTTTTGCCAGGAGGAATCTCTGTCTCCAGTG
CAATCCTGACTCAAACAAACAGTGATGAATTTGTTATTGTGGGTGGCTATCAGCTTGAAA
ATCAAAAAAGAATGGTCTGCAACATCATCTCCCTTGAGGGCAACAAGATAGAAATTCGTG
AGATGGAGACCCCAGATTGGACCCCAGATATTAAGCACAGCAAGCTN
>ABGYC151-06
TTTTCTCTAAGGATTCCTGCTACCTTCCTCCTCTTCGCTACCCAGCCACCTGCACATTCA
AAGGCAGCTTAGAGTCTGAAAAGCAACAATACATTATCCATGGGGGGAAAACACCAAACA
ATGAGCTTTCAGATAAGATTTATGTCATGTCTGTTGTCTGCAAGAACAACAAAAAAGTTA
CTTTTCGCTGTACTGAGAAAGACTTGGTAGGAGACGTTCCTGAAGCCAGATATGGTCATT
CCATTGACATGGTATATAGTCGAGGGAAGAGCATGGGCGTTGTCTTCGGAGGACGATCAT
ACATACCTTCTGCCCAAAGAACCACAGAAAAATGGAATAGTGTAGCTGACTGCTTGCCCC
ACATTTTCTTGGTGGATCTTGAATTTGGGTGCTCTACATCATACATTCTTCCAGAACTCC
AGGATGGGCTATCTTTTCACGTCTCCATTGCCAGAAATGATACCATTTATATTTTAGGAG
GGCATTCACTTGCCAATAACATCCGCCCTGCCAACCTGTACAGAATAAGGGTTGATCTCC
CCCTGGGTAGCCCAGCTGTGAATTGCACAGTTTTGCCAGGAGGAATCTCTGTCTCCAGTG
CAATCCTGACTCAAACAAACAGTGATGAATTTGTTATTGTGGGTGGCTATCAGCTTGAAA
ACCAAAAAAGAATGGTCTGCAACATCATCTCCCTTGAGGGCAACAAGATAGAAATTCGTG
AGATGGAGACCCCAGATTGGACCCCAGATATTAAGCACAGCAAGCNN
>ABGYA681-06
NTTTCTCTAAGGANTCCTGCTACCTTCCTCCTCTTCGCTACCCAGCCACCTGCACATTCA
AAGGCAGCTTAGAGTCTGAAAAGCAANAATACATTATCCATGGGGGGAAAACACCAAACA
ATGAGCTTTCAGATAAGATTTATGTCATGTCTGTTGTCTGCAAGAACAACAAAAAAGTTA
CTTTTCGCTGTACTGAGAAAGACTTGGTAGGAGACGTTCCTGAAGCCAGATATGGTCATT
CCATTGACATGGTATATAGTCGAGGGAAGAGCATGGGCGTTGTCTTCGGAGGACGATCAT
ACATACCTTCTGCCCAAAGAACCACAGAAAAATGGAATAGTGTAGCTGACTGCTTGCCCC
ACATTTTCTTGGTGGATCTTGAATTTGGGTGCTCTACATCATACATTCTTCCAGAACTCC
AGGATGGGCTATCTTTTCACGTCTCCATTGCCAGAAATGATACCATTTATATTTTAGGAG
GGCATTCACTTGCCAATAACATCCGCCCTGCCAACCTGTACAGAATAAGGGTTGATCTCC
CCCTGGGTAGCCCAGCTGTGAATTGCACAGTTTTGCCAGGAGGAATCTCTGTCTCCAGTG
CAATCCTGACTCAAACAAACAGTGATGAATTTGTTATTGTGGGTGGCTATCAGCTTGAAA
ACCAAAAAAGAATGGTCTGCAACATCATCTCCCTTGAGGGCAACAAGATAGAAATTCGTG
AGATGGAGACCCCAGATTGGACCCCAGATATTAAGCACAGCAAGCTA
>ABGYA756-06
TTTTCTCTAAGGATTCCTGCTACCTTCCTCCTCTTCGCTACCCAGCCACCTGCACATTCA
AAGGCAGCTTAGAGTCTGAAAAGCAACAATACATTATCCATGGGGGGAAAACACCAAACA
ATGAGCTTTCAGATAAGATTTATGTCATGTCTGTTGTCTGCAAGAACAACAAAAAAGTTA
CTTTTCGCTGTACTGAGAAAGACTTGGTAGGAGACGTTCCTGAAGCCAGATATGGTCATT
CCATTGACATGGTATATAGTCGAGGGAAGAGCATGGGCGTTGTCTTCGGAGGACGATCAT
ACATACCTTCTGCCCAAAGAACCACAGAAAAATGGAATAGTGTAGCTGACTGCTTGCCCC
ACATTTTCTTGGTGGATCTTGAATTTGGGTGCTCTACATCATACATTCTTCCAGAACTCC
AGGATGGNCTATCTTTTCACGTCTCCATTGCCAGAAATGATACCATTTATATTTTAGGAG
GGCATTCACTTGCCAATAACATCCGCCCTGCCAACCTGTACAGAATAAGGGTTGATCTCC
CCCTGGGTAGCCCAGCTGTGAATTGCACAGTTTTGCCAGGAGGAATCTCTGTCTCCAGTG
CAATCCTGACTCAAACAAACAGTGATGAATTTGTTATTGTGGGTGGCTATCAGCTTGAAA
ACCAAAAAAGAATGGTCTGCAACATCATCTCCCTTGAGGGCAACAAGATAGAAATTCGTG
AGATGGAGACCCCAGATTGGACCCCAGATATTAAGCACAGCAAGCTA
>ABGYC512-06
TTTTCTCTAAGGATTCCTGCTACCTTCCTCCTCTTCGCTACCCAGCCACCTGCACATTCA
AAGGCAGCTTAGAGTCTGAAAAGCAAAAATACATTATCCATGGGGGGAAAACACCAAACA
ATGAGCTTTCAGATAAGATTTATGTCATGTCTGTTGTCTGCAAGAACAACAAAAAAGTTA
CTTTTCGCTGTACTGAGAAAGACTTGGTAGGAGACGTTCCTGAAGCCAGATATGGTCATT
CCATTGACATGGTATATAGTCGAGGGAAGAGCATGGGCGTTGTCTTCGGAGGACGATCAT
ACATACCTTCTGCCCAAAGAACCACAGAAAAATGGAATAGTGTAGCTGACTGCTTGCCCC
ACATTTTCTTGGTGGATCTTGAATTTGGGTGCTCTACATCATACATTCTTCCAGAACTCC
AGGATGGGCTATCTTTTCACGTCTCCATTGCCAGAAATGATACCATTTATATTTTAGGAG
GGCATTCACTTGCCAATAACATCCGCCCTGCCAACCTGTACAGAATAAGGGTTGATCTCC
CCCTGGGTAGCCCAGCTGTGAATTGCACAGTTTTGCCAGGAGGAATCTCTGTCTCCAGTG
CAATCCTGACTCAANCAAACAGTGATGAATTTGTTATTGTGGGTGGCTATCAGCTTGAAA
ACCAAAAAAGAATGGTCTGCAACATCATCTCCCTTGAGGGCAACAAGATAGAAATTCGTG
AGATGGAGACCCCAGATTGGACCCCAGATATTAAGCACAGCAAGCTA
>ABGYG002-06
TTTTCTCTAAGGATTCCTGCTACCTTCCTCCTCTTCGCTACCCAGCCACCTGCACATTCA
AAGGCAGCTTAGAGTCTGAAAAGCAACAATACATTATCCATGGGGGGAAAACACCAAACA
ATGAGCTTTCAGATAAGATTTATGTCATGTCTGTTGTCTGCAAGAACAACAAAAAAGTTA
CTTTTCGCTGTACTGAGAAAGACTTGGTAGGAGACGTTCCTGAAGCCAGATATGGTCATT
CCATTGACATGGTATATAGTCGAGGGAAGAGCATGGGCGTTGTCTTCGGAGGACGATCAT
ACATACCTTCTGCCCAAAGAACCACAGAAAAATGGAATAGTGTAGCTGACTGCTTGCCCC
ACATTTTCTTGGTGGATCTTGAATTTGGGTGCTCTACATCATACATTCTTCCAGAACTCC
AGGATGGGCTATCTTTTCACGTCTCCATTGCCAGAAATGATACCATTTATATTTTAGGAG
GGCATTCACTTGCCAATAACATCCGCCCTGCCAACCTGTACAGAATAAGGGTTGATCTCC
CCCTGGGTAGCCCAGCTGTGAATTGCACAGTTTTGCCAGGAGGAATCTCTGTCTCCAGTG
CAATCCTGACTCAAACAAACAGTGATGAATTTGTTATTGTGGGTGGCTATCAGCTTGAAA
ACCAAAAAAGAATGGTCTGCAACATCATCTCCCTTGAGGGCAACAAGATAGAAATTCGTG
AGATGGAGACCCCAGATTGGACCCCAGATATTAAGCACAGCAAGCTN
>ABGYG003-06
TTTTCTCTAAGGATTCCTGCTACCTTCCTCCTCTTCGCTACCCAGCCACCTGCACATTCA
AAGGCAGCTTAGAGTCTGAAAAGCAANAATACATTATCCATGGGGGGAAAACACCAAACA
ATGAGCTTTCAGATAAGATTTATGTCATGTCTGTTGTCTGCAAGAACAACAAAAAAGTTA
CTTTTCGCTGTACTGAGAAAGACTTGGTAGGAGACGTTCCTGAAGCCAGATATGGTCATT
CCATTGACATGGTATATAGTCGAGGGAAGAGCATGGGCGTTGTCTTCGGAGGACGATCAT
ACATACCTTCTGCCCAAAGAACCACAGAAAAATGGAATAGTGTAGCTGACTGCTTGCCCC
ACATTTTCTTGGTGGATCTTGAATTTGGGTGCTCTACATCATACATTCTTCCAGAACTCC
AGGATGGGCTATCTTTTCACGTCTCCATTGCCAGAAATGATACCATTTATATTTTAGGAG
GGCATTCACTTGCCAATAACATCCGCCCTGCCAACCTGTACAGAATAAGGGTTGATCTCC
CCCTGGGTAGCCCAGCTGTGAATTGCACAGTTTTGCCAGGAGGAATCTCTGTCTCCAGTG
CAATCCTGACTCAAACAAACAGTGATGAATTTGTTATTGTGGGTGGCTATCAGCTTGAAA
ACCAAAAAAGAATGGTCTGCAACATCATCTCCCTTGAGGGCAACAAGATAGAAATTCGTG
AGATGGAGACCCCAGATTGGACCCCAGATATTAANNNNNNNNNNNNN
>ABGYG028-06
TTTTCTCTAAGGATTCCTGCTACCTTCCTCCTCTTCGCTACCCAGCCACCTGCACATTCA
AAGGCAGCTTAGAGTCTGAAAAGCAACAATACATTATCCATGGGGGGAAAACACCAAACA
ATGAGCTTTCAGATAAGATTTATGTCATGTCTGTTGTCTGCAAGAACAACAAAAAAGTTA
CTTTTCGCTGTACTGAGAAAGACTTGGTAGGAGACGTTCCTGAAGCCAGATATGGTCATT
CCATTGACATGGTATATAGTCGAGGGAAGAGCATGGGCGTTGTCTTCGGAGGACGATCAT
ACATACCTTCTGCCCAAAGAACCACAGAAAAATGGAATAGTGTAGCTGACTGCTTGCCCC
ACATTTTCTTGGTGGATCTTGAATTTGGGTGCTCTACATCATACATTCTTCCAGAACTCC
AGGATGGNCTATCTTTTCACGTCTCCATTGCCAGAAATGATACCATTTATATTTTAGGAG
GGCATTCACTTGCCAATAACATCCGCCCTGCCAACCTGTACAGAATAAGGGTTGATCTCC
CCCTGGGTAGCCCAGCTGTGAATTGCACAGTTTTGCCAGGAGGAATCTCTGTCTCCAGTG
CAATCCTGACTCAAACAAACAGTGATGAATTTGTTATTGTGGGTGGCTATCAGCTTGAAA
ACCAAAAAAGAATGGTCTGCAACATCATCTCCCTTGAGGGCAACAAGATAGAAATTCGTG
AGATGGAGACCCCAGATTGGACCCCAGATATTAAGCACAGCAAGCTN
>ABGYG051-06
NNNNNNNNNNNNNNNNNNNNNNNNNNNNNNNNNNNNNNNNNNNNNNNNNNNNNNNNNNNA
AAGGCAGCTTAGAGTCTGAAAAGCAAAAATACATTATCCATGGGGGGAAAACACCAAACA
ATGAGCTTTCAGATAAGATTTATGTCATGTCTGTTGTCTGCAAGAACAACAAAAAAGTTA
CTTTTCGCTGTACTGAGAAAGACTTGGTAGGAGACGTTCCTGAAGCCAGATATGGTCATT
CCATTGACATGGTATATAGTCGAGGGAAGAGCATGGGCGTTGTCTTCGGAGGACGATCAT
ACATACCTTCTGCCCAAAGAACCACAGAAAAATGGAATAGTGTAGCTGACTGCTTGCCCC
ACATTTTCTTGGTGGATCTTGAATTTGGGTGCTCTACATCATACATTCTTCCAGAACTCC
AGGATGGGCTATCTTTTCACGTCTCCATTGCCAGAAATGATACCATTTATATTTTAGGAG
GGCATTCACTTGCCAATAACATCCGCCCTGCCAACCTGTACAGAATAAGGGTTGATCTCC
CCCTGGGTAGCCCAGCTGTGAATTGCACAGTTTTGCCAGGAGGAATCTCTGTCTCCAGTG
CAATCCTGACTCAAACAAACAGTGATGAATTTGTTATTGTGGGTGGCTATCAGCTTGAAA
ACCAAAAAAGAATGGTCTGCAACATCATCTCCCTTGAGGGCAACAAGATAGAAATTCGTG
AGATGGAGACCCCAGATTGGACCCCAGATATTAAGCACAGCAAGCTA
>ABGYE765-06
NNNNNNNNNNNNNNTCCTGCTACCTTCCTCCTCTTCGCTACCCAGCCACCTGCACATTCA
AAGGCAGCTTAGAGTCTGAAAAGCAACAATACATTATCCATGGGGGGAAAACACCAAACA
ATGAGCTTTCAGATAAGATTTATGTCATGTCTGTTGTCTGCAAGAACAACAAAAAAGTTA
CTTTTCGCTGTACTGAGAAAGACTTGGTAGGAGACGTTCCTGAAGCCAGATATGGTCATT
CCATTGACATGGTATATAGTCGAGGGAAGAGCATGGGCGTTGTCTTCGGAGGACGATCAT
ACATACCTTCTGCCCAAAGAACCACAGAAAAATGGAATAGTGTAGCTGACTGCTTGCCCC
ACATTTTCTTGGTGGATCTTGAATTTGGGTGCTCTACATCATACATTCTTCCAGAACTCC
AGGATGGGCTATCTTTTCACGTCTCCATTGCCAGAAATGATACCATTTATATTTTAGGAG
GGCATTCACTTGCCAATAACATCCGCCCTGCCAACCTGTACAGAATAAGGGTTGATCTCC
CCCTGGGTAGCCCAGCTGTGAATTGCACAGTTTTGCCAGGAGGAATCTCTGTCTCCAGTG
CAATCCTGACTCAAACAAACAGTGATGAATTTGTTATTGTGGGTGGCTATCAGCTTGAAA
ACCAAAAAAGAATGGTCTGCAACATCATCTCCCTTGAGGGCAACAAGATAGAAATTCGTG
AGATGGAGACCCCAGATTGGACCCCAGATATTAAGCACAGCAAGCTA
>ABGYG396-06
NTTTCTCTAAGGATTCCTGCTACCTTCCTCCTCTTCGCTACCCAGCCACCTGCACATTCA
AAGGCAGCTTAGAGTCTGAAAAGCAACAATACATTATCCATGGGGGGAAAACACCAAACA
ATGAGCTTTCAGATAAGATTTATGTCATGTCTGTTGTCTGCAAGAACAACAAAAAAGTTA
CTTTTCGCTGTACTGAGAAAGACTTGGTAGGAGACGTTCCTGAAGCCAGATATGGTCATT
CCATTGACATGGTATATAGTCGAGGGAAGAGCATGGGCGTTGTCTTCGGAGGACGATCAT
ACATACCTTCTGCCCAAAGAACCACAGAAAAATGGAATAGTGTAGCTGACTGCTTGCCCC
ACATTTTCTTGGTGGATCTTGAATTTGGGTGCTCTACATCATACATTCTTCCAGAACTCC
AGGATGGGCTATCTTTTCACGTCTCCATTGCCAGAAATGATACCATTTATATTTTAGGAG
GGCATTCACTTGCCAATAACATCCGCCCTGCCAACCTGTACAGAATAAGGGTTGATCTCC
CCCTGGGTAGCCCAGCTGTGAATTGCACAGTTTTGCCAGGAGGAATCTCTGTCTCCAGTG
CAATCCTGACTCAAACAAACAGTGATGAATTTGTTATTGTGGGTGGCTATCAGCTTGAAA
ACCAAAAAAGAATGGTCTGCAACATCATCTCCCTTGAGGGCAACAAGATAGAAATTCGTG
AGATGGAGACCCCAGATTGGACCCCAGATATTAAGCACAGCAAGCTN
>ABGYG418-06
TTTTCTCTAAGGATTCCTGCTACCTTCCTCCTCTTCGCTACCCAGCCACCTGCACATTCA
AAGGCAGCTTAGAGTCTGAAAAGCAACAATACATTATCCATGGGGGGAAAACACCAAACA
ATGAGCTTTCAGATAAGATTTATGTCATGTCTGTTGTCTGCAAGAACAACAAAAAAGTTA
CTTTTCGCTGTACTGAGAAAGACTTGGTAGGAGACGTTCCTGAAGCCAGATATGGTCATT
CCATTGACATGGTATATAGTCGAGGGAAGAGCATGGGCGTTGTCTTCGGAGGACGATCAT
ACATACCTTCTGCCCAAAGAACCACAGAAAAATGGAATAGTGTAGCTGACTGCTTGCCCC
ACATTTTCTTGGTGGATCTTGAATTTGGGTGCTCTACATCATACATTCTTCCAGAACTCC
AGGATGGGCTATCTTTTCACGTCTCCATTGCCAGAAATGATACCATTTATATTTTAGGAG
GGCATTCACTTGCCAATAACATCCGCCCTGCCAACCTGTACAGAATAAGGGTTGATCTCC
CCCTGGGTAGCCCAGCTGTGAATTGCACAGTTTTGCCAGGAGGAATCTCTGTCTCCAGTG
CAATCCTGACTCAAACAAACAGTGATGAATTTGTTATTGTGGGTGGCTATCAGCTTGAAA
ACCAAAAAAGAATGGTCTGCAACATCATCTCCCTTGAGGGCAACAAGATAGAAATTCGTG
AGATGGAGACCCCAGATTGGACCCCAGATATTAAGCACAGCAAGCTA
>ABGYE091-06
TTTTCTCTAAGGATTCCTGCTACCTTCCTCCTCTTCGCTACCCAGCCACCTGCACATTCA
AAGGCAGCTTAGAGTCTGAAAAGCAACAATACATTATCCATGGGGGGAAAACACCAAACA
ATGAGCTTTCAGATAAGATTTATGTCATGTCTGTTGTCTGCAAGAACAACAAAAAAGTTA
CTTTTCGCTGTACTGAGAAAGACTTGGTAGGAGACGTTCCTGAAGCCAGATATGGTCATT
CCATTGACATGGTATATAGTCGAGGGAAGAGCATGGGCGTTGTCTTCGGAGGACGATCAT
ACATACCTTCTGCCCAAAGAACCACAGAAAAATGGAATAGTGTAGCTGACTGCTTGCCCC
ACATTTTCTTGGTGGATCTTGAATTTGGGTGCTCTACATCATACATTCTTCCAGAACTCC
AGGATGGGCTATCTTTTCACGTCTCCATTGCCAGAAATGATACCATTTATATTTTAGGAG
GGCATTCACTTGCCAATAACATCCGCCCTGCCAACCTGTACAGAATAAGGGTTGATCTCC
CCCTGGGTAGCCCAGCTGTGAATTGCACAGTTTTGCCAGGAGGAATCTCTGTCTCCAGTG
CAATCCTGACTCAAACAAACAGTGATGAATTTGTTATTGTGGGTGGCTATCAGCTTGAAA
ACCAAAAAAGAATGGTCTGCAACATCATCTCCCTTGAGGGCAACAAGATAGAAATTCGTG
AGATGGAGACCCCAGATTGGACCCCAGATATTAAGCACAGCAAGCTA
>ABGYE806-06
TTTTCTCTAAGGATTCCTGCTACCTTCCTCCTCTTCGCTACCCAGCCACCTGCACATTCA
AAGGCAGCTTAGAGTCTGAAAAGCAACAATACATTATCCATGGGGGGAAAACACCAAACA
ATGAGCTTTCAGATAAGATTTATGTCATGTCTGTTGTCTGCAAGAACAACAAAAAAGTTA
CTTTTCGCTGTACTGAGAAAGACTTGGTAGGAGACGTTCCTGAAGCCAGATATGGTCATT
CCATTGACATGGTATATAGTCGAGGGAAGAGCATGGGCGTTGTCTTCGGAGGACGATCAT
ACATACCTTCTGCCCAAAGAACCACAGAAAAATGGAATAGTGTAGCTGACTGCTTGCCCC
ACATTTTCTTGGTGGATCTTGAATTTGGGTGCTCTACATCATACATTCTTCCAGAACTCC
AGGATGGGCTATCTTTTCACGTCTCCATTGCCAGAAATGATACCATTTATATTTTAGGAG
GGCATTCACTTGCCAATAACATCCGCCCTGCCAACCTGTACAGAATAAGGGTTGATCTCC
CCCTGGGTAGCCCAGCTGTGAATTGCACAGTTTTGCCAGGAGGAATCTCTGTCTCCAGTG
CAATCCTGACTCAAACAAACAGTGATGAATTTGTTATTGTGGGTGGCTATCAGCTTGAAA
ACCAAAAAAGAATGGTCTGCAACATCATCTCCCTTGAGGGCAACAAGATAGAAATTCGTG
AGATGGAGACCCCAGATTGGACCCCAGATATTAAGCACAGCAAGCTN
>ABGYE216-06
TTTTCTCTAAGGATTCCTGCTACCTTCCTCCTCTTCGCTACCCAGCCACCTGCACATTCA
AAGGCAGCTTAGAGTCTGAAAAGCAACAATACATTATCCATGGGGGGAAAACACCAAACA
ATGAGCTTTCAGATAAGATTTATGTCATGTCTGTTGTCTGCAAGAACAACAAAAAAGTTA
CTTTTCGCTGTACTGAGAAAGACTTGGTAGGAGACGTTCCTGAAGCCAGATATGGTCATT
CCATTGACATGGTATATAGTCGAGGGAAGAGCATGGGCGTTGTCTTCGGAGGACGATCAT
ACATACCTTCTGCCCAAAGAACCACAGAAAAATGGAATAGTGTAGCTGACTGCTTGCCCC
ACATTTTCTTGGTGGATCTTGAATTTGGGTGCTCTACATCATACATTCTTCCAGAACTCC
AGGATGGGCTATCTTTTCACGTCTCCATTGCCAGAAATGATACCATTTATATTTTAGGAG
GGCATTCACTTGCCAATAACATCCGCCCTGCCAACCTGTACAGAATAAGGGTTGATCTCC
CCCTGGGTAGCCCAGCTGTGAATTGCACAGTTTTGCCAGGAGGAATCTCTGTCTCCAGTG
CAATCCTGACTCAAACAAACAGTGATGAATTTGTTATTGTGGGTGGCTATCAGCTTGAAA
ACCAAAAAAGAATGGTCTGCAANATCATCTCCCTTGAGGGCAACAAGATAGAAATTCGTG
AGATGGAGACCCCAGATTGGACCCCAGATATTAAGCACAGCAAGCTA
>ABGYC307-06
NTTTCTCTAAGGATTCCTGCTACCTTCCTCCTCTTCGCTACCCAGCCACCTGCACATTCA
AAGGCAGCTTAGAGTCTGAAAAGCAACAATACATTATCCATGGGGGGAAAACACCAAACA
ATGAGCTTTCAGATAAGATTTATGTCATGTCTGTTGTCTGCAAGAACAACAAAAAAGTTA
CTTTTCGCTGTACTGAGAAAGACTTGGTAGGAGACGTTCCTGAAGCCAGATATGGTCATT
CCATTGACATGGTATATAGTCGAGGGAAGAGCATGGGCGTTGTCTTCGGAGGACGATCAT
ACATACCTTCTGCCCAAAGAACCACAGAAAAATGGAATAGTGTAGCTGACTGCTTGCCCC
ACATTTTCTTGGTGGATCTTGAATTTGGGTGCTCTACATCATACATTCTTCCAGAACTCC
AGGATGGGCTATCTTTTCACGTCTCCATTGCCAGAAATGATACCATTTATATTTTAGGAG
GGCATTCACTTGCCAATAACATCCGCCCTGCCAACCTGTACAGAATAAGGGTTGATCTCC
CCCTGGGTAGCCCAGCTGTGAATTGCACAGTTTTGCCAGGAGGAATCTCTGTCTCCAGTG
CAATCCTGACTCAAACAAACAGTGATGAATTTGTTATTGTGGGTGGCTATCAGCTTGAAA
ACCAAAAAAGAATGGTCTGCAACATCATCTCCCTTGAGGGCAACAAGATAGAAATTCGTG
AGATGGAGACCCCAGATTGGACCCCAGATATTAAGCACAGCAAGCTN
>ABGYC373-06
NNNNNNNNNNNNNNTCCTGCTACCTTCCTCCTCTTCGCTACCCAGCCACCTGCACATTCA
AAGGCAGCTTAGAGTCTGAAAAGCAACAATACATTATCCATGGGGGGAAAACACCAAACA
ATGAGCTTTCAGATAAGATTTATGTCATGTCTGTTGTCTGCAAGAACAACAAAAAAGTTA
CTTTTCGCTGTACTGAGAAAGACTTGGTAGGAGACGTTCCTGAAGCCAGATATGGTCATT
CCATTGACATGGTATATAGTCGAGGGAAGAGCATGGGCGTTGTCTTCGGAGGACGATCAT
ACATACCTTCTGCCCAAAGAACCACAGAAAAATGGAATAGTGTAGCTGACTGCTTGCCCC
ACATTTTCTTGGTGGATCTTGAATTTGGGTGCTCTACATCATACATTCTTCCAGAACTCC
AGGATGGGCTATCTTTTCACGTCTCCATTGCCAGAAATGATACCATTTATATTTTAGGAG
GGCATTCACTTGCCAATAACATCCGCCCTGCCAACCTGTACAGAATAAGGGTTGATCTCC
CCCTGGGTAGCCCAGCTGTGAATTGCACAGTTTTGCCAGGAGGAATCTCTGTCTCCAGTG
CAATCCTGACTCAAACAAACAGTGATGAATTTGTTATTGTGGGTGGCTATCAGCTTGAAA
ACCAAAAAAGAATGGTCTGCAACATCATCTCCCTTGAGGGCAACAAGATAGAAATTCGTG
AGATGGAGACCCCAGATTGGACCCCAGATATTAAGCACAGCAAGCTN
>ABGYE470-06
NNNNNNNNNNNNNNNNNNNNNNNNNNNNNNNNNNNNNNNNNNNNNNNNNNNNNNNNNNNN
NNNNNNNNNNNNNNNNNNNNNNNNNNCAATACATTATCCATGGGGGGAAAACACCAAACA
ATGAGCTTTCAGATAAGATTTATGTCATGTCTGTTGTCTGCAAGAACAACAAAAAAGTTA
CTTTTCGCTGTACTGAGAAAGACTTGGTAGGAGACGTTCCTGAAGCCAGATATGGTCATT
CCATTGACATGGTATATAGTCGAGGGAAGAGCATGGGCGTTGTCTTCGGAGGACGATCAT
ACATACCTTCTGCCCAAAGAACCACAGAAAAATGGAATAGTGTAGCTGACTGCTTGCCCC
ACATTTTCTTGGTGGATCTTGAATTTGGGTGCTCTACATCATACATTCTTCCAGAACTCC
AGGATGGGCTATCTTTTCACGTCTCCATTGCCAGAAATGATACCATTTATATTTTAGGAG
GGCATTCACTTGCCAATAACATCCGCCCTGCCAACCTGTACAGAATAAGGGTTGATCTCC
CCCTGGGTAGCCCAGCTGTGAATTGCACAGTTTTGCCAGGAGGAATCTCTGTCTCCAGTG
CAATCCTGACTCAAACAAACAGTGATGAATTTGTTATTGTGGGTGGCTATCAGCTTGAAA
ACCAAAAAAGAATGGTCTGCAACATCATCTCCCTTGAGGGCAACAAGATAGAAATTCGTG
AGATGGAGACCCCAGATTGGACCCCAGATATTAAGCACAGCAAGCTA
>ABRMM063-07
TTTTCTCTAAGGATTCCTGCTACCTTCCTCCTCTTCGCTACCCAGCCACCTGCACATTCA
AAGGCAGCTTAGAGTCTGAAAAGCAACAATACATTATCCATGGGGGGAAAACACCAAACA
ATGAGCTTTCAGATAAGATTTATGTCATGTCTGTTGTCTGCAAGAACAACAAAAAAGTTA
CTTTTCGCTGTACTGAGAAAGACTTGGTAGGAGACGTTCCTGAAGCCAGATATGGTCATT
CCATTGACATGGTATATAGTCGAGGGAAGAGCATGGGCGTTGTCTTCGGAGGACGATCAT
ACATACCTTCTGCCCAAAGAACCACAGAAAAATGGAATAGTGTAGCTGACTGCTTGCCCC
ACATTTTCTTGGTGGATCTTGAATTTGGGTGCTCTACATCATACATTCTTCCAGAACTCC
AGGATGGGCTATCTTTTCACGTCTCCATTGCCAGAAATGATACCATTTATATTTTAGGAG
GGCATTCACTTGCCAATAACATCCGCCCTGCCAACCTGTACAGAATAAGGGTTGATCTCC
CCCTGGGTAGCCCAGCTGTGAATTGCACAGTTTTGCCAGGAGGAATCTCTGTCTCCAGTG
CAATCCTGACTCAAACAAACAGTGATGAATTTGTTATTGTGGGTGGCTATCAGCTTGAAA
ACCAAAAAAGAATGGTCTGCAACATCATCTCCCTTGAGGGCAACAAGATAGAAATTCGTG
AGATGGAGACCCCAGATTGGACCCCAGATATTAAGCACAGCAAGCTN
>BCBNT824-06
TTTTCTCTAAGGATTCCTGCTACCTTCCTCCTCTTCGCTACCCAGCCACCTGCACATTCA
AAGGCAGCTTAGAGTCTGAAAAGCAACAATACATTATCCATGGGGGGAAAACACCAAACA
ATGAGCTTTCAGATAAGATTTATGTCATGTCTGTTGTCTGCAAGAACAACAAAAAAGTTA
CTTTTCGCTGTACTGAGAAAGACTTGGTAGGAGACGTTCCTGAAGCCAGATATGGTCATT
CCATTGACATGGTATATAGTCGAGGGAAGAGCATGGGCGTTGTCTTCGGAGGACGATCAT
ACATACCTTCTGCCCAAAGAACCACAGAAAAATGGAATAGTGTAGCTGACTGCTTGCCCC
ACATTTTCTTGGTGGATCTTGAATTTGGGTGCTCTACATCATACATTCTTCCAGAACTCC
AGGATGGGCTATCTTTTCACGTCTCCATTGCCAGAAATGATACCATTTATATTTTAGGAG
GGCATTCACTTGCCAATAACATCCGCCCTGCCAACCTGTACAGAATAAGGGTTGATCTCC
CCCTGGGTAGCCCAGCTGTGAATTGCACAGTTTTGCCAGGAGGAATCTCTGTCTCCAGTG
CAATCCTGACTCAAACAAACAGTGATGAATTTGTTATTGTGGGTGGCTATCAGCTTGAAA
ACCAAAAAAGAATGGTCTGCAACATCATCTCCCTTGAGGGCAACAAGATAGAAATTCGTG
AGATGGAGACCCCAGATTGGACCCCAGATATTAAGCACAGCAAGCTN
>ABGYE364-06
TTTTCTCTAAGGATTCCTGCTACCTTCCTCCTCTTCGCTACCCAGCCACCTGCACATTCA
AAGGCAGCTTAGAGTCTGAAAAGCAACAATACATTATCCATGGGGGGAAAACACCAAACA
ATGAGCTTTCAGATAAGATTTATGTCATGTCTGTTGTCTGCAAGAACAACAAAAAAGTTA
CTTTTCGCTGTACTGAGAAAGACTTGGTAGGAGACGTTCCTGAAGCCAGATATGGTCATT
CCATTGACATGGTATATAGTCGAGGGAAGAGCATGGGCGTTGTCTTCGGAGGACGATCAT
ACATACCTTCTGCCCAAAGAACCACAGAAAAATGGAATAGTGTAGCTGACTGCTTGCCCC
ACATTTTCTTGGTGGATCTTGAATTTGGGTGCTCTACATCATACATTCTTCCAGAACTCC
AGGATGGGCTATCTTTTCACGTCTCCATTGCCAGAAATGATACCATTTATATTTTAGGAG
GGCATTCACTTGCCAATAACATCCGCCCTGCCAACCTGTACAGAATAAGGGTTGATCTCC
CCCTGGGTAGCCCAGCTGTGAATTGCACAGTTTTGCCAGGAGGAATCTCTGTCTCCAGTG
CAATCCTGACTCAAACAAACAGTGATGAATTTGTTATTGTGGGTGGCTATCAGCTTGAAA
ACCAAAAAAGAATGGTCTGCAACATCATCTCCCTTGAGGGCAACAAGATAGAAATTCGTG
AGATGGAGACCCCAGATTGGACCCCAGATATTAAGCACAGCAAGCTA
>ABGYE793-06
TTTTCTCTAAGGATTCCTGCTACCTTCCTCCTCTTCGCTACCCAGCCACCTGCACATTCA
AAGGCAGCTTAGAGTCTGAAAAGCAACAATACATTATCCATGGGGGGAAAACACCAAACA
ATGAGCTTTCAGATAAGATTTATGTCATGTCTGTTGTCTGCAAGAACAACAAAAAAGTTA
CTTTTCGCTGTACTGAGAAAGACTTGGTAGGAGACGTTCCTGAAGCCAGATATGGTCATT
CCATTGACATGGTATATAGTCGAGGGAAGAGCATGGGCGTTGTCTTCGGAGGACGATCAT
ACATACCTTCTGCCCAAAGAACCACAGAAAAATGGAATAGTGTAGCTGACTGCTTGCCCC
ACATTTTCTTGGTGGATCTTGAATTTGGGTGCTCTACATCATACATTCTTCCAGAACTCC
AGGATGGNCTATCTTTTCACGTCTCCATTGCCAGAAATGATACCATTTATATTTTAGGAG
GGCATTCACTTGCCAATAACATCCGCCCTGCCAACCTGTACAGAATAAGGGTTGATCTCC
CCCTGGGTAGCCCAGCTGTGAATTGCACAGTTTTGCCAGGAGGAATCTCTGTCTCCAGTG
CAATCCTGACTCAAACAAACAGTGATGAATTTGTTATTGTGGGTGGCTATCAGCTTGAAA
ACCAAAAAAGAATGGTCTGCAACATCATCTCCCTTGAGGGCAACAAGATAGAAATTCGTG
AGATGGAGACCCCAGATTGGACCCCAGATATTAAGCACAGCAAGCTA
>ABGYG370-06
TTTTCTCTAAGGATTCCTGCTACCTTCCTCCTCTTCGCTACCCAGCCACCTGCACATTCA
AAGGCAGCTTAGAGTCTGAAAAGCAACAATACATTATCCATGGGGGGAAAACACCAAACA
ATGAGCTTTCAGATAAGATTTATGTCATGTCTGTTGTCTGCAAGAACAACAAAAAAGTTA
CTTTTCGCTGTACTGAGAAAGACTTGGTAGGAGACGTTCCTGAAGCCAGATATGGTCATT
CCATTGACATGGTATATAGTCGAGGGAAGAGCGTGGGCGTTGTCTTCGGAGGACGATCAT
ACATACCTTCTGCCCAAAGAACCACAGAAAAATGGAATAGTGTAGCTGACTGCTTGCCCC
ACATTTTCTTGGTGGATCTTGAATTTGGGTGCTCTACATCATACATTCTTCCAGAACTCC
AGGATGGGCTATCTTTTCACGTCTCCATTGCCAGAAATGATACCATTTATATTTTAGGAG
GGCATTCACTTGCCAATAACATCCGCCCTGCCAACCTGTACAGAATAAGGGTTGATCTCC
CCCTGGGTAGCCCAGCTGTGAATTGCACAGTTTTGCCAGGAGGAATCTCTGTCTCCAGTG
CAATCCTGACTCAAACAAACAGTGATGAATTTGTTATTGTGGGTGGCTATCAGCTTGAAA
ATCAAAAAAGAATGGTCTGCAACATCATCTCCCTTGAGGGCAACAAGATAGAAATTCGTG
AGATGGAGACCCCAGATTGGACCCCAGATATTAAGCACAGCAAGCTN
>ABSRA438-06
TTTTCTCTAAGGATTCCTGCTACCTTCCTCCTCTTCGCTACCCAGCCACCTGCACATTCA
AAGGCAGCTTAGAGTCTGAAAAGCAACAATACATTATCCATGGGGGGAAAACACCAAACA
ATGAGCTTTCAGATAAGATTTATGTCATGTCTGTTGTCTGCAAGAACAACAAAAAAGTTA
CTTTTCGCTGTACTGAGAAAGACTTGGTAGGAGACGTTCCTGAAGCCAGATATGGTCATT
CCATTGACATGGTATATAGTCGAGGGAAGAGCATGGGCGTTGTCTTCGGAGGACGATCAT
ACATACCTTCTGCCCAAAGAACCACAGAAAAATGGAATAGTGTAGCTGACTGCTTGCCCC
ACATTTTCTTGGTGGATCTTGAATTTGGGTGCTCTACATCATACATTCTTCCAGAACTCC
AGGATGGGCTATCTTTTCACGTCTCCATTGCCAGAAATGATACCATTTATATTTTAGGAG
GGCATTCACTTGCCAATAACATCCGCCCTGCCAACCTGTACAGAATAAGGGTTGATCTCC
CCCTGGGTAGCCCAGCTGTGAATTGCACAGTTTTGCCAGGAGGAATCTCTGTCTCCAGTG
CAATCCTGACTCAAACAAACAGTGATGAATTTGTTATTGTGGGTGGCTATCAGCTTGAAA
ACCAAAAAAGAATGGTCTGCAACATCATCTCCCTTGAGGGCAACAAGATAGAAATTCGTG
AGATGGAGACCCCAGATTGGACCCCAGATATTAAGCACAGCAANNNN
>ABGYG461-06
NNNNNNNNNNNNNNTCCTGCTACCTTCCTCCTCTTCGCTACCCAGCCACCTGCACATTCA
AAGGCAGCTTAGAGTCTGAAAAGCAACAATACATTATCCATGGGGGGAAAACACCAAACA
ATGAGCTTTCAGATAAGATTTATGTCATGTCTGTTGTCTGCAAGAACAACAAAAAAGTTA
CTTTTCGCTGTACTGAGAAAGACTTGGTAGGAGACGTTCCTGAAGCCAGATATGGTCATT
CCATTGACATGGTATATAGTCGAGGGAAGAGCATGGGCGTTGTCTTCGGAGGACGATCAT
ACATACCTTCTGCCCAAAGAACCACAGAAAAATGGAATAGTGTAGCTGACTGCTTGCCCC
ACATTTTCTTGGTGGATCTTGAATTTGGGTGCTCTACATCATACATTCTTCCAGAACTCC
AGGATGGGCTATCTTTTCACGTCTCCATTGCCAGAAATGATACCATTTATATTTTAGGAG
GGCATTCACTTGCCAATAACATCCGCCCTGCCAACCTGTACAGAATAAGGGTTGATCTCC
CCCTGGGTAGCCCAGCTGTGAATTGCACAGTTTTGCCAGGAGGAATCTCTGTCTCCAGTG
CAATCCTGACTCAAACAAACAGTGATGAATTTGTTATTGTGGGTGGCTATCAGCTTGAAA
ACCAAAAAAGAATGGTCTGCAACATCATCTCCCTTGAGGGCAACAAGATAGAAATTCGTG
AGATGGAGACCCCAGATTGGACCCCAGATATTAANCACAGCAAGCTA
>ABGYE446-06
TTTTCTCTAAGGATTCCTGCTACCTTCCTCCTCTTCGCTACCCAGCCACCTGCACATTCA
AAGGCAGCTTAGAGTCTGAAAAGCAACAATACATTATCCATGGGGGGAAAACACCAAACA
ATGAGCTTTCAGATAAGATTTATGTCATGTCTGTTGTCTGCAAGAACAACAAAAAAGTTA
CTTTTCGCTGTACTGAGAAAGACTTGGTAGGAGACGTTCCTGAAGCCAGATATGGTCATT
CCATTGACATGGTATATAGTCGAGGGAAGAGCATGGGCGTTGTCTTCGGAGGACGATCAT
ACATACCTTCTGCCCAAAGAACCACAGAAAAATGGAATAGTGTAGCTGACTGCTTGCCCC
ACATTTTCTTGGTGGATCTTGAATTTGGGTGCTCTACATCATACATTCTTCCAGAACTCC
AGGATGGGCTATCTTTTCACGTCTCCATTGCCAGAAATGATACCATTTATATTTTAGGAG
GGCATTCACTTGCCAATAACATCCGCCCTGCCAACCTGTACAGAATAAGGGTTGATCTCC
CCCTGGGTAGCCCAGCTGTGAATTGCACAGTTTTGCCAGGAGGAATCTCTGTCTCCAGTG
CAATCCTGACTCAAACAAACAGTGATGAATTTGTTATTGTGGGTGGCTATCAGCTTGAAA
ACCAAAAAAGAATGGTCTGCAACATCATCTCCCTTGAGGGCAACAAGATAGAAATTCGTG
AGATGGAGACCCCAGATTGGACCCCAGATATTAAGCACAGCAAGCTN
>ABGYF275-06
TTTTCTCTAAGGATTCCTGCTACCTTCCTCCTCTTCGCTACCCAGCCACCTGCACATTCA
AAGGCAGCTTAGAGTCTGAAAAGCAACAATACATTATCCATGGGGGGAAAACACCAAACA
ATGAGCTTTCAGATAAGATTTATGTCATGTCTGTTGTCTGCAAGAACAACAAAAAAGTTA
CTTTTCGCTGTACTGAGAAAGACTTGGTAGGAGACGTTCCTGAAGCCAGATATGGTCATT
CCATTGACATGGTATATAGTCGAGGGAAGAGCATGGGCGTTGTCTTCGGAGGACGATCNT
ACATACCTTCTGCCCAAAGAACCACAGAAAAATGGAATAGTGTAGCTGACTGCTTGCCCC
ACATTTTCTTGGTGGATCTTGAATTTGGGTGCTCTACATCATACATTCTTCCAGAACTCC
AGGATGGGCTATCTTTTCACGTCTCCATTGCCAGAAATGATACCATTTATATTTTAGGAG
GGCATTCACTTGCCAATAACATCCGCCCTGCCAACCTGTACAGAATAAGGGTTGATCTCC
CCCTGGGTAGCCCAGCTGTGAATTGCACAGTTTTGCCAGGAGGAATCTCTGTCTCCAGTG
CAATCCTGACTCAAACAAACAGTGATGAATTTGTTATTGTGGGTGGCTATCAGCTTGAAA
ACCAAAAAAGAATGGTCTGCAANATCATCTCCCTTGAGGGCAACAAGATAGAAATTCGTG
AGATGGAGACCCCAGATTGGACCCCAGATATTAAGCACAGCAAGCTN
>ABGYF182-06
TTTTCTCTAAGGATTCCTGCTACCTTCCTCCTCTTCGCTACCCAGCCACCTGCACATTCA
AAGGCAGCTTAGAGTCTGAAAAGCAACAATACATTATCCATGGGGGGAAAACACCAAACA
ATGAGCTTTCAGATAAGATTTATGTCATGTCTGTTGTCTGCAAGAACAACAAAAAAGTTA
CTTTTCGCTGTACTGAGAAAGACTTGGTAGGAGACGTTCCTGAAGCCAGATATGGTCATT
CCATTGACATGGTATATAGTCGAGGGAAGAGCATGGGCGTTGTCTTCGGAGGACGATCAT
ACATACCTTCTGCCCAAAGAACCACAGAAAAATGGAATAGTGTAGCTGACTGCTTGCCCC
ACATTTTCTTGGTGGATCTTGAATTTGGGTGCTCTACATCATACATTCTTCCAGAACTCC
AGGATGGGCTATCTTTTCACGTCTCCATTGCCAGAAATGATACCATTTATATTTTAGGAG
GGCATTCACTTGCCAATAACATCCGCCCTGCCAACCTGTACAGAATAAGGGTTGATCTCC
CCCTGGGTAGCCCAGCTGTGAATTGCACAGTTTTGCCAGGAGGAATCTCTGTCTCCAGTG
CAATCCTGACTCAAACAAACAGTGATGAATTTGTTATTGTGGGTGGCTATCAGCTTGAAA
ACCAAAAAAGAATGGTCTGCAACATCATCTCCCTTGAGGGCAACAAGATAGAAATTCGTG
AGATGGAGACCCCAGATTGGACCCCAGATATTAAGCACAGCAAGCTN
>BCBNT767-06
TTTTCTCTAAGGATTCCTGCTACCTTCCTCCTCTTCGCTACCCAGCCACCTGCACATTCA
AAGGCAGCTTAGAGTCTGAAAAGCAACAATACATTATCCATGGGGGGAAAACACCAAACA
ATGAGCTTTCAGATAAGATTTATGTCATGTCTGTTGTCTGCAAGAACAACAAAAAAGTTA
CTTTTCGCTGTACTGAGAAAGACTTGGTAGGAGACGTTCCTGAAGCCAGATATGGTCATT
CCATTGACATGGTATATAGTCGAGGGAAGAGCATGGGCGTTGTCTTCGGAGGACGATCAT
ACATACCTTCTGCCCAAAGAACCACAGAAAAATGGAATAGTGTAGCTGACTGCTTGCCCC
ACATTTTCTTGGTGGATCTTGAATTTGGGTGCTCTACATCATACATTCTTCCAGAACTCC
AGGATGGNCTATCTTTTCACGTCTCCATTGCCAGAAATGATACCATTTATATTTTAGGAG
GGCATTCACTTGCCAATAACATCCGCCCTGCCAACCTGTACAGAATAAGGGTTGATCTCC
CCCTGGGTAGCCCAGCTGTGAATTGCACAGTTTTGCCAGGAGGAATCTCTGTCTCCAGTG
CAATCCTGACTCAAACAAACAGTGATGAATTTGTTATTGTGGGTGGCTATCAGCTTGAAA
ACCAAAAAAGAATGGTCTGCAACATCATCTCCCTTGAGGGCAACAAGATAGAAATTCGTG
AGATGGAGACCCCAGATTGGACCCCAGATATTAAGCACAGCAAGCTA
>ABGYF233-06
TTTTCTCTAAGGATTCCTGCTACCTTCCTCCTCTTCGCTACCCAGCCACCTGCACATTCA
AAGGCAGCTTAGAGTCTGAAAAGCAACAATACATTATCCATGGGGGGAAAACACCAAACA
ATGAGCTTTCAGATAAGATTTATGTCATGTCTGTTGTCTGCAAGAACAACAAAAAAGTTA
CTTTTCGCTGTACTGAGAAAGACTTGGTAGGAGACGTTCCTGAAGCCAGATATGGTCATT
CCATTGACATGGTATATAGTCGAGGGAAGAGCATGGGCGTTGTCTTCGGAGGACGATCAT
ACATACCTTCTGCCCAAAGAACCACAGAAAAATGGAATAGTGTAGCTGACTGCTTGCCCC
ACATTTTCTTGGTGGATCTTGAATTTGGGTGCTCTACATCATACATTCTTCCAGAACTCC
AGGATGGNCTATCTTTTCACGTCTCCATTGCCAGAAATGATACCATTTATATTTTAGGAG
GGCATTCACTTGCCAATAACATCCGCCCTGCCAACCTGTACAGAATAAGGGTTGATCTCC
CCCTGGGTAGCCCAGCTGTGAATTGCACAGTTTTGCCAGGAGGAATCTCTGTCTCCAGTG
CAATCCTGACTCAAACAAACAGTGATGAATTTGTTATTGTGGGTGGCTATCAGCTTGAAA
ACCAAAAAAGAATGGTCTGCAACATCATCTCCCTTGAGGGCAACAAGATAGAAATTCGTG
AGATGGAGACCCCAGATTGGACCCCAGATATTAAGCACAGCAAGCTA
>ABGYG419-06
TTTTCTCTAAGGATTCCTGCTACCTTCCTCCTCTTCGCTACCCAGCCACCTGCACATTCA
AAGGCAGCTTAGAGTCTGAAAAGCAACAATACATTATCCATGGGGGGAAAACACCAAACA
ATGAGCTTTCAGATAAGATTTATGTCATGTCTGTTGTCTGCAAGAACAACAAAAAAGTTA
CTTTTCGCTGTACTGAGAAAGACTTGGTAGGAGACGTTCCTGAAGCCAGATATGGTCATT
CCATTGACATGGTATATAGTCGAGGGAAGAGCATGGGCGTTGTCTTCGGAGGACGATCAT
ACATACCTTCTGCCCAAAGAACCACAGAAAAATGGAATAGTGTAGCTGACTGCTTGCCCC
ACATTTTCTTGGTGGATCTTGAATTTGGGTGCTCTACATCATACATTCTTCCAGAACTCC
AGGATGGGCTATCTTTTCACGTCTCCATTGCCAGAAATGATACCATTTATATTTTAGGAG
GGCATTCACTTGCCAATAACATCCGCCCTGCCAACCTGTACAGAATAAGGGTTGATCTCC
CCCTGGGTAGCCCAGCTGTGAATTGCACAGTTTTGCCAGGAGGAATCTCTGTCTCCAGTG
CAATCCTGACTCAAACAAACAGTGATGAATTTGTTATTGTGGGTGGCTATCAGCTTGAAA
ACCAAAAAAGAATGGTCTGCAACATCATCTCCCTTGAGGGCAACAAGATAGAAATTCGTG
AGATGGAGACCCCAGATTGGACCCCAGATATTAAGCACAGCAAGCTA
>BCBNT788-06
NNNNNNNNNNNNNNTCCTGCTACCTTCCTCCTCTTCGCTACCCAGCCACCTGCACATTCA
AAGGCAGCTTAGAGTCTGAAAAGCAACAATACATTATCCATGGGGGGAAAACACCAAACA
ATGAGCTTTCAGATAAGATTTATGTCATGTCTGTTGTCTGCAAGAACAACAAAAAAGTTA
CTTTTCGCTGTACTGAGAAAGACTTGGTAGGAGACGTTCCTGAAGCCAGATATGGTCATT
CCATTGACATGGTATATAGTCGAGGGAAGAGCATGGGCGTTGTCTTCGGAGGACGATCAT
ACATACCTTCTGCCCAAAGAACCACAGAAAAATGGAATAGTGTAGCTGACTGCTTGCCCC
ACATTTTCTTGGTGGATCTTGAATTTGGGTGCTCTACATCATACATTCTTCCAGAACTCC
AGGATGGGCTATCTTTTCACGTCTCCATTGCCAGAAATGATACCATTTATATTTTAGGAG
GGCATTCACTTGCCAATAACATCCGCCCTGCCAACCTGTACAGAATAAGGGTTGATCTCC
CCCTGGGTAGCCCAGCTGTGAATTGCACAGTTTTGCCAGGAGGAATCTCTGTCTCCAGTG
CAATCCTGACTCAAACAAACAGTGATGAATTTGTTATTGTGGGTGGCTATCAGCTTGAAA
ACCAAAAAAGAATGGTCTGCAACATCATCTCCCTTGAGGGCAACAAGATAGAAATTCGTG
AGATGGAGACCCCAGATTGGACCCCAGATATTAAGCACAGCAAGCTA
>ABGYF242-06
TTTTCTCTAAGGATTCCTGCTACCTTCCTCCTCTTCGCTACCCAGCCACCTGCACATTCA
AAGGCAGCTTAGAGTCTGAAAAGCAANAATACATTATCCATGGGGGGAAAACACCAAACA
ATGAGCTTTCAGATAAGATTTATGTCATGTCTGTTGTCTGCAAGAACAACAAAAAAGTTA
CTTTTCGCTGTACTGAGAAAGACTTGGTAGGAGACGTTCCTGAAGCCAGATATGGTCATT
CCATTGACATGGTATATAGTCGAGGGAAGAGCATGGGCGTTGTCTTCGGAGGACGATCAT
ACATACCTTCTGCCCAAAGAACCACAGAAAAATGGAATAGTGTAGCTGACTGCTTGCCCC
ACATTTTCTTGGTGGATCTTGAATTTGGGTGCTCTACATCATACATTCTTCCAGAACTCC
AGGATGGGCTATCTTTTCACGTCTCCATTGCCAGAAATGATACCATTTATATTTTAGGAG
GGCATTCACTTGCCAATAACATCCGCCCTGCCAACCTGTACAGAATAAGGGTTGATCTCC
CCCTGGGTAGCCCAGCTGTGAATTGCACAGTTTTGCCAGGAGGAATCTCTGTCTCCAGTG
CAATCCTGACTCAAACAAACAGTGATGAATTTGTTATTGTGGGTGGCTATCAGCTTGAAA
ACCAAAAAAGAATGGTCTGCAACATCATCTCCCTTGAGGGCAACAAGATAGAAATTCGTG
AGATGGAGACCCCAGATTGGACCCCAGATATTAAGCACAGCAAGCTA
>ABSRA354-06
TTTTCTCTAAGGATTCCTGCTACCTTCCTCCTCTTCGCTACCCAGCCACCTGCACATTCA
AAGGCAGCTTAGAGTCTGAAAAGCAACAATACATTATCCATGGGGGGAAAACACCAAACA
ATGAGCTTTCAGATAAGATTTATGTCATGTCTGTTGTCTGCAAGAACAACAAAAAAGTTA
CTTTTCGCTGTACTGAGAAAGACTTGGTAGGAGACGTTCCTGAAGCCAGATATGGTCATT
CCATTGACATGGTATATAGTCGAGGGAAGAGCATGGGCGTTGTCTTCGGAGGACGATCAT
ACATACCTTCTGCCCAAAGAACCACAGAAAAATGGAATAGTGTAGCTGACTGCTTGCCCC
ACATTTTCTTGGTGGATCTTGAATTTGGGTGCTCTACATCATACATTCTTCCAGAACTCC
AGGATGGNCTATCTTTTCACGTCTCCATTGCCAGAAATGATACCATTTATATTTTAGGAG
GGCATTCACTTGCCAATAACATCCGCCCTGCCAACCTGTACAGAATAAGGGTTGATCTCC
CCCTGGGTAGCCCAGCTGTGAATTGCACAGTTTTGCCAGGAGGAATCTCTGTCTCCAGTG
CAATCCTGACTCAAACAAACAGTGATGAATTTGTTATTGTGGGTGGCTATCAGCTTGAAA
ACCAAAAAAGAATGGTCTGCAACATCATCTCCCTTGAGGGCAACAAGATAGAAATTCGTG
AGATGGAGACCCCAGATTGGACCCCAGATATTAAGCACAGCAAGCTA
>ABGYG509-06
TTTTCTCTAAGGATTCCTGCTACCTTCCTCCTCTTCGCTACCCAGCCACCTGCACATTCA
AAGGCAGCTTAGAGTCTGAAAAGCAACAATACATTATCCATGGGGGGAAAACACCAAACA
ATGAGCTTTCAGATAAGATTTATGTCATGTCTGTTGTCTGCAAGAACAACAAAAAAGTTA
CTTTTCGCTGTACTGAGAAAGACTTGGTAGGAGACGTTCCTGAAGCCAGATATGGTCATT
CCATTGACATGGTATATAGTCGAGGGAAGAGCATGGGCGTTGTCTTCGGAGGACGATCAT
ACATACCTTCTGCCCAAAGAACCACAGAAAAATGGAATAGTGTAGCTGACTGCTTGCCCC
ACATTTTCTTGGTGGATCTTGAATTTGGGTGCTCTACATCATACATTCTTCCAGAACTCC
AGGATGGGCTATCTTTTCACGTCTCCATTGCCAGAAATGATACCATTTATATTTTAGGAG
GGCATTCACTTGCCAATAACATCCGCCCTGCCAACCTGTACAGAATAAGGGTTGATCTCC
CCCTGGGTAGCCCAGCTGTGAATTGCACAGTTTTGCCAGGAGGAATCTCTGTCTCCAGTG
CAATCCTGACTCAAACAAACAGTGATGAATTTGTTATTGTGGGTGGCTATCAGCTTGAAA
ACCAAAAAAGAATGGTCTGCAACATCATCTCCCTTGAGGGCAACAAGATAGAAATTCGTG
AGATGGAGACCCCAGATTGGACCCCAGATNTTAAGCACAGCAAGCTA
>ABGYG508-06
NNNNNTCTAAGGATTCCTGCTACCTTCCTCCTCTTCGCTACCCAGCCACCTGCACATTCA
AAGGCAGCTTAGAGTCTGAAAAGCAACAATACATTATCCATGGGGGGAAAACACCAAACA
ATGAGCTTTCAGATAAGATTTATGTCATGTCTGTTGTCTGCAAGAACAACAAAAAAGTTA
CTTTTCGCTGTACTGAGAAAGACTTGGTAGGAGACGTTCCTGAAGCCAGATATGGTCATT
CCATTGACATGGTATATAGTCGAGGGAAGAGCATGGGCGTTGTCTTCGGAGGACGATCAT
ACATACCTTCTGCCCAAAGAACCACAGAAAAATGGAATAGTGTAGCTGACTGCTTGCCCC
ACATTTTCTTGGTGGATCTTGAATTTGGGTGCTCTACATCATACATTCTTCCAGAACTCC
AGGATGGGCTATCTTTTCACGTCTCCATTGCCANAAATGATACCATTTATATTTTAGGAG
GGCATTCACTTGCCAATAACATCCGCCCTGCCAACCTGTACAGAATAAGGGTTGATCTCC
CCCTGGGTAGCCCAGCTGTGAATTGCACAGTTTTGCCAGGAGGAATCTCTGTCTCCAGTG
CAATCCTGACTCAAACAAACAGTGATGAATTTGTTATTGTGGGTGGCTATCAGCTTGAAA
ACCAAAAAAGAATGGTCTGCAACATCATCTCCCTTGAGGGCAACAAGATAGAAATTCGTG
AGATGGAGACCCCAGATTGGACCCCAGATATTAAGCACAGCAAGCTA
>ABCSA459-06
TTTTCTCTAAGGATTCCTGCTACCTTCCTCCTCTTCGCTACCCAGCCACCTGCACATTCA
AAGGCAGCTTAGAGTCTGAAAAGCAACAATACATTATCCATGGGGGGAAAACACCAAACA
ATGAGCTTTCAGATAAGATTTATGTCATGTCTGTTGTCTGCAAGAACAACAAAAAAGTTA
CTTTTCGCTGTACTGAGAAAGACTTGGTAGGAGACGTTCCTGAAGCCAGATATGGTCATT
CCATTGACATGGTATATAGTCGAGGGAAGAGCATGGGTGTTGTCTTCGGAGGACGATCAT
ACATACCTTCTGCCCAAAGAACCACAGAAAAATGGAATAGTGTAGCTGACTGCTTGCCCC
ACATTTTCTTGGTGGATCTTGAATTTGGGTGCTCTACATCATACATTCTTCCAGAACTCC
AGGATGGGCTATCTTTTCACGTCTCCATTGCCAGAAATGATACCATTTATATTTTAGGAG
GGCATTCACTTGCCAATAACATCCGCCCTGCCAACCTGTACAGAATAAGGGTTGATCTCC
CCCTGGGTAGCCCAGCTGTGAATTGCACAGTTTTGCCAGGAGGAATCTCTGTCTCTAGTG
CAATCCTGACTCAAACAAACAGTGATGAATTTGTTATTGTGGGTGGCTATCAGCTTGAAA
ATCAAAAAAGAATGGTCTGCAACATCATCTCCCTTGAGGGCAACAAGATAGAAATTCGTG
AGATGGAGACCCCAGACTGGACCCCAGATATTNNNNNNNNNNNNNNN
>ABCSA498-06
NNNNNNNNNNNNNNTCCTGCTACCTTCCTCCTCTTCGCTACCCAGCCACCTGCACATTCA
AAGGCAGCTTAGAGTCTGAAAAGCAACAATACATTATCCATGGGGGGAAAACACCAAACA
ATGAGCTTTCAGATAAGATTTATGTCATGTCTGTTGTCTGCAAGAACAACAAAAAAGTTA
CTTTTCGCTGTACTGAGAAAGACTTGGTAGGAGACGTTCCTGAAGCCAGATATGGTCATT
CCATTGACATGGTATATAGTCGAGGGAAGAGCATGGGTGTTGTCTTCGGAGGACGATCAT
ACATACCTTCTGCCCAAAGAACCACAGAAAAATGGAATAGTGTAGCTGACTGCTTGCCCC
ACATTTTCTTGGTGGATCTTGAATTTGGGTGCTCTACATCATACATTCTTCCAGAACTCC
AGGATGGGCTATCTTTTCACGTCTCCATTGCCAGAAATGATACCATTTATATTTTAGGAG
GGCATTCACTTGCCAATAACATCCGCCCTGCCAACCTGTACAGAATAAGGGTTGATCTCC
CCCTGGGTAGCCCAGCTGTGAATTGCACAGTTTTGCCAGGAGGAATCTCTGTCTCTAGTG
CAATCCTGACTCAAACAAACAGTGATGAATTTGTTATTGTGGGTGGCTATCAGCTTGAAA
ATCAAAAAAGAATGGTCTGCAACATCATCTCCCTTGAGGGCAACAAGATAGAAATTCGTG
AGATGGAGACCCCAGACTGGACCCCAGATATTAAGCACAGCAAGANN
>BCBN180-05
TTTTCTCTAAGGATTCCTGCTACCTTCCTCCTCTTCGCTACCCAGCCACCTGCACATTCA
AAGGCAGCTTAGAGTCTGAAAAGCAACAATACATTATCCATGGGGGGAAAACACCAAACA
ATGAGCTTTCAGATAAGATTTATGTCATGTCTGTTGTCTGCAAGAACAACAAAAAAGTTA
CTTTTCGCTGTACTGAGAAAGACTTGGTAGGAGACGTTCCTGAAGCCAGATATGGTCATT
CCATTGACATGGTATATAGTCGAGGGAAGAGCATGGGTGTTGTCTTCGGAGGACGATCAT
ACATACCTTCTGCCCAAAGAACCACAGAAAAATGGAATAGTGTAGCTGACTGCTTGCCCC
ACATTTTCTTGGTGGATCTTGAATTTGGGTGCTCTACATCATACATTCTTCCAGAACTCC
AGGATGGGCTATCTTTTCACGTCTCCATTGCCAGAAATGATACCATTTATATTTTAGGAG
GGCATTCACTTGCCAATAACATCCGCCCTGCCAACCTGTACAGAATAAGGGTTGATCTCC
CCCTGGGTAGCCCAGCTGTGAATTGCACAGTTTTGCCAGGAGGAATCTCTGTCTCTAGTG
CAATCCTGACTCAAACAAACAGTGATGAATTTGTTATTGTGGGTGGCTATCAGCTTGAAA
ATCAAAAAAGAATGGTCTGCAACATCATCTCCCTTGAGGGCAACAAGATAGAAATTCGTG
AGATGGAGACCCCAGACTGGACCCCAGATATTAAGCACAGCAAGATN
>ABGYC811-06
TTTTCTCTAAGGATTCCTGCTACCTTCCTCCTCTTCGCTACCCAGCCACCTGCACATTCA
AAGGCAGCTTAGAGTCTGAAAAGCAACAATACATTATCCATGGGGGGAAAACACCAAACA
ATGAGCTTTCAGATAAGATTTATGTCATGTCTGTTGTCTGCAAGAACAACAAAAAAGTTA
CTTTTCGCTGTACTGAGAAAGACTTGGTAGGAGACGTTCCTGAAGCCAGATATGGTCATT
CCATTGACATGGTATATAGTCGAGGGAAGAGCATGGGTGTTGTCTTCGGAGGACGATCAT
ACATACCTTCTGCCCAAAGAACCACAGAAAAATGGAATAGTGTAGCTGACTGCTTGCCCC
ACATTTTCTTGGTGGATCTTGAATTTGGGTGCTCTACATCATACATTCTTCCAGAACTCC
AGGATGGGCTATCTTTTCACGTCTCCATTGCCAGAAATGATACCATTTATATTTTAGGAG
GGCATTCACTTGCCAATAACATCCGCCCTGCCAACCTGTACAGAATAAGGGTTGATCTCC
CCCTGGGTAGCCCAGCTGTGAATTGCACAGTTTTGCCAGGAGGAATCTCTGTCTCTAGTG
CAATCCTGACTCAAACAAACAGTGATGAATTTGTTATTGTGGGTGGCTATCAGCTTGAAA
ATCAAAAAAGAATGGTCTGCAACATCATCTCCCTTGAGGGCAACAAGATAGAAATTCGTG
AGATGGAGACCCCAGACTGGACCCCAGATATTAAGCACAGCAAGATA
>ABGYD017-06
TTTTCTCTAAGGATTCCTGCTACCTTCCTCCTCTTCGCTACCCAGCCACCTGCACATTCA
AAGGCAGCTTAGAGTCTGAAAAGCAACAATACATTATCCATGGGGGGAAAACACCAAACA
ATGAGCTTTCAGATAAGATTTATGTCATGTCTGTTGTCTGCAAGAACAACAAAAAAGTTA
CTTTTCGCTGTACTGAGAAAGACTTGGTAGGAGACGTTCCTGAAGCCAGATATGGTCATT
CCATTGACATGGTATATAGTCGAGGGAAGAGCATGGGTGTTGTCTTCGGAGGACGATCAT
ACATACCTTCTGCCCAAAGAACCACAGAAAAATGGAATAGTGTAGCTGACTGCTTGCCCC
ACATTTTCTTGGTGGATCTTGAATTTGGGTGCTCTACATCATACATTCTTCCAGAACTCC
AGGATGGGCTATCTTTTCACGTCTCCATTGCCAGAAATGATACCATTTATATTTTAGGAG
GGCATTCACTTGCCAATAACATCCGCCCTGCCAACCTGTACAGAATAAGGGTTGATCTCC
CCCTGGGTAGCCCAGCTGTGAATTGCACAGTTTTGCCAGGAGGAATCTCTGTCTCTAGTG
CAATCCTGACTCAAACAAACAGTGATGAATTTGTTATTGTGGGTGGCTATCAGCTTGAAA
ATCAAAAAAGAATGGTCTGCAACATCATCTCCCTTGAGGGCAACAAGATAGAAATTCGTG
AGATGGAGACCCCAGACTGGACCCCAGATATTAAGCACAGCAAGATA
>ABCSA376-06
TTTTCTCTAAGGATTCCTGCTACCTTCCTCCTCTTCGCTACCCAGCCACCTGCACATTCA
AAGGCAGCTTAGAGTCTGAAAAGCAACAATACATTATCCATGGGGGGAAAACACCAAACA
ATGAGCTTTCAGATAAGATTTATGTCATGTCTGTTGTCTGCAAGAACAACAAAAAAGTTA
CTTTTCGCTGTACTGAGAAAGACTTGGTAGGAGACGTTCCTGAAGCCAGATATGGTCATT
CCATTGACATGGTATATAGTCGAGGGAAGAGCATGGGTGTTGTCTTCGGAGGACGATCAT
ACATACCTTCTCCCCAAAGAACCACAGAAAAATGGAATAGTGTAGCTGACTGCTTGCCCC
ACATTTTCTTGGTGGATCTTGAATTTGGGTGCTCTACATCATACATTCTTCCAGAACTCC
AGGATGGGCTATCTTTTCACGTCTCCATTGCCAGAAATGATACCATTTATATTTTAGGAG
GGCATTCACTTGCCAATAACATCCGCCCTGCCAACCTGTACAGAATAAGGGTTGATCTCC
CCCTGGGTAGCCCAGCTGTGAATTGCACAGTTTTGCCAGGAGGAATCTCTGTCTCTAGTG
CAATCCTGACTCAAACAAACAGTGATGAATTTGTTATTGTGGGTGGCTATCAGCTTGAAA
ATCAAAAAAGAATGGTCTGCAACATCATCTCCCTTGAGGGCAACAAGATAGAAATTCGTG
AGATGGAGACCCCAGACTGGACCCCAGATATTAAGCACAGCAAGATN
>ABGYC810-06
TTTTCTCTAAGGATTCCTGCTACCTTCCTCCTCTTCGCTACCCAGCCACCTGCACATTCA
AAGGCAGCTTAGAGTCTGAAAAGCAACAATACATTATCCATGGGGGGAAAACACCAAACA
ATGAGCTTTCAGATAAGATTTATGTCATGTCTGTTGTCTGCAAGAACAACAAAAAAGTTA
CTTTTCGCTGTACTGAGAAAGACTTGGTAGGAGACGTTCCTGAAGCCAGATATGGTCATT
CCATTGACATGGTATATAGTCGAGGGAAGAGCATGGGTGTTGTCTTCGGAGGACGATCAT
ACATACCTTCTGCCCAAAGAACCACAGAAAAATGGAATAGTGTAGCTGACTGCTTGCCCC
ACATTTTCTTGGTGGATCTTGAATTTGGGTGCTCTACATCATACATTCTTCCAGAACTCC
AGGATGGGCTATCTTTTCACGTCTCCATTGCCAGAAATGATACCATTTATATTTTAGGAG
GGCATTCACTTGCCAATAACATCCGCCCTGCCAACCTGTACAGAATAAGGGTTGATCTCC
CCCTGGGTAGCCCAGCTGTGAATTGCACAGTTTTGCCAGGAGGAATCTCTGTCTCTAGTG
CAATCCTGACTCAAACAAACAGTGATGAATTTGTTATTGTGGGTGGCTATCAGCTTGAAA
ATCAAAAAAGAATGGTCTGCAACATCATCTCCCTTGAGGGCAACAAGATAGAAATTCGTG
AGATGGAGACCCCAGACTGGACCCCAGATATTAAGCACAGCAAGATA
>BCBN625-05
NNNNNNNNNNNNNNTCCTGCTACCTTCCTCCTCTTCGCTACCCAGCCACCTGCACATTCA
AAGGCAGCTTAGAGTCTGAAAAACAACAATACATTATCCATGGGGGGAAAACACCAAACA
ATGAGCTTTCAGATAAGATTTATGTCATGTCTGTTGTCTGCAAGAACAACAAAAAAGTTA
CTTTTCGCTGTACTGAGAAAGACTTGGTAGGAGACGTTCCTGAAGCCAGATATGGTCATT
CCATTGACATGGTATATAGTCGAGGGAAGAGCATGGGTGTTGTCTTCGGAGGACGATCAT
ACATACCTTCTGCCCAAAGAACCACAGAAAAATGGAATAGTGTAGCTGACTGCTTGCCCC
ACATTTTCTTGGTGGATCTTGAATTTGGGTGCTCTACATCATACATTCTTCCAGAACTCC
AGGATGGGCTATCTTTTCACGTCTCCATTGCCAGAAATGATACCATTTATATTTTAGGAG
GGCATTCACTTGCCAATAACATCCGCCCTGCCAACCTGTACAGAATAAGGGTTGATCTCC
CCCTGGGTAGCCCAGCTGTGAATTGCACAGTTTTGCCAGGAGGAATCTCTGTCTCTAGTG
CAATCCTGACTCAAACAAACAGTGATGAATTTGTTATTGTGGGTGGCTATCAGCTTGAAA
ATCAAAAAAGAATGGTCTGCAACATCATCTCCCTTGAGGGCAACAAGATAGAAATTCGTG
AGATGGAGACCCCAGACTGGACCCCAGATATTAAGCACAGCAAGATA
>ABCSA757-06
NNNNNNNNNNNNNNTCCTGCTACCTTCCTCCTCTTCGCTACCCAGCCACCTGCACATTCA
AAGGCAGCTTAGAGTCTGAAAAGCAACAATACATTATCCATGGGGGGAAAACACCAAACA
ATGAGCTTTCAGATAAGATTTATGTCATGTCTGTTGTCTGCAAGAACAACAAAAAAGTTA
CTTTTCGCTGTACTGAGAAAGACTTGGTAGGAGACGTTCCTGAAGCCAGATATGGTCATT
CCATTGACATGGTATATAGTCGAGGGAAGAGCATGGGTGTTGTCTTCGGAGGACGATCAT
ACATACCTTCTGCCCAAAGAACCACAGAAAAATGGAATAGTGTAGCTGACTGCTTGCCCC
ACATTTTCTTGGTGGATCTTGAATTTGGGTGCTCTACATCATACATTCTTCCAGAACTCC
AGGATGGGCTATCTTTTCACGTCTCCATTGCCAGAAATGATACCATTTATATTTTAGGAG
GGCATTCACTTGCCAATAACATCCGCCCTGCCAACCTGTACAGAATAAGGGTTGATCTCC
CCCTGGGTAGCCCAGCTGTGAATTGCACAGTTTTGCCAGGAGGAATCTCTGTCTCTAGTG
CAATCCTGACTCAAACAAACAGTGATGAATTTGTTATTGTGGGTGGCTATCAGCTTGAAA
ATCAAAAAAGAATGGTCTGCAACATCATCTCCCTTGAGGGCAACAAGATAGAAATTCGTG
AGATGGAGACCCCAGACTGGACCCCAGATATTAAGCACAGCAAGATN
>ABSCA125-06
TTTTCTCTAAGGATTCCTGCTACCTTCCTCCTCTTCGCTACCCAGCCACCTGCACATTCA
AAGGCAGCTTAGAGTCTGAAAAGCAACAATACATTATCCATGGGGGGAAAACACCAAACA
ATGAGCTTTCAGATAAGATTTATGTCATGTCTGTTGTCTGCAAGAACAACAAAAAAGTTA
CTTTTCGCTGTACTGAGAAAGACTTGGTAGGAGACGTTCCTGAAGCCAGATATGGTCATT
CCATTGACATGGTATATAGTCGAGGGAAGAGCATGGGTGTTGTCTTCGGAGGACGATCAT
ACATACCTTCTGCCCAAAGAACCACAGAAAAATGGAATAGTGTAGCTGACTGCTTGCCCC
ACATTTTCTTGGTGGATCTTGAATTTGGGTGCTCTACATCATACATTCTTCCAGAACTCC
AGGATGGGCTATCTTTTCACGTCTCCATTGCCAGAAATGATACCATTTATATTTTAGGAG
GGCATTCACTTGCCAATAACATCCGCCCTGCCAACCTGTACAGAATAAGGGTTGATCTCC
CCCTGGGTAGCCCAGCTGTGAATTGCACAGTTTTGCCAGGAGGAATCTCTGTCTCTAGTG
CAATCCTGACTCAAACAAACAGTGATGAATTTGTTATTGTGGGTGGCTATCAGCTTGAAA
ATCAAAAAAGAATGGTCTGCAACATCATCTCCCTTGAGGGCAACAAGATAGAAATTCGTG
AGATGGAGACCCCAGACTGGACCCCAGATATTAAGCACAGCAAGATN
>ABCSA511-06
NNNNNNNNNNNNNNTCCTGCTACCTTCCTCCTCTTCGCTACCCAGCCACCTGCACATTCA
AAGGCAGCTTAGAGTCTGAAAAGCAACAATACATTATCCATGGGGGGAAAACACCAAACA
ATGAGCTTTCAGATAAGATTTATGTCATGTCTGTTGTCTGCAAGAACAACAAAAAAGTTA
CTTTTCGCTGTACTGAGAAAGACTTGGTAGGAGACGTTCCTGAAGCCAGATATGGTCATT
CCATTGACATGGTATATAGTCGAGGGAAGAGCATGGGTGTTGTCTTCGGAGGACGATCAT
ACATACCTTCTNCCCAAAGAACCACAGAAAAATGGAATAGTGTAGCTGACTGCTTGCCCC
ACATTTTCTTGGTGGATCTTGAATTTGGGTGCTCTACATCATACATTCTTCCAGAACTCC
AGGATGGGCTATCTTTTCACGTCTCCATTGCCAGAAATGATACCATTTATATTTTAGGAG
GGCATTCACTTGCCAATAACATCCGCCCTGCCAACCTGTACAGAATAAGGGTTGATCTCC
CCCTGGGTAGCCCAGCTGTGAATTGCACAGTTTTGCCAGGAGGAATCTCTGTCTCTAGTG
CAATCCTGACTCAAACAAACAGTGATGAATTTGTTATTGTGGGTGGCTATCAGCTTGAAA
ATCAAAAAAGAATGGTCTGCAACATCATCTCCCTTGAGGGCAACAAGATAGAAATTCGTG
AGATGGAGACCCCAGACTGGACCCCAGATATTAAGCACAGCAAGATA
>BCBNT178-06
TTTTCTCTAAGGATTCCTGCTACCTTCCTCCTCTTCGCTACCCAGCCACCTGCACATTCA
AAGGCAGCTTAGAGTCTGAAAAGCAACAATACATTATCCATGGGGGGAAAACACCAAACA
ATGAGCTTTCAGATAAGATTTATGTCATGTCTGTTGTCTGCAAGAACAACAAAAAAGTTA
CTTTTCGCTGTACTGAGAAAGACTTGGTAGGAGACGTTCCTGAAGCCAGATATGGTCATT
CCATTGACATGGTATATAGTCGAGGGAAGAGCATGGGTGTTGTCTTCGGAGGACGATCAT
ACATACCTTCTGCCCAAAGAACCACAGAAAAATGGAATAGTGTAGCTGACTGCTTGCCCC
ACATTTTCTTGGTGGATCTTGAATTTGGGTGCTCTACATCATACATTCTTCCAGAACTCC
AGGATGGGCTATCTTTTCACGTCTCCATTGCCAGAAATGATACCATTTATATTTTAGGAG
GGCATTCACTTGCCAATAACATCCGCCCTGCCAACCTGTACAGAATAAGGGTTGATCTCC
CCCTGGGTAGCCCAGCTGTGAATTGCACAGTTTTGCCAGGAGGAATCTCTGTCTCTAGTG
CAATCCTGACTCAAACAAACAGTGATGAATTTGTTATTGTGGGTGGCTATCAGCTTGAAA
ATCAAAAAAGAATGGTCTGCAACATCATCTCCCTTGAGGGCAACAAGATAGAAATTCGTG
AGATGGAGACCCCAGACTGGACCCCAGATATTAAGCACAGCAAGATA
>ABSCA117-06
TTTTCTCTAAGGATTCCTGCTACCTTCCTCCTCTTCGCTACCCAGCCACCTGCACATTCA
AAGGCAGCTTAGAGTCTGAAAAGCAACAATACATTATCCATGGGGGGAAAACACCAAACA
ATGAGCTTTCAGATAAGATTTATGTCATGTCTGTTGTCTGCAAGAACAACAAAAAAGTTA
CTTTTCGCTGTACTGAGAAAGACTTGGTAGGAGACGTTCCTGAAGCCAGATATGGTCATT
CCATTGACATGGTATATAGTCGAGGGAAGAGCATGGGTGTTGTCTTCGGAGGACGATCAT
ACATACCTTCTGCCCAAAGAACCACAGAAAAATGGAATAGTGTAGCTGACTGCTTGCCCC
ACATTTTCTTGGTGGATCTTGAATTTGGGTGCTCTACATCATACATTCTTCCAGAACTCC
AGGATGGGCTATCTTTTCACGTCTCCATTGCCAGAAATGATACCATTTATATTTTAGGAG
GGCATTCACTTGCCAATAACATCCGCCCTGCCAACCTGTACAGAATAAGGGTTGATCTCC
CCCTGGGTAGCCCAGCTGTGAATTGCACAGTTTTGCCAGGAGGAATCTCTGTCTNTAGTG
CAATCCTGACTCAAACAAACAGTGATGAATTTGTTATTGTGGGTGGCTATCAGCTTGAAA
ATCAAAAAAGAATGGTCTGCAACATCATCTCCCTTGAGGGCAACAAGATAGAAATTCNTG
AGATGGAGACCCCAGACTGGACCCCAGATATTAAGCACAGCAAGATN
>ABGYA125-06
TTTTCTCTAAGGATTCCTGCTACCTTCCTCCTCTTCGCTACCCAGCCACCTGCACATTCA
AAGGCAGCTTAGAGTCTGAAAAGCAANAATACATTATCCATGGGGGGAAAACACCAAACA
ATGAGCTTTCAGATAAGATTTATGTCATGTCTGTTGTCTGCAAGAACAACAAAAAAGTTA
CTTTTCGCTGTACTGAGAAAGACTTGGTAGGAGACGTTCCTGAAGCCAGATATGGTCATT
CCATTGACATGGTATATAGTCGAGGGAAGAGCATGGGCGTTGTCTTCGGAGGACGATCAT
ACATACCTTCTGCCCAAAGAACCACAGAAAAATGGAATAGTGTAGCTGACTGCTTGCCCC
ACATTTTCTTGGTGGATCTTGAATTTGGGTGCTCTACATCATACATTCTTCCAGAACTCC
AGGATGGNCTATCTTTTCACGTCTCCATTGCCAGAAATGATACCATTTATATTTTAGGAG
GGCATTCACTTGCCAATAACATCCGCCCTGCCAACCTGTACAGAATAAGGGTTGATCTCC
CCCTGGGTAGCCCAGCTGTGAATTGCACAGTTTTGCCAGGAGGAATCTCTGTCTCCAGTG
CAATCCTGACTCAAACAAACAGTGATGAATTTGTTATTGTGGGTGGCTATCAGCTTGAAA
ACCAAAAAAGAATGGTCTGCAACATCATCTCCCTTGAGGGCAACAAGATAGAAATTCGTG
AGANNNNNNNNNNNNNNNNNNNNNNNNNNNNNNNNNNNNNNNNNNNN
>ABGYB418-06
TTTTCTCTAAGGATTCCTGCTACCTTCCTCCTCTTCGCTACCCAGCCACCTGCACATTCA
AAGGCAGCTTAGAGTCTGAAAAGCAANAATACATTATCCATGGGGGGAAAACACCAAACA
ATGAGCTTTCAGATAAGATTTATGTCATGTCTGTTGTCTGCAAGAACAACAAAAAAGTTA
CTTTTCGCTGTACTGAGAAAGACTTGGTAGGAGACGTTCCTGAAGCCAGATATGGTCATT
CCATTGACATGGTATATAGTCGAGGGAAGAGCATGGGCGTTGTCTTCGGAGGACGATCAT
ACATACCTTCTGCCCAAAGAACCACAGAAAAATGGAATAGTGTAGCTGACTGCTTGCCCC
ACATTTTCTTGGTGGATCTTGAATTTGGGTGCTCTACATCATACATTCTTCCAGAACTCC
AGGATGGGCTATCTTTTCACGTCTCCATTGCCAGAAATGATACCATTTATATTTTAGGAG
GGCATTCACTTGCCAATAACATCCGCCCTGCCAACCTGTACAGAATAAGGGTTGATCTCC
CCCTGGGTAGCCCAGCTGTGAATTGCACAGTTTTGCCAGGAGGAATCTCTGTCTCCAGTG
CAATCCTGACTCAAACAAACAGTGATGAATTTGTTATTGTGGGTGGCTATCAGCTTGAAA
ACCAAAAAAGAATGGTCTGCAACATCATCTCCCTTGAGGGCAACAAGATAGAAATTCGTG
AGNNNNNNNNNNNNNNNNNNNNNNNNNNNNNNNNNNNNNNNNNNNNN
>ABGYB269-06
TTTTCTCTAAGGATTCCTGCTACCTTCCTCCTCTTCGCTACCCAGCCACCTGCACATTCA
AAGGCAGCTTAGAGTCTGAAAAGCAACAATACATTATCCATGGGGGGAAAACACCAAACA
ATGAGCTTTCAGATAAGATTTATGTCATGTCTGTTGTCTGCAAGAACAACAAAAAAGTTA
CTTTTCGCTGTACTGAGAAAGACTTGGTAGGAGACGTTCCTGAAGCCAGATATGGTCATT
CCATTGACATGGTATATAGTCGAGGGAAGAGCATGGGCGTTGTCTTCGGAGGACGATCAT
ACATACCTTCTGCCCAAAGAACCACAGAAAAATGGAATAGTGTAGCTGACTGCTTGCCCC
ACATTTTCTTGGTGGATCTTGAATTTGGGTGCTCTACATCATACATTCTTCCAGAACTCC
AGGATGGGCTATCTTTTCACGTCTCCATTGCCAGAAATGATACCATTTATATTTTAGGAG
GGCATTCACTTGCCAATAACATCCGCCCTGCCAACCTGTACAGAATAAGGGTTGATCTCC
CCCTGGGTAGCCCAGCTGTGAATTGCACAGTTTTGCCAGGAGGAATCTCTGTCTCCAGTG
CAATCCTGACTCAAACAAACAGTGATGAATTTGTTATTGTGGGTGGCTATCAGCTTGAAA
ACCAAAAAAGAATGGTCTGCAATATCATCTCCCTTGAGGGCAACAAGATAGAAATTCGTG
AGNNNNNNNNNNNNNNNNNNNNNNNNNNNNNNNNNNNNNNNNNNNNN
>ABGYB287-06
TTTTCTCTAAGGATTCCTGCTACCTTCCTCCTCTTCGCTACCCAGCCACCTGCACATTCA
AAGGCAGCTTAGAGTCTGAAAAGCAACAATACATTATCCATGGGGGGAAAACACCAAACA
ATGAGCTTTCAGATAAGATTTATGTCATGTCTGTTGTCTGCAAGAACAACAAAAAAGTTA
CTTTTCGCTGTACTGAGAAAGACTTGGTAGGAGACGTTCCTGAAGCCAGATATGGTCATT
CCATTGACATGGTATATAGTCGAGGGAAGAGCATGGGCGTTGTCTTCGGAGGACGATCAT
ACATACCTTCTGCCCAAAGAACCACAGAAAAATGGAATAGTGTAGCTGACTGCTTGCCCC
ACATTTTCTTGGTGGATCTTGAATTTGGGTGCTCTACATCATACATTCTTCCAGAACTCC
AGGATGGTCTATCTTTTCACGTCTCCATTGCCAGAAATGATACCATTTATATTTTAGGAG
GGCATTCACTTGCCAATAACATCCGCCCTGCCAACCTGTACAGAATAAGGGTTGATCTCC
CCCTGGGTAGCCCAGCTGTGAATTGCACAGTTTTGCCAGGAGGAATCTCTGTCTCCAGTG
CAATCCTGACTCAAACAAACAGTGATGAATTTGTTATTGTGGGTGGCTATCAGCTTGAAA
ACCAAAAAAGAATGGTCTGCAACATCATCTCCCTTGAGGGCAACAAGATAGAAATTCGTG
ANNNNNNNNNNNNNNNNNNNNNNNNNNNNNNNNNNNNNNNNNNNNNN
>ABGYA232-06
TTTTCTCTAAGGATTCCTGCTACCTTCCTCCTCTTCGCTACCCAGCCACCTGCACATTCA
AAGGCAGCTTAGAGTCTGAAAAGCAACAATACATTATCCATGGGGGGAAAACACCAAACA
ATGAGCTTTCAGATAAGATTTATGTCATGTCTGTTGTCTGCAAGAACAACAAAAAARTTA
MTTTTCGCTGTACTGAGAAAGACTTGGTAGGAGACGTTCCTGAAGCCAGATATGGTCATT
CCATTGACATGGTATATAGTCGAGGGAAGAGCATGGGCGTTGTCTTCGGAGGACGATCAT
ACATACCTTCTGCCCAAAGAACCACAGAAAAATGGAATAGTGTAGCTGACTGCTTGCCCC
ACATTTTCTTGGTGGATCTTGAATTTGGGTGCTCTACATCATACATTCTTCCAGAACTCC
AGGATGGNCTATCTTTTCACGTCTCCATTGCCAGAAATGATACCATTTATATTTTAGGAG
GGCATTCACTTGCCAATAACATCCGCCCTGCCAACCTGTACAGAATAAGGGTTGATCTCC
CCCTGGGTAGCCCAGCTGTGAATTGCACAGTTTTGCCAGGAGGAATMTCTGTCTCCAGTG
CAATCCTGACTCAAACAAACAGTGATGAATTTGTTATTGTGGGTGGCTATCAGCTTGAAA
ACCAAAAAAGAATGGTCTGCAACATCATCTCCCTTGAGGGCAACAAGATAGAAATTCGTG
ANNNNNNNNNNNNNNNNNNNNNNNNNNNNNNNNNNNNNNNNNNNNNN
>ABGYB376-06
TTTTCTCTAAGGATTCCTGCTACCTTCCTCCTCTTCGCTACCCAGCCACCTGCACATTCA
AAGGCAGCTTAGAGTCTGAAAAGCAAAAATACATTATCCATGGGGGGAAAACACCAAACA
ATGAGCTTTCAGATAAGATTTATGTCATGTCTGTTGTCTGCAAGAACAACAAAAAAGTTA
CTTTTCGCTGTACTGAGAAAGACTTGGTAGGAGACGTTCCTGAAGCCAGATATGGTCATT
CCATTGACATGGTATATAGTCGAGGGAAGAGCATGGGCGTTGTCTTCGGAGGACGATCAT
ACATACCTTCTGCCCAAAGAACCACAGAAAAATGGAATAGTGTAGCTGACTGCTTGCCCC
ACATTTTCTTGGTGGATCTTGAATTTGGGTGCTCTACATCATACATTCTTCCAGAACTCC
AGGATGGGCTATCTTTTCACGTCTCCATTGCCAGAAATGATACCATTTATATTTTAGGAG
GGCATTCACTTGCCAATAACATCCGCCCTGCCAACCTGTACAGAATAAGGGTTGATCTCC
CCCTGGGTAGCCCAGCTGTGAATTGCACAGTTTTGCCAGGAGGAATCTCTGTCTCCAGTG
CAATCCTGACTCAAACAAACAGTGATGAATTTGTTATTGTGGGTGGCTATCAGCTTGAAA
ACCAAAAAAGAATGGTCTGCAACATCATCTCCCTTGAGGGCAACAAGATAGAAATTCGTG
ANNNNNNNNNNNNNNNNNNNNNNNNNNNNNNNNNNNNNNNNNNNNNN
>ABGYB227-06
TTTTCTCTAAGGATTCCTGCTACCTTCCTCCTCTTCGCTACCCAGCCACCTGCACATTCA
AAGGCAGCTTAGAGTCTGAAAAGCAACAATACATTATCCATGGGGGGAAAACACCAAACA
ATGAGCTTTCAGATAAGATTTATGTCATGTCTGTTGTCTGCAAGAACAACAAAAAAGTTA
CTTTTCGCTGTACTGAGAAAGACTTGGTAGGAGACGTTCCTGAAGCCAGATATGGTCATT
CCATTGACATGGTATATAGTCGAGGGAAGAGCATGGGCGTTGTCTTCGGAGGACGATCAT
ACATACCTTCTGCCCAAAGAACCACAGAAAAATGGAATAGTGTAGCTGACTGCTTGCCCC
ACATTTTCTTGGTGGATCTTGAATTTGGGTGCTCTACATCATACATTCTTCCAGAACTCC
AGGATGGTCTATCTTTTCACGTCTCCATTGCCAGAAATGATACCATTTATATTTTAGGAG
GGCATTCACTTGCCAATAACATCCGCCCTGCCAACCTGTACAGAATAAGGGTTGATCTCC
CCCTGGGTAGCCCAGCTGTGAATTGCACAGTTTTGCCAGGAGGAATCTCTGTCTCCAGTG
CAATCCTGACTCAAACAAACAGTGATGAATTTGTTATTGTGGGTGGCTATCAGCTTGAAA
ACCAAAAAAGAATGGTCTGCAACATCATCTCCCTTGAGGGCAACAAGATAGAAATTCGTG
ANNNNNNNNNNNNNNNNNNNNNNNNNNNNNNNNNNNNNNNNNNNNNN
>ABGYB661-06
TTTTCTCTAAGGATTCCTGCTACCTTCCTCCTCTTCGCTACCCAGCCACCTGCACATTCA
AAGGCAGCTTAGAGTCTGAAAAGCAACAATACATTATCCATGGGGGGAAAACACCAAACA
ATGAGCTTTCAGATAAGATTTATGTCATGTCTGTTGTCTGCAAGAACAACAAAAAAGTTA
CTTTTCGCTGTACTGAGAAAGACTTGGTAGGAGACGTTCCTGAAGCCAGATATGGTCATT
CCATTGACATGGTATATAGTCGAGGGAAGAGCATGGGCGTTGTCTTCGGAGGACGATCAT
ACATACCTTCTGCCCAAAGAACCACAGAAAAATGGAATAGTGTAGCTGACTGCTTGCCCC
ACATTTTCTTGGTGGATCTTGAATTTGGGTGCTCTACATCATACATTCTTCCAGAACTCC
AGGATGGTCTATCTTTTCACGTCTCCATTGCCAGAAATGATACCATTTATATTTTAGGAG
GGCATTCACTTGCCAATAACATCCGCCCTGCCAACCTGTACAGAATAAGGGTTGATCTCC
CCCTGGGTAGCCCAGCTGTGAATTGCACAGTTTTGCCAGGAGGAATCTCTGTCTCCAGTG
CAATCCTGACTCAAACAAACAGTGATGAATTTGTTATTGTGGGTGGCTATCAGCTTGAAA
ACCAAAAAAGAATGGTCTGCAACATCATCTCCCTTGAGGGCAACAAGATAGAAATTCGTG
NNNNNNNNNNNNNNNNNNNNNNNNNNNNNNNNNNNNNNNNNNNNNNN
>ABGYB301-06
TTTTCTCTAAGGATTCCTGCTACCTTCCTCCTCTTCGCTACCCAGCCACCTGCACATTCA
AAGGCAGCTTAGAGTCTGAAAAGCAACAATACATTATCCATGGGGGGAAAACACCAAACA
ATGAGCTTTCAGATAAGATTTATGTCATGTCTGTTGTCTGCAAGAACAACAAAAAAGTTA
CTTTTCGCTGTACTGAGAAAGACTTGGTAGGAGACGTTCCTGAAGCCAGATATGGTCATT
CCATTGACATGGTATATAGTCGAGGGAAGAGCATGGGCGTTGTCTTCGGAGGACGATCAT
ACATACCTTCTGCCCAAAGAACCACAGAAAAATGGAATAGTGTAGCTGACTGCTTGCCCC
ACATTTTCTTGGTGGATCTTGAATTTGGGTGCTCTACATCATACATTCTTCCAGAACTCC
AGGATGGNCTATCTTTTCACGTCTCCATTGCCAGAAATGATACCATTTATATTTTAGGAG
GGCATTCACTTGCCAATAACATCCGCCCTGCCAACCTGTACAGAATAAGGGTTGATCTCC
CCCTGGGTAGCCCAGCTGTGAATTGCACAGTTTTGCCAGGAGGAATCTCTGTCTCCAGTG
CAATCCTGACTCAAACAAACAGTGATGAATTTGTTATTGTGGGTGGCTATCAGCTTGAAA
ACCAAAAAAGAATGGTCTGCAACATCATCTCCCTTGAGGGCAACAAGATAGAAATTCGTN
NNNNNNNNNNNNNNNNNNNNNNNNNNNNNNNNNNNNNNNNNNNNNNN
>BCBN437-05
TTTTCTCTAAGGATTCCTGCTACCTTCCTCCTCTTCGCTACCCAGCCACCAGCACATTCA
AAGGCAGCTTAGAGTCTGAAAAACAACAATACATTATCCATGGGGGGAAAACACCAAACA
ATGAGCTTTCAGATAAGATTTATGTCATGTCTGTTGTCTGCAAGAACAACAAAAAAGTTA
CTTTTCGCTGTACTGAGAAAGACTTGGTAGGAGACGTNCCTGAAGCCAGATATGGTCATT
CCATTGACATGGTATATAGTCGAGGGAAGAGCATGGGTGTTGTCTTCGGAGGACGATCAT
ACATACCTTCTGCCCAAAGAACCACAGAAAAATGGAATAGTGTAGCTGACTGCTTGCCCC
ACATTTTCTTGGTGGATCTTGAATTTGGGTGCTCTACATCATACATTCTTCCAGAACTCC
AGGATGGGCTATCTTTTCACGTCTCCATTGCCAGAAATGATACCATTTATATTTTAGGAG
GGCATTCACTTGCCAATAACATCCGCCCTGCCAACCTGTACAGAATAAGGGTTGATCTCC
CCCTGGGTAGCCCAGCTGTGAATTGCACAGTTTTGCCAGGAGGAATCTCTGTCTCTAGTG
CAATCCTGACTCAAACAAACAGTGATGAATTTGTTATTGTGGGTGGCTATCAGCTTGAAA
ATCAAAAAAGAATGGTCTGCAACATCATCTCCCTTGAGGGCAACAAGATAGAAATTCNNN
NNNNNNNNNNNNNNNNNNNNNNNNNNNNNNNNNNNNNNNNNNNNNNN
>ABGYA118-06
TTTTCTCTAAGGANTCCTGCTACCTTCCTCCTCTTCGCTACCCAGCCACCTGCACATTCA
AAGGCAGCTTAGAGTCTGAAAAGCAACAATACATTATCCATGGGGGGAAAACACCAAACA
ATGAGCTTTCAGATAAGATTTATGTCATGTCTGTTGTCTGCAAGAACAACAAAAAAGTTA
CTTTTCGCTGTACTGAGAAAGACTTGGTAGGAGACGTTCCTGAAGCCAGATATGGTCATT
CCATTGACATGGTATATAGTCGAGGGAAGAGCATGGGCGTTGTCTTCGGAGGACGATCAT
ACATACCTTCTGCCCAAAGAACCACAGAAAAATGGAATAGTGTAGCTGACTGCTTGCCCC
ACATTTTCTTGGTGGATCTTGAATTTGGGTGCTCTACATCATACATTCTTCCAGAACTCC
AGGATGGNCTATCTTTTCACGTCTCCATTGCCAGAAATGATACCATTTATATTTTAGGAG
GGCATTCACTTGCCAATAACATCCGCCCTGCCAACCTGTACAGAATAAGGGTTGATCTCC
CCCTGGGTAGCCCAGCTGTGAATTGCACAGTTTTGCCAGGAGGAATCTCTGTCTCCAGTG
CAATCCTGACTCAAACAAACAGTGATGAATTTGTTATTGTGGGTGGCTATCAGCTTGAAA
ACCAAAAAAGAATGGTCTGCAACATCATCTCCCTTGAGGGCAACAAGATAGAAATTNNNN
NNNNNNNNNNNNNNNNNNNNNNNNNNNNNNNNNNNNNNNNNNNNNNN
>BCBN446-05
NNNNNNNNNNNNNNNNNNNNNNNNNNNNNNNNNNNNNNNNNNNNNNNNNNNNNNNNNNNN
AAGGCAGCTTAGAGTCTGAAAAGCAACAATACATTATCCATGGGGGGAAAACACCAAACA
ATGAGCTTTCAGATAAGATTTATGTCATGTCTGTTGTCTGCAAGAACAACAAAAAAGTTA
CTTTTCGCTGTACTGAGAAAGACTTGGTAGGAGACGTTCCTGAAGCCAGATATGGTCATT
CCATTGACATGGTATATAGTCGAGGGAAGAGCATGGGTGTTGTCTTCGGAGGACGATCAT
ACATACCTTCTGCCCAAAGAACCACAGAAAAATGGAATAGTGTAGCTGACTGCTTGCCCC
ACATTTTCTTGGTGGATCTTGAATTTGGGTGCTCTACATCATACATTCTTCCAGAACTCC
AGGATGGGCTATCTTTTCACGTCTCCATTGCCAGAAATGATACCATTTATATTTTAGGAG
GGCATTCACTTGCCAATAACATCCGCCCTGCCAACCTGTACAGAATAAGGGTTGATCTCC
CCCTGGGTAGCCCAGCTGTGAATTGCACAGTTTTGCCAGGAGGAATCTCTGTCTCTAGTG
CAATCCTGACTCAAACAAACAGTGATGAATTTGTTATTGTGGGTGGCTATCAGCTTGAAA
ATCAAAAAAGAATGGTCTGCAACATCATCTCCCTTGAGGGCAACAAGATAGAAATTCGTG
AGATGGAGACCCCAGACTGGACCCCAGATATTAAGCACAGCAAGATA
>ABGYB702-06
TTTTCTCTAAGGANTCCTGCTACCTTCCTCCTCTTCGCTACCCNNNNACCTGCACATTCA
AAGGCAGCTTAGAGTCTGAAAAGCAACAATACATTATCCATGGGGGGAAAACACCAAACA
ATGAGCTTTCAGATAAGATTTATGTCATGTCTGTTGTCTGCAAGAACAACAAAAAAGTTA
CTTTTCGCTGTACTGAGAAAGACTTGGTAGGAGACGTTCCTGAAGCCAGATATGGTCATT
CCATTGACATGGTATATAGTCGAGGGAAGAGCATGGGCGTTGTCTTCGGAGGACGATCAT
ACATACCTTCTGCCCAAAGAACCACAGAAAAATGGAATAGTGTAGCTGACTGCTTGCCCC
ACATTTTCTTGGTGGATCTTGAATTTGGGTGCTCTACATCATACATTCTTCCAGAACTCC
AGGATGGGCTATCTTTTCACGTCTCCATTGCCAGAAATGATACCATTTATATTTTAGGAG
GGCATTCACTTGCCAATAACATCCGCCCTGCCAACCTGTACAGAATAAGGGTTGATCTCC
CCCTGGGTAGCCCANCTGTGAATTGCACANTTTTGNCANGANGAATCTCTGTCTCCNGTG
CNNNCCTGACTCANANNANCANTGANNAATTTNNTATTGTGGGNGGCTATCNNCTTGAAA
ANNNNNNNNNNNNNNNNNNNNNNNNNNNNNNNNNNNNNNNNNNNNNNNNNNNNNNNNNNN
NNNNNNNNNNNNNNNNNNNNNNNNNNNNNNNNNNNNNNNNNNNNNNN
